# Supplementary material for: Investigation of c-Fos/c-Jun Signaling Pathways in Periostracum Cicadae’s Inhibition of EMT in Gastric Tissue
Source: Pharmaceuticals (Basel). 2025 Apr 7;18(4):537. doi: 10.3390/ph18040537 (PMC12030197; doi:10.3390/ph18040537)
Supplement: Supplementary file 1 [file pharmaceuticals-18-00537-s001.zip]

Archive with 24 entries (20 files):
- Supplementary Figure S1 Network pharmacological analysis .tif
- Supplementary Table S1 The difference analysis results of normal and gastric cancer.csv
- Supplementary Table S10 CytoNCA score/
- Supplementary Table S10 CytoNCA score/filter1/
- Supplementary Table S10 CytoNCA score/filter1/score1.txt
- Supplementary Table S10 CytoNCA score/filter1/score2.gene.txt
- Supplementary Table S10 CytoNCA score/filter1/score2.txt
- Supplementary Table S10 CytoNCA score/filter2/
- Supplementary Table S10 CytoNCA score/filter2/score2.txt
- Supplementary Table S10 CytoNCA score/filter2/score3.gene.txt
- Supplementary Table S10 CytoNCA score/filter2/score3.txt
- Supplementary Table S10 CytoNCA score/filter3/
- Supplementary Table S10 CytoNCA score/filter3/dock18.nodeFilter2.R
- Supplementary Table S10 CytoNCA score/filter3/score3.gene.txt
- Supplementary Table S10 CytoNCA score/filter3/score3.txt
- Supplementary Table S10 CytoNCA score/filter3/score4.txt
- Supplementary Table S2 The difference analysis results of normal and chronic gastritis.csv
- Supplementary Table S3 The network of the top 5 components in degree value about Figure S1G.pdf
- Supplementary Table S4 The binding energy of the top 5 components.pdf
- Supplementary Table S5 Composition of PC.xlsx
- Supplementary Table S6 Technical data and the manufacturer ACQUITY UPLC .pdf
- Supplementary Table S7 Gastric cancer vs normal_Deg_Genes.xlsx
- Supplementary Table S8 Chronic gastritis vs normal_Deg_Genes.xlsx
- Supplementary Table S9 List of English acronyms.pdf
