# Supplementary material for: Investigation of c-Fos/c-Jun Signaling Pathways in Periostracum Cicadae’s Inhibition of EMT in Gastric Tissue
Source: Pharmaceuticals (Basel). 2025 Apr 7;18(4):537. doi: 10.3390/ph18040537 (PMC12030197; doi:10.3390/ph18040537)
Supplement: Supplementary file 1 [file pharmaceuticals-18-00537-s001.zip › Supplementary Table S1 The difference analysis results of normal and gastric cancer.csv]

	logFC	AveExpr	t	P.Value	adj.P.Val	B
lipf	4.97065117530192	-2.8641111967773	9.02664768724559	1.04539986406445e-11	2.47119190402517e-08	16.5260474995294
atp1a3	1.86132870948854	-1.20850793686869	8.98908411865337	1.18225235022117e-11	2.47119190402517e-08	16.4077800568881
glod4	0.798717100491812	-0.450483301204906	8.90886002460505	1.53829749475142e-11	2.47119190402517e-08	16.1546343866026
akr7a2	0.928811220644999	-0.737677328318903	8.90240924674002	1.57125538326191e-11	2.47119190402517e-08	16.1342460184956
me3	0.931152632502897	-0.176212489098124	8.59333060277111	4.36117728975698e-11	5.48723326597224e-08	15.1517649462305
msrb2	1.17496857704006	-0.371477354632035	8.48109602395076	6.33362452807077e-11	6.6408053176822e-08	14.7923734956079
nelfb	0.872690489076745	-0.138633381743146	8.40821225950792	8.07556881439322e-11	7.09999751733526e-08	14.5582719536524
col2a1	1.14012359697858	-0.049258221053391	8.37479526540038	9.02876810343063e-11	7.09999751733526e-08	14.4507523412313
sh3gl2	0.867892072766944	-0.270449776962482	8.1811730386794	1.72694142179768e-10	1.04690518664865e-07	13.8255575561793
aldh1a1	1.27606976073268	-0.93736310507215	8.12704384545778	2.0714742616716e-10	1.04690518664865e-07	13.6501246122501
fahd2a	0.743404968548249	-0.301767167518038	8.07751150498567	2.44720182585851e-10	1.04690518664865e-07	13.4893494414528
esrrg	1.55535387810431	-0.867983234350649	8.07124559238717	2.49938868985698e-10	1.04690518664865e-07	13.4689950096566
aifm1	0.689011722952549	-0.53535017520683	8.06894443325463	2.51883461951921e-10	1.04690518664865e-07	13.4615189330373
clip2	1.66918403681592	-0.888582945334776	8.06215397638927	2.57711052966242e-10	1.04690518664865e-07	13.4394550671995
glul	2.21728186746284	-1.18695607582973	8.05672420207063	2.62468503547596e-10	1.04690518664865e-07	13.4218093687206
acat1	1.44532956145528	-0.405583897734488	8.03923513004077	2.78401996127726e-10	1.04690518664865e-07	13.3649551287164
sypl1	3.47090954682691	-1.41730817958874	8.03182501586602	2.85443649260086e-10	1.04690518664865e-07	13.3408576668298
ggt2	0.605663321530864	-0.0273427779292929	8.01752526677181	2.99543687166997e-10	1.04690518664865e-07	13.2943413760335
pxmp2	1.86276105209877	-0.906157813888889	7.98302268504307	3.36522702528419e-10	1.09556964909683e-07	13.1820313690163
cyfip2	1.22510734284706	-0.400437639105339	7.96790220581384	3.54146365192109e-10	1.09556964909683e-07	13.132779306252
raf1	0.718347999397329	-0.175514341832612	7.95838548351002	3.65712329216871e-10	1.09556964909683e-07	13.1017701580775
ckm	1.5283475445029	-0.304148396370851	7.89441701540565	4.53978625359179e-10	1.29393130421678e-07	12.8931336607315
thy1	-1.6841256009423	1.44241636562049	-7.88224411613721	4.73063423891051e-10	1.29393130421678e-07	12.8533917327599
tmbim6	0.85683276665034	-0.547856685593074	7.81997440580411	5.84093131313324e-10	1.53105412045505e-07	12.6499020385998
pi4ka	3.88321606891408	-1.75404923102453	7.79651653227608	6.324242633021e-10	1.5914324161734e-07	12.5731626308104
gsta4	1.47437599500287	-0.356763601748918	7.76821638975576	6.96122901930166e-10	1.62453964515468e-07	12.4805239004064
rab4a	0.690750521098177	-0.288176837255892	7.76774904559249	6.9722731551703e-10	1.62453964515468e-07	12.4789935475121
got1	1.16518530765734	-0.54802392458153	7.74145033632141	7.62303263060912e-10	1.66310422331776e-07	12.3928489682618
fga	2.31977739799043	-0.973143081847042	7.73977465799897	7.66651128218327e-10	1.66310422331776e-07	12.3873582605487
smagp	1.14203590274225	-0.385140390649351	7.72683655019983	8.01072687613814e-10	1.67984942592617e-07	12.3449565761236
gabarapl1	1.27426482495278	-0.124066897738817	7.71144017137172	8.44067251687546e-10	1.6805219311812e-07	12.2944817548995
kcnq1	1.65078113186596	-1.03976944131313	7.7077131121569	8.54819612109336e-10	1.6805219311812e-07	12.2822604122994
col6a3	-1.86992967253414	1.69891719226551	-7.69071269127705	9.05640055459009e-10	1.71261411918813e-07	12.2265012805772
col4a2	-1.24784620954497	1.22160021348485	-7.68429999125049	9.25590209066866e-10	1.71261411918813e-07	12.2054628328407
hmgcl	0.640589021787856	-0.531104236803752	7.66985711063048	9.72157226333221e-10	1.74738317453208e-07	12.1580681690551
eci2	1.62909402691217	-0.520491374606061	7.63332586207329	1.1007404678802e-09	1.85294811044702e-07	12.0381214685972
dgkd	1.46112650552784	-0.633999426479076	7.62949098216732	1.11519419316513e-09	1.85294811044702e-07	12.0255243971334
ppfibp2	1.12924614765835	-0.487698666277056	7.62842382636898	1.11925017003635e-09	1.85294811044702e-07	12.0220187436123
bckdha	0.969214021456286	-0.19530667049062	7.58535867802691	1.29593027362714e-09	2.09043521830471e-07	11.8804801642321
fbp2	1.35769142180952	-0.650167246136364	7.57340208564149	1.34978363961866e-09	2.12287221921024e-07	11.8411603245644
slc4a2	1.41199137338272	-0.426268173383838	7.56104627350758	1.40780132505031e-09	2.16011661851012e-07	11.8005172452344
rab11fip2	1.43047069363265	-0.374066048722944	7.55111037419651	1.4562705940137e-09	2.18128531117624e-07	11.7678266087761
slc2a12	1.53674343919073	-1.00683612303752	7.5405770355738	1.50948833223043e-09	2.20841653443294e-07	11.7331629742042
lifr	1.27255433807669	-0.738111104165945	7.52714398935528	1.58020354741526e-09	2.25933193563395e-07	11.6889459854088
bckdhb	0.531449777673772	-0.236982504294372	7.47021380333247	1.91882071056098e-09	2.68251135336425e-07	11.501419099211
unc93a	1.34165224600111	-0.209016275031746	7.45636527513555	2.01168071338748e-09	2.75119203650448e-07	11.4557707045283
tpd52l1	1.25491922104349	-0.352782404730159	7.43631669830287	2.15417784851162e-09	2.85599857957433e-07	11.3896639445225
tmprss2	1.52820932838801	-1.23155002580808	7.43294612041395	2.17911193482066e-09	2.85599857957433e-07	11.3785475833408
ckmt2	1.03745957186455	-0.278240824757576	7.39670920600303	2.46621452663619e-09	3.16631746674862e-07	11.258992266252
mt1x	2.51988599514437	-1.12837418367965	7.38217068952193	2.59182403466497e-09	3.25342925370964e-07	11.2110035962885
emc2	1.24744722016864	-0.320524047506012	7.37705931273954	2.6374962953297e-09	3.25342925370964e-07	11.1941290186065
vcan	-1.72334467796422	1.01312604018759	-7.36882604445519	2.71277067235356e-09	3.28193082688005e-07	11.1669446843698
tm7sf2	1.81523982663341	-0.737545178593074	7.29782304446192	3.45839709497439e-09	4.10505209895922e-07	10.9323490118652
hsdl2	0.403226723537415	-0.0732105634199134	7.28622032696773	3.59848446308592e-09	4.14331426422794e-07	10.893986869415
suclg2	1.17943804494768	-0.789020507845118	7.28428867744954	3.62235391086531e-09	4.14331426422794e-07	10.8875995428979
klk11	2.20658100284807	-1.04451979974026	7.26612040240185	3.85478962202419e-09	4.33044312717039e-07	10.8275133867793
mt1h	2.76824818849248	-1.21654426415344	7.25099008540227	4.05975341730619e-09	4.4806857453111e-07	10.7774611980267
tcf25	0.838201511338439	-0.10333129890885	7.21922013909274	4.52645277009972e-09	4.9096404097754e-07	10.6723259085511
fn1	-1.44250096209625	1.60264909033189	-7.19465938043165	4.92387515131386e-09	5.2501861994772e-07	10.5910134698793
ndufa5	0.702020037464147	-0.192794505109668	7.163798578728	5.47329100847799e-09	5.73874562238917e-07	10.4888028286433
col3a1	-2.27249564074981	1.10122910177489	-7.15530837299363	5.63496136463375e-09	5.81140031883786e-07	10.4606755948744
col18a1	-1.03322808332678	0.929632544509379	-7.14238596138879	5.89027850319088e-09	5.97673259089901e-07	10.4178586096919
ulk1	0.487415466046191	0.113378332667148	7.13353747170838	6.07177134946673e-09	6.06309739039606e-07	10.3885358039645
mob1a	0.686864369359536	-0.11446617484127	7.11686902755738	6.42904677720283e-09	6.3195520742786e-07	10.3332892844028
mt1e	2.29599985330343	-0.944197060002405	7.10911425471792	6.60238300897596e-09	6.39009100145657e-07	10.3075824773524
mt1f	1.31957445409725	-0.657427383997114	7.09259268072525	6.98747834767269e-09	6.66033731594074e-07	10.2528055252311
got2	0.601961927919375	-0.124219561630592	7.07083416550847	7.52924649728519e-09	7.06705675533632e-07	10.1806483596051
cpa2	3.40142088792441	-1.68945536556277	7.06307943145267	7.73235756873673e-09	7.06705675533632e-07	10.1549269251719
mt1g	2.90791568803729	-1.44621941727994	7.06237106296807	7.75118289807989e-09	7.06705675533632e-07	10.1525772408026
bcat2	0.889652966659007	0.0616758655223665	7.04905531363783	8.11373956533409e-09	7.22111736476512e-07	10.1084047428129
aldh4a1	0.827702282009574	-0.27020436966811	7.04613842587685	8.19540438000986e-09	7.22111736476512e-07	10.0987275944507
wasf3	0.620009175769211	-0.0144255553607504	7.04281069896255	8.28957910208663e-09	7.22111736476512e-07	10.0876870348991
cdk18	0.533757234268581	-0.199209683600289	7.03967555147203	8.37929689441827e-09	7.22111736476512e-07	10.0772850176849
bmp1	-0.707947006924498	0.574757391348004	-6.9942012650076	9.7957159376822e-09	8.32768229242685e-07	9.92636614394283
atf4	0.648030255814562	0.00403553803751804	6.98763497182316	1.00191993961984e-08	8.40410445353123e-07	9.90456796958044
mbip	0.87358312896649	-0.0943196757070707	6.96903427814591	1.06804259097363e-08	8.84086307870406e-07	9.84281107320175
trim37	0.503820886429831	-0.127213593217893	6.94804840501361	1.14791390997048e-08	9.37860572418739e-07	9.77312123381155
dnajc4	0.645777397686672	-0.178756415724387	6.9244557895215	1.24488132183492e-08	1.00404466611071e-06	9.69475820098821
aplp1	2.13282543688284	-0.918007940281385	6.90624323490538	1.32531914790343e-08	1.05375586952518e-06	9.6342535177179
insig1	1.4377972869287	-0.705804088564214	6.90303548014775	1.34001700146264e-08	1.05375586952518e-06	9.62359589535335
plekhh3	0.502695391426556	0.0236833856637807	6.87792965839038	1.46084104464931e-08	1.13458654467763e-06	9.54017288820605
epb41	0.506781811154447	-0.143688142150072	6.87205719633516	1.4906439945174e-08	1.137123159783e-06	9.52065705377432
ugp2	0.404246989229529	-0.0946015877849928	6.87018793175702	1.50025786460005e-08	1.137123159783e-06	9.51444477181676
acsm3	1.4170042650834	-0.147986800873016	6.86428482383997	1.53102825819568e-08	1.14663080622726e-06	9.49482588009564
srpra	0.595163435233056	0.00234342287157287	6.85110857913645	1.60201155693995e-08	1.17857246354497e-06	9.45103158078384
ppp2r3a	0.502007668752834	-0.114598093073593	6.84945554725874	1.61114658821916e-08	1.17857246354497e-06	9.44553703633398
col1a2	-1.59371166840111	1.19758140830447	-6.82796728758186	1.73475628376686e-08	1.25440825071003e-06	9.37410571792471
pcdhga8	1.55779186127468	-0.432889402108225	6.81388739642613	1.82085985662366e-08	1.30170788159312e-06	9.32729541722079
hadh	0.486876427500462	-0.338183071856662	6.80563251689316	1.87331951184568e-08	1.32416326393497e-06	9.29984899929775
alcam	0.547479536274931	-0.335500439994228	6.78335933292876	2.02254539149837e-08	1.41375922865736e-06	9.22578624038255
fam131b	0.696619698382464	-0.593114287012987	6.77816929148115	2.0589949774965e-08	1.42342169268467e-06	9.20852686019649
tshz1	-1.4290923934059	1.39045885132035	-6.76314366062279	2.16827285499429e-08	1.48267440551838e-06	9.15855646626978
sulf1	-1.67516229892366	1.53769521690476	-6.75609878332079	2.22149088829789e-08	1.49106153411534e-06	9.13512602016056
txnrd2	0.537484409431091	-0.157505907950938	6.75525641049866	2.22794125269182e-08	1.49106153411534e-06	9.1323243252068
rab3a	0.455980192272445	-0.103541286539202	6.74970248805557	2.27094189955506e-08	1.5037309996462e-06	9.11385190598443
mapk1	-1.54464058337684	1.38373519947811	-6.74668174202436	2.29467772955071e-08	1.5037309996462e-06	9.10380463646817
gper1	2.43933000063694	-0.814699112178932	6.72061126325573	2.51013616947057e-08	1.62238522976317e-06	9.01708555217157
vsig2	1.39781071444394	-1.36119807044012	6.71862942025148	2.52732081571754e-08	1.62238522976317e-06	9.01049283896978
hpn	1.43821974567565	-0.447426922126022	6.71295462886801	2.57718166396622e-08	1.63768180282944e-06	8.99161499495207
spon2	-1.03503394649584	0.851803333365801	-6.69495702013806	2.74192586219421e-08	1.72494555990638e-06	8.931740805081
paf1	1.40509411094785	-0.3556420195671	6.69109407605462	2.77863832165833e-08	1.73073402787649e-06	8.91888903644555
cltb	0.964212103707735	-0.285122103145743	6.67146756237482	2.9729072128786e-08	1.8335842427666e-06	8.85358995179835
mturn	0.75286344799093	0.0364160370779221	6.6633656712517	3.05701502539761e-08	1.86282472159652e-06	8.82663293567573
cdh2	0.84629404143996	-0.178619146992785	6.661233909629	3.07953856375836e-08	1.86282472159652e-06	8.81953991109042
cnpy2	1.3694955606962	-0.364850551451659	6.64965700170882	3.20478948615179e-08	1.92012672927437e-06	8.78101915341975
pdgfrb	-1.09234305241018	1.30558896598846	-6.64213872279908	3.2888486118985e-08	1.95190062428806e-06	8.75600227621878
prdx5	0.873648208910053	-0.555847324090909	6.62715403622527	3.46302754218771e-08	2.02015923696235e-06	8.7061395925869
atp8a1	0.771627524373898	-0.375925319191919	6.62673033700197	3.468084526974e-08	2.02015923696235e-06	8.70472967357949
rwdd3	1.0745231303875	-0.349964039126984	6.60821106482763	3.69649253151292e-08	2.13345270786677e-06	8.64310285281753
ddt	1.00812354845049	-0.257056973809524	6.60026243204399	3.79908881817317e-08	2.17273343228431e-06	8.6166513646364
ssbp3	0.557974435851852	-0.235599349393939	6.58867848470582	3.95373212696065e-08	2.2338351662832e-06	8.57810160435814
mdh1	1.0492208841159	-0.336033423924964	6.58697899328726	3.97694386621712e-08	2.2338351662832e-06	8.57244587471254
cd68	-0.719816251470899	-0.113124542727273	-6.57231737194459	4.1829413100332e-08	2.32875077711671e-06	8.52365299249381
slc4a1	0.648471758934744	-0.298646002070707	6.56474222884457	4.29352204549489e-08	2.36934624457968e-06	8.49844310488985
chp1	0.454736563165533	-0.51915125504329	6.55613684209062	4.42269515325239e-08	2.41940653992268e-06	8.46980438203193
chst3	0.793712422926682	-0.0242709694155844	6.52688736221822	4.89152629880307e-08	2.65280965049743e-06	8.37246114583882
ubl3	0.830285340604283	-0.674429090183261	6.52142981000831	4.98435664826093e-08	2.65764196398585e-06	8.35429817660143
pdhb	0.550340735116755	-0.110732770161616	6.51946561838015	5.01819613069599e-08	2.65764196398585e-06	8.3477612652709
rab31	-0.868182255812547	0.879888184632035	-6.51894683980988	5.02717205077596e-08	2.65764196398585e-06	8.34603474906027
serp1	0.622419456427916	-0.27939849937518	6.51256527017237	5.13890884485077e-08	2.69407296191301e-06	8.32479664522549
pdha1	0.797069569306929	-0.325364979849928	6.5062464650139	5.25199412324552e-08	2.73060289498657e-06	8.30376747484933
slco2b1	-0.977134434624338	0.189353646060606	-6.49999701882867	5.36628612886268e-08	2.76715623251435e-06	8.28296920379255
ca9	2.39289311831897	-1.15373133367965	6.48482355767876	5.65424305627898e-08	2.89193846073586e-06	8.232472066479
ldha	-0.905356129403578	-0.0848605898823954	-6.46022987531802	6.15415761381097e-08	3.12224238294232e-06	8.15062641419165
arpc5	-0.708723584358444	-0.180489257260702	-6.44278653595432	6.53529399567316e-08	3.27055341873353e-06	8.09257850098116
wbp1	0.746463173181758	-0.165200425356421	6.44211345226693	6.55046464410148e-08	3.27055341873353e-06	8.0903386552403
lum	-1.94259635258755	1.33818942334055	-6.43848524655363	6.63284933909882e-08	3.27068650073308e-06	8.07826499675653
pde9a	0.908335155619048	-0.186261395	6.43753002451796	6.65471104901978e-08	3.27068650073308e-06	8.07508630016076
gmpr	0.850376991329806	-0.298921841868687	6.402097740478	7.5186008803197e-08	3.66662931303033e-06	7.95718370490474
ctsl	-0.697915426457042	0.989180943997114	-6.39647199834674	7.66572231617522e-08	3.68306611496904e-06	7.93846492207719
mt2a	1.31832116422676	-0.410339218008658	6.39633293109092	7.66939534352161e-08	3.68306611496904e-06	7.93800220182711
ppt1	0.595293216549257	-0.134083777698413	6.38789686617362	7.89552899622129e-08	3.72887259436068e-06	7.90993319097396
n4bp1	1.03850577179239	-0.55374283541847	6.3873581032562	7.91019518147422e-08	3.72887259436068e-06	7.90814061319187
sec62	0.612046873143865	-0.102814110483405	6.38617126448062	7.94259939030888e-08	3.72887259436068e-06	7.90419176277112
rgn	0.789535276014109	-0.269177462373737	6.37804506400553	8.16806116168544e-08	3.80631650134541e-06	7.87715473236728
herpud1	0.980384356174956	-0.158437426979798	6.3730383391995	8.31014583641095e-08	3.84405348947509e-06	7.86049706287923
rhoc	-0.793240946732174	-0.531444541305916	-6.34569410085184	9.13086350928257e-08	4.19286586400705e-06	7.76952733927772
sdccag8	0.482809960763988	-0.184063644958634	6.31542420080151	1.01341570974665e-07	4.60902905473911e-06	7.6688382285658
mogs	0.565030509470396	-0.249311963621934	6.31400881608625	1.01836757051142e-07	4.60902905473911e-06	7.66413051955059
selenbp1	0.999997174925674	-0.83062326984127	6.30706652873278	1.04300808428731e-07	4.66946796544241e-06	7.64104033233829
homer2	0.438181316130008	-0.142333993722944	6.30529018192579	1.04940805605969e-07	4.66946796544241e-06	7.63513231490027
poldip3	0.400544669287982	-0.138750400064935	6.3040253610774	1.05398895420891e-07	4.66946796544241e-06	7.63092563781146
ldhb	1.2888567227231	-0.224877558282828	6.29881674835686	1.07306482874534e-07	4.72073485149437e-06	7.61360260491403
lrrc17	0.948063178593096	0.00308512286435787	6.28529789822582	1.12420036769467e-07	4.87960191661595e-06	7.5686435820074
pga5	3.05812398294381	-2.26550397217893	6.2833850000881	1.13162990133258e-07	4.87960191661595e-06	7.56228225207136
nlgn1	1.46707756999043	-0.305722894422799	6.28155608428712	1.1387791053278e-07	4.87960191661595e-06	7.55620027807139
dld	0.599038903331822	-0.306175070411255	6.28119328327797	1.14020264146009e-07	4.87960191661595e-06	7.55499380883515
thbs2	-1.79853949538221	1.52235262912698	-6.2754390364493	1.1630199004665e-07	4.94362040123971e-06	7.5358588489818
tyrobp	-1.24635600308592	0.87547288988456	-6.2648503902036	1.20620517013346e-07	5.09277632571113e-06	7.50064968444273
zdhhc23	0.476320034220811	-0.170511786929293	6.25793016955016	1.23529051088605e-07	5.17113549587512e-06	7.47764009259233
rps28	0.367607910537163	-0.116014247579365	6.25654309407686	1.24120403731862e-07	5.17113549587512e-06	7.47302823100023
tuba1a	-0.771151050766641	0.45903402831746	-6.25075632142065	1.26618131927142e-07	5.24049123653716e-06	7.45378839640164
oxct1	0.978448377570169	-0.420503297085137	6.24070135072669	1.31078078628452e-07	5.38235939308979e-06	7.42035963360249
ankle2	0.480205369221466	-0.155053380735931	6.23783571545117	1.32377632320939e-07	5.38235939308979e-06	7.41083300611603
grk7	0.546184072545561	-0.419562416329966	6.23567574606634	1.33365664689658e-07	5.38235939308979e-06	7.40365246036583
alad	0.708158804181675	-0.493103373434824	6.23545263777952	1.33468139456685e-07	5.38235939308979e-06	7.40291077186547
rorc	0.74894164275569	-0.405589673104858	6.2317489497022	1.35180792202292e-07	5.4167029537874e-06	7.39059863075396
aldh6a1	1.26766269804868	-0.56514269230303	6.2292731582758	1.36337861190375e-07	5.42849040980158e-06	7.38236857706051
mtmr11	-1.09872289544772	-0.370167357633478	-6.21556953021087	1.42923435967467e-07	5.654914060826e-06	7.33681779392287
sparc	-1.43917217906979	1.27026850215007	-6.18807471267951	1.57109740326854e-07	6.17735860247649e-06	7.24544113580478
ada	1.87162594583858	-0.652484784114959	6.18344566769039	1.59632734638508e-07	6.23757474292454e-06	7.23005910701759
igfbp7	-0.873459602633409	0.933852951926407	-6.16895298089154	1.67796210450359e-07	6.51608617248893e-06	7.18190512246619
eloa	0.457350952579491	-0.0655892731096681	6.16608575287433	1.69459972121015e-07	6.54032321848654e-06	7.17237914745221
erp29	0.510642138288133	-0.183456147038961	6.15999187298235	1.73050933419642e-07	6.63819159843272e-06	7.15213395030864
s100a10	-1.31818324818241	-0.0958476225036075	-6.15782411582521	1.74346561747977e-07	6.64735890882743e-06	7.14493248359678
osbp	0.500850812193836	-0.200867921409331	6.15328157089953	1.77093034756958e-07	6.71139928708447e-06	7.12984228597504
bbx	0.67755573040262	-0.692766964559885	6.14481493238634	1.82327789474527e-07	6.84987163183901e-06	7.10171823176475
mospd3	0.570376546950869	-0.0453678354112554	6.14254811061906	1.83755334020332e-07	6.84987163183901e-06	7.09418883502051
uqcrq	0.903008845799345	-0.495829437890332	6.14214019767921	1.84013401014273e-07	6.84987163183901e-06	7.09283394444956
trip11	0.470579923262283	-0.221118575995671	6.13863364507259	1.8624679671085e-07	6.89222704769388e-06	7.0811871030198
fbn1	-1.16213651113631	0.691909372691198	-6.11838964718342	1.99679617218783e-07	7.33002989467566e-06	7.0139562454018
slf2	0.668361758398589	0.0132647284343434	6.11733148704394	2.00407747875411e-07	7.33002989467566e-06	7.01044247882488
abhd5	0.550738899874023	-0.10426256002886	6.09976106358314	2.1289263372583e-07	7.74166218941732e-06	6.95210365062455
klrd1	0.770176576540858	-0.301932025690236	6.09581909775752	2.15798517514408e-07	7.80223260737438e-06	6.93901683118804
tmem181	1.38416096773091	-0.325687129718615	6.09370946328534	2.17369884948088e-07	7.81413683547669e-06	6.9320133670956
mmp2	-1.38358690303452	1.05635669598846	-6.08802485653722	2.21661117215198e-07	7.89634047396537e-06	6.91314275984439
khdc4	-0.608828295828672	0.508705856305916	-6.08736202631722	2.22166947050051e-07	7.89634047396537e-06	6.91094251431498
tfr2	0.673650083840766	-0.212291294076479	6.0663598086822	2.38804668973772e-07	8.44000096917977e-06	6.84123557170791
atp5pd	0.569215209009557	-0.075967499011063	6.05950644906762	2.44498276779011e-07	8.57848007854506e-06	6.81849307597938
mast1	-0.796906797786848	0.512268045714286	-6.05837632242029	2.45450073778113e-07	8.57848007854506e-06	6.81474300624458
fabp3	0.93227546701295	0.0461274619018759	6.05364273194587	2.4947703097597e-07	8.67104973408744e-06	6.79903625687616
pmm1	0.823810390617082	-0.38491502721645	6.03729241349519	2.63900050830946e-07	9.12195175701914e-06	6.74479107994373
ptprz1	0.570393975886621	-0.191887936374459	6.02738683750092	2.73039308376667e-07	9.38628573222741e-06	6.71193337527891
aak1	0.617559242385991	0.136803277507215	6.02067361872331	2.79411874507644e-07	9.55315273112819e-06	6.68966758807693
txn2	0.406585053752582	-0.211734237763348	6.01619922427568	2.83741342050158e-07	9.64873936668943e-06	6.67482850134126
surf1	0.552545910431343	-0.174793949852092	6.00027176770103	2.99702695209797e-07	1.01367185783056e-05	6.62201372419264
ptger3	0.910653099623079	-0.300029286933622	5.99721514761382	3.0286664648173e-07	1.01889522621207e-05	6.61187951114417
acadsb	0.261888499561602	-0.188811934415584	5.98069637028778	3.20550437246466e-07	1.07265042591357e-05	6.55711962331296
inpp5j	0.516704260951373	-0.235945643152958	5.97611539198839	3.25634212193087e-07	1.08389673487128e-05	6.5419360907422
myof	-0.672339593513227	0.177126982045455	-5.96357597848746	3.39964581085248e-07	1.12564062084594e-05	6.50038009925393
gstz1	0.665499288052406	-0.225740047258297	5.95833489125532	3.46138853416032e-07	1.14008352190589e-05	6.48301343185561
atp5pb	0.568495079398942	-0.352645357939394	5.94016551120235	3.68421118610825e-07	1.20715482144828e-05	6.42281952675567
tmod3	-0.364602649805996	-0.396944232828283	-5.91988502735561	3.94983610419271e-07	1.28748284619049e-05	6.35565329247995
acsl3	0.641718854090199	-0.246673430007215	5.91742541504575	3.98332139128403e-07	1.29170489033855e-05	6.34750897805142
rab8b	-0.485060408984967	-0.0260223735113035	-5.91506428133163	4.01573192571223e-07	1.29553689972593e-05	6.33969107657931
fos	1.9809221433382	-0.519619904179894	5.910507072192	4.07903178888846e-07	1.30256488553734e-05	6.32460271071829
kat2b	0.413133752816327	-0.239028121558442	5.90924452703478	4.09674372363541e-07	1.30256488553734e-05	6.32042279161217
adrb2	0.369942994487276	-0.104892178499278	5.90903916208738	4.09963197164828e-07	1.30256488553734e-05	6.31974289694964
fmo5	0.884086624933232	-1.19490740339105	5.90720209291451	4.12555884429816e-07	1.30421561253667e-05	6.31366108545079
ulk3	0.993426818924666	-0.44445424041847	5.9041013657083	4.16969086969057e-07	1.31157626306117e-05	6.30339625158494
aqp4	1.58018639959688	-1.3600641036075	5.89861324446881	4.24895772802342e-07	1.32986035159181e-05	6.28522944216524
pea15	-0.571028134943815	0.848215108239538	-5.89180644691773	4.34935838112475e-07	1.35454522651761e-05	6.26270004696103
fhl2	-0.948660263561938	-0.307157374261664	-5.88834666131012	4.40129242157235e-07	1.36048845833898e-05	6.25124979085897
tp53i11	-0.711499711388763	0.0243068893903319	-5.88765863362754	4.41169361788512e-07	1.36048845833898e-05	6.24897283097677
atp5pf	0.578148343601915	-0.279025926630592	5.88122943035838	4.51007713901886e-07	1.37954746376759e-05	6.22769741537641
cited2	0.537860325254724	0.0186787631601732	5.88075942171282	4.51735459443846e-07	1.37954746376759e-05	6.22614216999301
ndufa1	0.643253821144873	-0.420345862330447	5.87668293690118	4.58096598198366e-07	1.38392351468829e-05	6.21265376958519
ctnnb1	-0.524494817770219	-0.184571764989177	-5.87623711867093	4.58797661445207e-07	1.38392351468829e-05	6.21117869481326
cox5b	0.759327580495037	-0.48335423341847	5.87562121589091	4.59767945588704e-07	1.38392351468829e-05	6.20914088316134
dlg4	0.975202331647266	-0.122331703989899	5.8696057889952	4.69352638320331e-07	1.40604640365391e-05	6.18923913889296
adi1	0.764106294118418	-0.262507352027417	5.8598931692105	4.85249885167352e-07	1.44308532776487e-05	6.15711023036907
suox	0.455375723206853	-0.0770395494083694	5.85926015767671	4.86304386403041e-07	1.44308532776487e-05	6.15501646518391
evi5	0.551857371281834	-0.14267009640404	5.85704364304047	4.9001477430693e-07	1.44648649445386e-05	6.14768526699319
igsf3	0.659773473435189	-0.512792953270322	5.85583543689579	4.9204913338599e-07	1.44648649445386e-05	6.14368921667486
pde12	0.749928396558327	0.166349409920635	5.85285220417178	4.97108335560568e-07	1.44723482850901e-05	6.13382280360291
pdia2	1.81018097809423	-0.391958743910534	5.85179679279433	4.98910558077606e-07	1.44723482850901e-05	6.13033239091838
tsku	-1.05394222843873	0.936734735846561	-5.851624637759	4.99205146696003e-07	1.44723482850901e-05	6.12976305378516
comt	0.537537325050139	-0.370422966587302	5.85006587161711	5.01880373230771e-07	1.44831625137375e-05	6.12460811676899
mfap2	-1.27920002777929	1.05265678034632	-5.84755383147031	5.06221714621673e-07	1.45417388433103e-05	6.11630097590284
ndufc1	0.606134574078105	-0.181271000873016	5.8384429227395	5.22283294772499e-07	1.49349282155172e-05	6.08617531096125
fam189a2	0.797618942429428	-0.212005841691198	5.82767181265735	5.41927054753656e-07	1.53783455570925e-05	6.05056721895621
mapkapk3	0.507935404153187	-0.136567993932179	5.82726734158923	5.42678860860681e-07	1.53783455570925e-05	6.04923023434449
tbca	0.590597639175611	0.0665094023953824	5.80810318371338	5.79515307789205e-07	1.63485686157035e-05	5.98589565024989
ap1g2	0.401913573114134	-0.105370630465368	5.80347631502434	5.88775461713707e-07	1.65356537037541e-05	5.97060836981628
cox7a2	0.777410603123138	-0.464639191354497	5.79349168857158	6.09263252111947e-07	1.70173824255893e-05	5.93762407102924
ptpn12	-0.735273432061476	0.645005296154401	-5.79200820906144	6.12367183904408e-07	1.70173824255893e-05	5.93272398786198
naxd	0.40726769643094	-0.0551455835526696	5.79121028570032	6.14043206264311e-07	1.70173824255893e-05	5.93008843118638
c1r	-1.03983223927035	1.08708059728716	-5.7878598432123	6.21130702563541e-07	1.71383037273124e-05	5.9190223513956
ifitm3	-0.96539404235223	1.30527833099567	-5.7821782972353	6.33335899615595e-07	1.7398760456252e-05	5.90025878581188
st3gal1	0.56892169734583	0.0221726473694084	5.77369757256343	6.51999577611664e-07	1.78336058380651e-05	5.87225517071941
ptprn2	0.885282278412698	-0.698242756818182	5.76680014991494	6.67581501578857e-07	1.81807585559852e-05	5.84948356576534
tpbg	0.521160063899555	-0.439335590709476	5.76289893999766	6.76558125919122e-07	1.8345806767919e-05	5.83660541808318
sec61b	0.891325143251197	-0.109969731738817	5.76044356792401	6.82269355962324e-07	1.84212726109827e-05	5.82850065829408
paip2b	0.444698551510204	-0.0842879841558442	5.75872221725179	6.86301809864867e-07	1.84392764940248e-05	5.82281904628163
ndufb7	0.54469950647619	-0.200111431666667	5.75766157325183	6.88798279462063e-07	1.84392764940248e-05	5.819318320518
cdc42ep1	0.952177689284958	-0.612058163614719	5.75563503915845	6.93593335646471e-07	1.84889647226778e-05	5.81262984642165
gmds	0.525659435295003	-0.55439807152862	5.7462620105963	7.16206672049453e-07	1.90112074846545e-05	5.78169868978236
thra	-0.474883749429579	0.283308613589466	-5.74175821518354	7.27331835666803e-07	1.92253973873103e-05	5.76683847695544
arfgef2	0.580765395030486	-0.427582638751804	5.72766415038705	7.63269069710319e-07	2.00909025838812e-05	5.72034546184251
ccng1	0.567344154755152	-0.372046680564214	5.72130827685035	7.80047789938412e-07	2.04470026937606e-05	5.69938402700784
ccpg1	0.385390340011422	-0.129732909670515	5.7185663817994	7.87398807517513e-07	2.05540493696791e-05	5.69034234916462
mt1b	1.9398511668941	-0.934507523684464	5.71011343250184	8.10497415042729e-07	2.10695836282389e-05	5.66247167716353
ndufb11	0.614548838228941	0.00261578960557961	5.70765510480864	8.17340637665501e-07	2.11600409528958e-05	5.65436727404998
ncam1	0.635090608351726	0.00943450856421356	5.699676904926	8.39947637706061e-07	2.16478277317817e-05	5.62806881687596
bbof1	0.56475231961804	-0.0289677564862915	5.69766176447775	8.45755387103092e-07	2.16478277317817e-05	5.6214271540226
rrn3	0.479678090839002	-0.0403593399350649	5.6974025244116	8.46505423941869e-07	2.16478277317817e-05	5.62057275387906
mocs2	0.40147615434148	-0.0542941783645984	5.67410394039142	9.16684464176993e-07	2.33476192880059e-05	5.54380840306465
ift20	0.944959269156966	-0.0911662841919192	5.66962065872859	9.30837841273344e-07	2.36125034655266e-05	5.5290421012243
ifngr2	-0.60086763168254	-0.265658022272727	-5.66346180620252	9.50635592548986e-07	2.40178655129545e-05	5.5087598826748
ecsit	0.332111196494835	-0.0995304435642136	5.65982019136891	9.62537907792484e-07	2.4184430020618e-05	5.49676892196901
vasp	-0.529331633594356	-0.321837021313131	-5.6590977003767	9.64916855058831e-07	2.4184430020618e-05	5.49439006959888
pxdn	-0.916466466436382	0.709961293026696	-5.65368233453668	9.82935042167898e-07	2.45339549786813e-05	5.47656104213641
nek9	0.455294270040212	-0.0922061706969697	5.65257451802562	9.86661994850799e-07	2.45339549786813e-05	5.47291408927694
atp5f1d	0.479264359245755	-0.264748741431457	5.64541754777856	1.01108039853388e-06	2.50421527054199e-05	5.44935580430608
sacm1l	0.276987070604182	-0.13487934533189	5.64264933109587	1.02068531549557e-06	2.51766870841598e-05	5.44024499875887
nfe2l2	0.686816208531116	-0.404593713239538	5.64155243026666	1.02451627619534e-06	2.51766870841598e-05	5.43663504654294
anapc5	0.378696468926178	0.0969859625685426	5.63618400617915	1.04347271001221e-06	2.55427502672637e-05	5.41896885519201
snrpn	0.576378203679516	0.28563154538961	5.62449285803324	1.08596956182692e-06	2.64799787343147e-05	5.3805050495801
lgals4	-1.57121411164928	-1.72414109670996	-5.62195255055144	1.09542845915767e-06	2.65821371886603e-05	5.37214908966994
nedd8	0.59722936964777	-0.16064716491342	5.61952271571954	1.1045525756233e-06	2.65821371886603e-05	5.36415706348827
ush1c	-0.668282520669186	0.711866593405483	-5.6191935183399	1.10579451625409e-06	2.65821371886603e-05	5.363074334242
slc6a2	-0.719694809597379	-0.0260259713780664	-5.61684546571735	1.11469317788239e-06	2.65821371886603e-05	5.35535188371694
dpysl2	-0.680816872383976	0.59883050538961	-5.61678977315656	1.11490510315477e-06	2.65821371886603e-05	5.35516872400867
ndufs3	0.517121701898513	-0.341534373760462	5.61663041689993	1.11551171797907e-06	2.65821371886603e-05	5.35464464040651
col4a1	-0.873044730412027	0.7740893703848	-5.60976810906874	1.14194756886972e-06	2.703017707241e-05	5.3320784133062
f2r	-1.1950957205029	0.789228151522366	-5.60952206803934	1.14290686715325e-06	2.703017707241e-05	5.33126940508888
ager	0.430288058082136	-0.0483958632611833	5.60024110895222	1.17968324413466e-06	2.77954580106785e-05	5.3007567695618
jun	1.22376548411892	0.261376550988456	5.59781913816779	1.18947229897959e-06	2.79215307197038e-05	5.29279547891736
marcksl1	-0.927670036315108	-0.115052998198653	-5.58798439137017	1.2300578822477e-06	2.87531487994612e-05	5.26047324683457
rhoh	0.845864193968254	-0.124523406818182	5.58703668894135	1.23404072100692e-06	2.87531487994612e-05	5.25735907524057
kif23	1.31111143883094	-0.223213263492063	5.58464930824737	1.24413084435203e-06	2.88812809661203e-05	5.24951446826593
pdcd4	0.643974826220005	-0.741426285391053	5.57708051238306	1.27666462386179e-06	2.95275630467447e-05	5.224648050892
ankmy2	0.454047076541194	-0.256016614588745	5.57191868211055	1.29933538898314e-06	2.99418275900841e-05	5.20769261520162
auh	0.328019750446292	-0.147145908487253	5.57048357021232	1.30570911243279e-06	2.99788906069879e-05	5.20297905922589
slc25a5	0.784419334768456	-0.795230656248196	5.56859442469091	1.3141466738542e-06	2.99926007121856e-05	5.19677455750649
mxi1	0.726667254858654	0.0470892476082251	5.56821644908163	1.31584132833623e-06	2.99926007121856e-05	5.1955332177951
slc16a7	1.18401167004646	-0.591256540118326	5.55383621347913	1.3819522102887e-06	3.13857810647157e-05	5.14831636765675
gpr19	0.923041757269438	-0.15069028862482	5.54994547602636	1.4003991683823e-06	3.16903279435002e-05	5.13554482647367
sfpq	-0.450406152752834	0.0630042326190476	-5.54746242726324	1.41229948723027e-06	3.18227400763235e-05	5.12739488416602
ppp2r1b	0.303246288548585	-0.173992248083213	5.54661840502535	1.41636738537126e-06	3.18227400763235e-05	5.12462474788985
ywhaz	-0.833145951550517	-0.319227170750361	-5.54289471722744	1.4344535793551e-06	3.21144037997258e-05	5.11240421460218
hyal1	0.918379402306878	-0.865708344090909	5.54076257444931	1.44491255364122e-06	3.22338470743153e-05	5.10540749992433
traf3ip2	0.622242432929201	-0.0256279111544012	5.53926899179865	1.45228419639445e-06	3.22838158286836e-05	5.10050652016511
immt	0.351429699894684	-0.0502733534235209	5.53742383328705	1.46144261977698e-06	3.23730123979471e-05	5.09445220583343
ugt2b15	1.09244471252003	-0.628536575194805	5.52587471103597	1.52008304866638e-06	3.35538331900358e-05	5.05656522590392
ndufv2	0.555024057853767	-0.180254323236652	5.52285559466662	1.53579378021447e-06	3.3782093256396e-05	5.04666324687005
cdc20	0.643966935632149	4.35788672438631e-05	5.52182600913298	1.54118825042888e-06	3.3782631649645e-05	5.04328666774946
actr2	-0.460667712736709	-0.0342341875396825	-5.51543626152048	1.57509006219665e-06	3.4405873546108e-05	5.02233361451962
etv6	-0.403752981726043	0.0640410597811448	-5.50481677353986	1.63307791410715e-06	3.54884816803567e-05	4.98751995599133
gas2	0.365222117870496	-0.0831997246248196	5.50430347728208	1.63593382408257e-06	3.54884816803567e-05	4.98583752712434
ugt2b17	1.13112345391182	-1.00381732868687	5.49759496238961	1.67371785505817e-06	3.6183364351103e-05	4.96385162034178
stat3	-0.515422579460821	0.4120810497114	-5.49545516900779	1.68595087627755e-06	3.6323003296788e-05	4.95683985169898
dvl3	0.566132058910557	-0.018072643044733	5.4935255970412	1.69705812006892e-06	3.64375175199781e-05	4.95051736443741
pafah2	0.305055298842227	-0.169157484572872	5.49114928652597	1.71083673877078e-06	3.66084147061463e-05	4.94273162857385
itgb1	-0.65599002658705	0.39746753484127	-5.4845684034488	1.74957680320693e-06	3.73104666744909e-05	4.92117320924794
plau	-0.717703949857395	0.125737671673882	-5.48016368060498	1.77599123578034e-06	3.77458137307234e-05	4.90674631866059
fcgr3b	-1.12169359070396	0.664975197431457	-5.4768427286043	1.79616768748277e-06	3.80460973803169e-05	4.89587051980751
rftn1	1.03236986803628	-0.105361359675325	5.47335259572653	1.8176170663563e-06	3.83712381357297e-05	4.88444196517689
cdh11	-0.998455354369867	0.874510474758297	-5.47198792239634	1.82607289122867e-06	3.84208179221391e-05	4.87997365973235
serpini1	0.706871189926934	-0.11115768502886	5.46269339840183	1.88471092392656e-06	3.952238807474e-05	4.84954634753899
itgb5	-0.565071646889393	0.215351092741703	-5.45774815039498	1.91666716850558e-06	4.00589805882677e-05	4.83336107353175
cradd	0.395639035691274	-0.317801177118807	5.44379835570246	2.00973569476903e-06	4.18650571383841e-05	4.78771960006501
exoc3	0.383259651052658	0.101248285764791	5.44090570032956	2.02958840163189e-06	4.21390780021988e-05	4.77825804435156
lamc1	-0.932837026740237	-0.0886365259235209	-5.43294144548066	2.08525858733089e-06	4.30541984555121e-05	4.75221276537602
lama4	-0.827364774378433	0.870751545836941	-5.43264610803493	2.08735185645067e-06	4.30541984555121e-05	4.75124707093136
lhfpl2	-0.687922749555052	-0.0535615491053391	-5.4265990225913	2.13067289634986e-06	4.38041280749574e-05	4.73147651163468
anapc13	0.509809262598136	0.016107643023088	5.42431658609147	2.14725487679679e-06	4.40012391854353e-05	4.72401532643496
arfgap3	0.51146521275485	-0.205109059191919	5.42247860206825	2.16070083952936e-06	4.41330161736338e-05	4.71800747481325
sgk1	1.33261079461325	-0.812205723773449	5.39580772729001	2.36547240596987e-06	4.81591809254255e-05	4.63087236577726
bccip	0.372894636119593	0.0970866613732564	5.39373462035728	2.38217214184172e-06	4.83427256268589e-05	4.62410294326899
vegfd	0.416627165758294	0.0918948292953343	5.38097776544559	2.48753623224363e-06	5.03186187686325e-05	4.58245868611224
ptpre	-0.468928355431595	0.115266421450216	-5.37607418717087	2.52925444901858e-06	5.09985248037688e-05	4.56645638070276
capzb	-0.342796178454019	-0.184604038968254	-5.37463384926667	2.54163962890064e-06	5.10505121923197e-05	4.56175654754932
abca5	0.554135657131771	-0.325247051955267	5.37332819053084	2.55291864848341e-06	5.10505121923197e-05	4.55749639234275
hmgn4	-0.441851097123541	0.14189800765392	-5.37295203433325	2.55617729146093e-06	5.10505121923197e-05	4.55626909360927
mpc2	0.747645220978584	-0.21840017953824	5.36536401691634	2.62279953517237e-06	5.21563727529202e-05	4.53151509343442
serpinh1	-1.07668875038734	1.14764458975349	-5.3647650959976	2.62813068871017e-06	5.21563727529202e-05	4.52956156594201
rnf10	0.442994073031998	-0.264874862582973	5.35982346187499	2.67252919505934e-06	5.28706954909382e-05	4.5134449055078
lima1	-0.589901370724112	-0.636396943658009	-5.35390404439606	2.72669178603412e-06	5.37192935882209e-05	4.49414328736218
cpvl	-1.10657884235727	0.74997300462482	-5.35327591288587	2.73250261456536e-06	5.37192935882209e-05	4.49209537666784
nipsnap2	0.466808789952633	-0.0956608429617605	5.35076607074204	2.75584379547744e-06	5.40093872814598e-05	4.48391297632385
aldh3b2	-0.843341145602755	0.073357187967773	-5.34798965113625	2.7818942569752e-06	5.4350611088916e-05	4.47486241888869
runx1	-0.694999445808012	0.339580553441558	-5.34210300707828	2.83793680103216e-06	5.5273871254778e-05	4.45567637408153
dusp14	0.617165424666163	-0.383892004076479	5.3356034446859	2.90111419610446e-06	5.6329967307695e-05	4.43449776198075
rab26	0.887276347877383	-0.317035502347282	5.33093287922276	2.94737154320747e-06	5.70520442409791e-05	4.41928219279983
insig2	0.498287217940371	-0.166156448090428	5.32740533677432	2.98279190045651e-06	5.75605639440857e-05	4.40779216282833
trpv6	0.584589083112959	-0.195817883714526	5.3243011611381	3.01430970977317e-06	5.79908941412324e-05	4.39768245778214
agt	-1.44672493351272	0.883066882409812	-5.32274980321721	3.03018458476369e-06	5.81185708010622e-05	4.39263044691453
srp68	0.277300660404132	0.0033684353968254	5.32018590226312	3.05660238847307e-06	5.84470687716842e-05	4.38428176095156
becn1	0.387225637702192	-0.119441241774892	5.3173562969598	3.08602276445425e-06	5.88308157914596e-05	4.3750688632677
ctrl	0.537830953445704	-0.151028877839105	5.30896207340964	3.17496031185479e-06	6.03434299754637e-05	4.34774427098286
mtcp1	0.385071247188712	0.00168594338383838	5.30743330373699	3.19142881739966e-06	6.04737309947628e-05	4.34276886108248
slc13a3	0.771717173922298	-0.0578531523203463	5.30335773306881	3.2357469160938e-06	6.11293809283667e-05	4.32950633581039
unc13b	0.612127613898715	-0.334054500281385	5.29829973413646	3.29159621018959e-06	6.18438124322819e-05	4.31304987825807
gpr68	0.384595476419652	-0.136528779138528	5.29815351967351	3.29322479173652e-06	6.18438124322819e-05	4.31257421224661
tspyl4	0.58768778788511	-0.205942096255411	5.28846728783441	3.4029088091692e-06	6.37133908288197e-05	4.28106920371603
ephb3	0.696399235617032	-0.220259917669553	5.27732909726894	3.53351033669644e-06	6.59623546829594e-05	4.24485710733513
nnt	0.503870733321239	-0.103040313290043	5.27607605889135	3.54850989145527e-06	6.60463778909618e-05	4.2407843172202
creb3l2	0.341218022413706	0.173069885425685	5.27114222804591	3.60818564767894e-06	6.670526479473e-05	4.22474979676809
ndufb8	0.570163913866465	-0.195835868297258	5.2704114496852	3.61710862351185e-06	6.670526479473e-05	4.22237511149218
uqcrfs1	0.657704690209121	-0.399853434776335	5.27017270183218	3.62002852155488e-06	6.670526479473e-05	4.22159930921413
atp5mg	0.538191535441673	-0.119708464920635	5.26965864301228	3.62632340801107e-06	6.670526479473e-05	4.21992892048699
pik3c2g	1.13305755290501	-0.592816916522366	5.26470770910927	3.68750721499435e-06	6.72737339994491e-05	4.20384314101628
cox8a	0.640569375117158	-0.328351002597403	5.2641881354205	3.69398706009478e-06	6.72737339994491e-05	4.20215521959756
ahr	-0.603184423255631	-0.370251523588745	-5.26400249629094	3.69630498346045e-06	6.72737339994491e-05	4.20155214900566
lair1	-0.423439916078609	0.402083509675325	-5.26370665373641	3.70000190173413e-06	6.72737339994491e-05	4.20059107934193
zmynd8	0.486339114256488	-0.147356605981241	5.25798302433991	3.77225028951943e-06	6.83897019347745e-05	4.1819997445241
rad23a	0.721835415780768	-0.422465174075517	5.24868720492606	3.89257600728211e-06	7.03683783385395e-05	4.15181493842936
wwc1	1.12125329431091	-0.56003410981241	5.24490964427882	3.94255130786348e-06	7.10675939191093e-05	4.13955210163426
mvk	0.605366810885462	-0.246489378917027	5.24041083052721	4.00289723581748e-06	7.17841957548481e-05	4.12495050579609
rfc1	0.391450180261628	0.0444223575079365	5.23945952889959	4.0157743324826e-06	7.17841957548481e-05	4.12186327174678
thbs1	-1.08226583938322	0.999698936883117	-5.23940325025438	4.01653741944151e-06	7.17841957548481e-05	4.12168063611769
sox15	0.642039793659864	-0.434732338896104	5.2301955474968	4.14333690231365e-06	7.3840601848315e-05	4.0918057661243
atp5mc1	0.732438052057781	-0.176502677361712	5.216545837512	4.33862749784897e-06	7.70121087370563e-05	4.04754066285335
cox5a	0.481930575781305	-0.432606957222222	5.21605756868017	4.3457794629876e-06	7.70121087370563e-05	4.04595773189072
krt23	0.417221709471067	-0.0384989883886484	5.21231708131094	4.40095684733458e-06	7.7770841366803e-05	4.03383248699938
fbxw4	0.409546907025447	0.0378010351803752	5.21056126343477	4.4270960242517e-06	7.80136164945867e-05	4.02814148344745
kiaa0513	0.344085285040564	-0.182059018207071	5.208180985216	4.46277699330835e-06	7.84203413697989e-05	4.02042717192317
tmem187	0.329898251750063	-0.0354536811760462	5.20736277763587	4.47510770175772e-06	7.84203413697989e-05	4.01777560854894
lyn	-0.75081562215228	-0.0150376882150072	-5.20625484854279	4.49185834873701e-06	7.84952246441792e-05	4.01418529959401
col5a1	-0.939387002826908	0.85410316504329	-5.20155308754974	4.56363637289712e-06	7.95286327476338e-05	3.99895094690067
tbc1d9	0.560435186036382	-0.201982392708514	5.19897491467144	4.6034756062917e-06	8.00012846386218e-05	3.99059867502958
cox17	0.664659433669942	-0.128344399790765	5.18679078903234	4.79645332806265e-06	8.31253109830362e-05	3.95114001625022
mycl	0.816457556642983	-0.0814036425036075	5.17781377935142	4.94373268593053e-06	8.54423690307389e-05	3.9220816850326
pdk2	0.422606334815823	-0.245979858362193	5.1748067774566	4.99405922086356e-06	8.60756892012401e-05	3.91235077662472
pc	0.744801719246158	-0.531723358715729	5.17386574205048	5.00991262319191e-06	8.61130063183069e-05	3.90930578445378
cldn7	-1.45763001760544	-1.35239304357143	-5.16824630266482	5.10562294713322e-06	8.75190026169349e-05	3.89112521753685
tmem47	-0.336064492435374	0.0562010280735931	-5.16629728420524	5.13923904295432e-06	8.78350852309116e-05	3.88482066489457
cdca3	0.662417946104308	-0.183261388441558	5.16556150246868	5.15198640124088e-06	8.78350852309116e-05	3.88244075641974
rgs19	-0.321427147489712	0.226697918013468	-5.16128932585024	5.22662150966294e-06	8.88666916683501e-05	3.86862388101608
atp5me	0.73492562168002	-0.160301790533911	5.15893984519302	5.26812151394628e-06	8.9233283825061e-05	3.86102647323334
rpl17	0.52715836694751	-0.0458462380928331	5.1584648612258	5.27655087949812e-06	8.9233283825061e-05	3.85949064079783
gps1	0.265379146016629	-0.0865739775974026	5.15376062441712	5.36075844470094e-06	9.01902084936821e-05	3.84428161680598
tsc22d3	1.05964932904953	-0.14517174081241	5.15370241936533	5.36180861176873e-06	9.01902084936821e-05	3.84409345811128
ndufa2	0.503593413420005	-0.145455152481962	5.14914404106845	5.4446880040881e-06	9.1340085956582e-05	3.82935925118693
acsl1	0.436642952169312	-0.11549718030303	5.14494024394377	5.52224211694573e-06	9.23947477598553e-05	3.8157739808215
smpd1	0.433864353268665	-0.124226621506734	5.14068193569454	5.60191485323371e-06	9.34791680151015e-05	3.80201530996226
maml3	-0.872727210895944	0.700794673762626	-5.139174358741	5.63039295837109e-06	9.37058256643188e-05	3.7971449697381
cox7c	0.579611088233812	-0.157744332756133	5.13664871514432	5.67842327739794e-06	9.42558333459378e-05	3.78898647395814
c1qb	-1.20633999356614	0.595132146060606	-5.13465078825016	5.71670461272963e-06	9.46415492596898e-05	3.7825333402102
eif2d	-0.741519835915344	-0.436688438939394	-5.1311551309118	5.78429766022933e-06	9.55092298700858e-05	3.77124415083404
gosr1	0.253463120738725	0.0264961356637807	5.12386638483067	5.92778520768693e-06	9.7622242778949e-05	3.74771132738522
ndufb1	0.362477283557571	-0.0610332336940837	5.11597602279442	6.08708200292592e-06	9.97296525729973e-05	3.72224545343547
wbp2	0.41503222569413	-0.114537272907648	5.11595773197849	6.08745614179478e-06	9.97296525729973e-05	3.72218643180641
psca	2.10934670598136	-2.38667757582973	5.1124851172939	6.15890168752804e-06	0.000100638053288932	3.71098179707229
cdkn1c	0.725347394125472	-0.000696377987012979	5.10745717505987	6.26381682362776e-06	0.000102062869445884	3.69476216398832
sec13	-0.37162845057294	-0.345002878290043	-5.10675798194344	6.27854561684264e-06	0.000102062869445884	3.69250695480099
large1	0.556469573149912	-0.20738052050505	5.10336054642719	6.35060243554911e-06	0.000102968144128968	3.68154981732309
atp6ap2	-0.540911359317309	0.13535882908658	-5.09942744747836	6.43504092274868e-06	0.000104069003714684	3.66886739575969
cbs	0.82996448263744	-0.0986521005266955	5.09189648181647	6.5998271791994e-06	0.000106366189157948	3.64459042355319
notch4	0.464314075515243	0.0432331753968254	5.09062422558714	6.62807420147702e-06	0.000106366189157948	3.64049005162696
iqgap1	-0.469569078448979	-0.0491656221428571	-5.09006407646015	6.64054863078262e-06	0.000106366189157948	3.63868482197954
elp6	0.549483799871	-0.846962588730159	5.08987714897278	6.64471663313837e-06	0.000106366189157948	3.63808240964515
coro1c	-0.695073604779373	0.435160996207311	-5.08860245687907	6.67320795355008e-06	0.000106422785780981	3.63397460190675
pgc	2.3957510133807	-1.88746776423521	5.08820637300157	6.6820855799535e-06	0.000106422785780981	3.63269824001442
prrx1	-0.839348074757168	0.662132321531025	-5.08735102251929	6.70129679006589e-06	0.000106459237642183	3.62994199918469
errfi1	0.620731897307634	-0.272853440703463	5.07795069531727	6.91605599650295e-06	0.000109594227390428	3.59965863304209
sctr	0.51299699019575	-0.09793628600962	5.0734584943442	7.02107065477034e-06	0.000110866688505682	3.58519197918569
magi1	0.320881303108592	-0.0458575553066378	5.07301165859113	7.03160208452823e-06	0.000110866688505682	3.58375317248032
bcl2l2	0.60220566768254	-0.103764724545455	5.05457596146935	7.4799784524618e-06	0.000117619350386183	3.52441902280943
lgals3	-0.73258426765432	-0.983475302020202	-5.05388682085884	7.4972753941916e-06	0.000117619350386183	3.52220215594122
cgrrf1	0.283724588095742	-0.0761699181962482	5.04884798020577	7.62495222169693e-06	0.000119324812006705	3.50599532840241
lgals1	-0.890442370592089	1.18477183362193	-5.04051254878401	7.8408876845506e-06	0.000122399564326322	3.47919473024638
ttll3	0.399806716244293	-0.186444743813853	5.02912214925495	8.14575279346816e-06	0.000126843888177495	3.44259052535055
ifrd2	0.340724750222222	-0.0458100290909091	5.02163452013607	8.35250203116423e-06	0.000129742198217418	3.41854026380166
plxnb2	0.624517839340489	-0.325459310810967	5.01987911009451	8.40171699822939e-06	0.000130185225704091	3.4129032724839
sim2	0.663285632509952	-0.312061135512265	5.01683108332949	8.48785266872864e-06	0.000131079889775268	3.40311667080753
ghrl	2.25940488422575	-1.36037999752525	5.01636404100071	8.50112780612135e-06	0.000131079889775268	3.40161723254533
stim1	0.516739120538171	-0.0200030896536797	5.01562088336772	8.52229344754839e-06	0.000131084958627205	3.39923140401984
rbm42	0.70268275632391	-0.0911425468513709	5.01218441271775	8.62084458438172e-06	0.000132277398244745	3.38820021590382
vps4a	0.372950928103804	-0.137653161608947	5.0094136753624	8.70112188632398e-06	0.000133184325515485	3.37930753653153
man2a2	0.337202334191988	0.0497324557142857	5.00184716319759	8.92412478786076e-06	0.00013626618699134	3.35502958870475
eps8	-0.454758143481985	-0.322297144227994	-4.99035954240759	9.27351269001823e-06	0.000141049772828163	3.31818940742554
c5orf15	0.419352287496095	-0.223919844963925	4.9900779173549	9.28224542216809e-06	0.000141049772828163	3.31728654116565
ltbr	-1.11705931997951	0.746325946130351	-4.97814572994699	9.65978995427292e-06	0.000146433105065858	3.27904579246641
smarcd2	0.822663724790795	-0.194708515726311	4.97448089450029	9.77875966340756e-06	0.000147880233275233	3.26730564128753
fbxo9	0.485578304833459	-0.156094604321789	4.97297889358262	9.8279347771986e-06	0.000147954022601798	3.26249473265483
fap	-0.97485929306324	0.630343325598846	-4.97289539025508	9.83067579837091e-06	0.000147954022601798	3.26222728330523
atp5mc2	0.508995611501134	-0.0529930172294372	4.97012040598278	9.92219552522352e-06	0.000148975016823821	3.25334010843078
hsd17b2	0.778154324082641	0.070188695966811	4.96761422548746	1.00055717743319e-05	0.000149869171505528	3.24531498751974
ndufs2	0.35415594336004	-0.254744416673882	4.96615091235987	1.00545727040045e-05	0.000150245408268153	3.24062978535051
ndufa6	0.488269785743512	-0.36932004023088	4.96096952997201	1.02299878431633e-05	0.000152504392230664	3.22404324316898
dbt	0.487173047369447	-0.431319035529101	4.95439181302377	1.04570280815389e-05	0.000155520481467993	3.20299374511719
pmaip1	0.453177201194256	-0.0888032682900433	4.9522199341316	1.05330793370347e-05	0.000156282080446427	3.19604518469614
inhba	-0.90108972137163	0.795565623369408	-4.94808796088072	1.06792744937961e-05	0.000157984532270742	3.18282799524189
grhpr	0.457559038471151	-0.117535400916306	4.94714418243173	1.07129463455691e-05	0.000157984532270742	3.17980951013997
ncf2	-0.48842855039355	0.268365733997114	-4.94685850392117	1.07231593196005e-05	0.000157984532270742	3.17889585698418
e2f3	-0.446109457324431	0.239542608356181	-4.93879919989304	1.10152665570124e-05	0.000161908976425619	3.15312683646119
nek7	-0.411325100557655	-0.0159373474146224	-4.92992063343884	1.13461522108653e-05	0.000165826514063085	3.12475207287519
sec22c	0.371948357579743	-0.113231393192641	4.92972243796265	1.1353649232153e-05	0.000165826514063085	3.1241188311689
psmc3ip	0.452056177048123	-0.380479712438672	4.92953169113075	1.1360869108439e-05	0.000165826514063085	3.12350939500113
nbl1	-0.759997441591333	-0.142936118823954	-4.92836038169177	1.14053031475893e-05	0.00016608972708677	3.11976720848486
ctsk	-0.981414092364827	0.902256342720058	-4.9218357757188	1.165596866148e-05	0.000169187213359435	3.09892656079388
calcrl	-0.576621349640716	0.380915685923521	-4.92142853164937	1.16717931327285e-05	0.000169187213359435	3.09762601924015
tspan3	-0.63893426305689	-0.994131772007215	-4.91119834233983	1.20763320231093e-05	0.000174648746568692	3.06496586265725
prkacb	0.880823574857143	-0.543698016363636	4.90999787983152	1.21246991461435e-05	0.000174946060386213	3.06113463683172
gpr160	-0.848846789216931	0.81982636280303	-4.90778136660253	1.22145054468476e-05	0.000175838566970523	3.05406143857941
ghitm	0.577480251780297	-0.427328638102453	4.90671170984	1.22580787952465e-05	0.000176029837351615	3.05064834722111
lbr	-0.532980183193752	0.319408061457431	-4.90608316841404	1.22837543470607e-05	0.000176029837351615	3.04864287969756
mon2	0.538419238780549	-0.10212828023088	4.90413894057199	1.23635108305039e-05	0.000176770105987955	3.04243996359954
fcer1g	-0.731788193904762	0.549457945151515	-4.90293067304724	1.24133334420391e-05	0.000177080001550721	3.03858543388655
ndufs1	0.560471039453565	-0.585812107533911	4.90105813554144	1.24909381415541e-05	0.000177783918209315	3.03261234154156
kcnj15	0.850096376622827	-0.428626663896104	4.89820152273024	1.26102481268626e-05	0.000178768163895934	3.02350148505452
gstm3	1.14527904021265	-0.00812156896825397	4.89804248694077	1.26169233460173e-05	0.000178768163895934	3.02299430306876
aoc1	-1.54672498161754	-1.58619753095238	-4.89564699731051	1.27178914998385e-05	0.000179793832416818	3.01535541292878
lpar6	-0.458360872131183	0.222322224791967	-4.89360686861513	1.28045087539477e-05	0.000180612476616782	3.00885057937445
fcgr2a	-0.723477255072814	0.595844284660895	-4.8924790007845	1.28526435392805e-05	0.000180885862428666	3.00525477703207
abca1	-0.703764362489964	0.763007529384319	-4.88981275539816	1.29671425870062e-05	0.000182089941997446	2.99675537238451
mboat2	0.419667457369614	-0.100985142099567	4.88770259394503	1.30584729682733e-05	0.00018296403884946	2.99002960232656
tmeff2	0.427944188811691	-0.0344969180923521	4.88400591498191	1.32199994926816e-05	0.000184815592907689	2.97824913725419
xpa	0.402516025078357	-0.066009003001443	4.88270258913565	1.32774163011603e-05	0.000184972267936804	2.97409636177106
epor	0.54181418345931	-0.117260272925685	4.88241741853957	1.32900119388707e-05	0.000184972267936804	2.97318776869176
crat	0.409240283280826	-0.125004975617605	4.88046276597851	1.33766639185467e-05	0.000185767312829089	2.96696039470393
ndufa7	0.421082114528597	-0.140147195591631	4.8733216667458	1.36979929520112e-05	0.00018981073493635	2.94421564733091
slc46a1	0.371943517385236	-0.127365003531746	4.8563311758199	1.44933902731778e-05	0.000200166084232501	2.89013983672145
a2m	-0.955798258079617	1.02397124917388	-4.85593597337889	1.45124224834318e-05	0.000200166084232501	2.88888269190517
xbp1	0.560057552458151	-0.294916102362193	4.85534855948424	1.45407567150299e-05	0.000200166084232501	2.88701417616614
dcaf8	0.380711116146133	0.14745868005772	4.85200413751535	1.4703117601857e-05	0.000201959198325945	2.8763771323131
prss8	0.677634552535147	-0.781192562748918	4.84998150489795	1.4802174633099e-05	0.000202876864088946	2.86994514944071
ndufb2	0.559959442221215	-0.165341751486291	4.84659118601356	1.49696887630946e-05	0.000204726765236149	2.85916572389229
cd320	0.431901093348954	0.0359349423556999	4.83887915041054	1.53577188706033e-05	0.000209577894609469	2.83465397971556
s100a11	-0.825217118019384	0.231581977474266	-4.83663000923209	1.54727372366618e-05	0.000209643991678987	2.82750758632995
tspan6	0.496670673134459	-0.212554562234247	4.8360980688559	1.55000637631077e-05	0.000209643991678987	2.82581755264816
kif1c	0.382684649333333	-0.334498177121212	4.83601685471231	1.55042400258964e-05	0.000209643991678987	2.82555953124494
itgav	-0.653845422148148	0.00627586492424242	-4.83592842541109	1.55087885721864e-05	0.000209643991678987	2.82527858841739
gulp1	0.361513281240615	-0.112912607496392	4.8355322159184	1.55291845688138e-05	0.000209643991678987	2.82401983681052
sdhb	0.345532176209221	-0.200414010536797	4.83130919904045	1.574822328807e-05	0.000212145765964129	2.81060531970529
nid2	-0.613436882960443	0.634879335912698	-4.82693515988442	1.5978300868303e-05	0.000214785236671996	2.79671483300113
ncl	-0.498038428961955	0.288844025955988	-4.82576037754914	1.6040656773627e-05	0.000214960771900583	2.7929847697023
nucb2	1.00009449920685	-0.0714335757720058	4.82540252939942	1.60596984252542e-05	0.000214960771900583	2.79184861742524
hm13	0.395717473388158	-0.159573146873016	4.81668751544096	1.65303671644758e-05	0.000220790955056724	2.7641867798423
tiaf1	0.449092875313177	-0.132346571468254	4.8145691775732	1.66468067632985e-05	0.000221875129974387	2.75746539685632
prkch	0.530797377987201	-0.245260154936508	4.81204410399816	1.67866583036942e-05	0.000223266104415518	2.74945464790177
sfrp4	-1.47257908511817	1.22763811815657	-4.81024433865077	1.68870435524572e-05	0.000224127407148752	2.74374571487781
nova1	0.666657453060217	-0.0915922580880231	4.80903203016843	1.69549949966281e-05	0.00022449142672046	2.73990059097775
dlc1	0.396586686842026	0.165791332099567	4.80848330805094	1.6985839948965e-05	0.00022449142672046	2.73816028681962
steap1	-0.619783638960611	0.369153093468013	-4.80067675209167	1.74306910524467e-05	0.000229887793314344	2.71340798391295
ndufa3	0.609503185209373	-0.117385797662338	4.79951776035196	1.74977051898711e-05	0.000230288835459161	2.70973422153329
acp2	0.440842941490048	-0.0808201907756133	4.79259359233509	1.79033806090261e-05	0.000235136048875539	2.68779178966701
spout1	0.396125353311968	-0.0993360634790765	4.78347223334635	1.84519349216965e-05	0.000241835672067485	2.6589016126017
mtx2	0.391686937363568	-0.124154417683983	4.78240768917265	1.85170235942737e-05	0.000242184190086436	2.65553099205074
arg2	0.322277671886924	-0.224789924186147	4.77927337645248	1.87099766774274e-05	0.000244200131281526	2.64560831791248
tnfrsf12a	-0.960147101450239	0.461700921832612	-4.77714696787709	1.88420060756106e-05	0.000245295491120473	2.63887765100837
tlr1	-0.409901668811691	0.146039813546898	-4.7766678120137	1.88718832780653e-05	0.000245295491120473	2.63736112111876
slc7a1	-0.503182895183673	0.405589987835498	-4.76310881912265	1.97369218928906e-05	0.000256010259027164	2.5944667589743
faah	0.47309308519224	-0.273342628989899	4.76147649527829	1.98436551380663e-05	0.000256865091509414	2.58930544585238
acaa1	0.417454629258755	-0.603599984834055	4.76009328576042	1.99345435139594e-05	0.00025725707852296	2.58493225728276
dlst	0.435708461943462	-0.216669902471861	4.75977184861703	1.99557231472269e-05	0.00025725707852296	2.58391605164555
tgfbrap1	0.339920369172084	0.0103828774963925	4.75856199737094	2.0035639307555e-05	0.000257759114281857	2.58009136980071
ssr4	0.828984052065004	-0.150347986028139	4.75707045687102	2.01345954938886e-05	0.000258503551534802	2.57537661415429
acvr1	-0.347215584279163	0.131779617236652	-4.7518287918819	2.04861798904053e-05	0.000262481787557107	2.55881145986465
ccnc	0.338502876754245	-0.328422290235209	4.75045501630462	2.05793196108328e-05	0.0002631392269751	2.55447090152794
tbxas1	-0.561627642740237	0.305005282258297	-4.74356959478836	2.10524479621627e-05	0.000268642900872141	2.53272188992471
ndufv1	0.563863505242026	-0.368699640112554	4.73982775410061	2.13140341101516e-05	0.000271430341269157	2.52090676503616
cacnb3	-0.369093785758831	0.0746250727907648	-4.73915813118686	2.13611822335425e-05	0.000271481206931749	2.51879269979001
fut1	0.497913797523406	-0.141646809533911	4.73752641769823	2.14765007785727e-05	0.00027239650483468	2.5136416226905
fam193b	0.3363482469806	0.0613956148737374	4.73398605917387	2.17288176633578e-05	0.000275042237263951	2.50246720227473
g3bp1	-0.413701569371966	-0.0250696609139009	-4.72765034350217	2.21876482573372e-05	0.00028028613491347	2.48247654234564
angel2	0.417909248834467	0.0744360773160173	4.72468174194686	2.24058963716705e-05	0.000282475940028416	2.4731128952388
rwdd2a	0.836083417028303	-0.87118506515392	4.7228487003568	2.25417114828869e-05	0.000283619813877683	2.46733201666815
hck	-0.536250418955404	0.366466129556277	-4.72007593348167	2.27486921592682e-05	0.000285652739269374	2.45858890416813
pdpn	-0.790772420239859	0.698900233383838	-4.71559217894552	2.30873521848809e-05	0.000288817382000114	2.44445422848694
bcar1	0.299376605287579	-0.257440819750361	4.71552405190626	2.30925358680746e-05	0.000288817382000114	2.44423949725397
sprr3	0.389541103541446	-0.045434180959596	4.71420983602673	2.3192756658823e-05	0.000289264234578798	2.4400973871979
idh2	-0.672366996811287	-0.992813132222222	-4.71385060596905	2.32202254748519e-05	0.000289264234578798	2.4389652412285
guca2b	0.808456196875922	-0.646241100638769	4.71308528711538	2.32788528299415e-05	0.000289421468682138	2.43655336372833
acadl	0.389753570251953	-0.265899551533189	4.71145151754734	2.34044950130473e-05	0.00029009067686176	2.43140502033794
ezr	0.621582712557118	-0.703590980499278	4.71118696097686	2.34249028526107e-05	0.00029009067686176	2.43057140317631
gc	1.11160886140186	-0.58051705984127	4.71004974772552	2.35128265270897e-05	0.00029058289414574	2.42698822120979
chm	-1.02693689065558	0.745907342258297	-4.70947959242265	2.35570300451959e-05	0.00029058289414574	2.42519185716386
stag1	0.28933441275485	-0.0365719713131313	4.70601941228461	2.38270505429282e-05	0.000293338502868026	2.41429154363135
nfkbil1	0.280948606364323	0.0204139836580087	4.70070382407134	2.42477944455552e-05	0.000297935302455054	2.39755142002193
wdr45	0.335591771894583	0.0517473860490621	4.70010858111723	2.4295361599545e-05	0.000297937855404946	2.39567723778233
zdhhc17	-0.674375903172588	0.56324733554834	-4.69836672810374	2.44350840363544e-05	0.000299068314538338	2.39019328773091
acp1	0.437835774653565	-0.0866470953823954	4.69262253081354	2.4901470273628e-05	0.000304184756293968	2.37211334049423
gstp1	-0.613691244348098	-0.465559652152958	-4.68454430281499	2.55721879785452e-05	0.000311613377054161	2.34669938762222
tomm7	0.405590357854371	0.0517387334126984	4.68411094696183	2.56086657029091e-05	0.000311613377054161	2.34533646902671
pnpla4	0.689962807886117	-0.193830569011544	4.68270469018154	2.57273896663479e-05	0.0003124536841525	2.34091403337242
nr2f2	0.793582924399429	0.286420641188071	4.68128965319426	2.58474004624394e-05	0.000313306351270148	2.33646443146173
fh	0.497557515971277	-0.322329006222944	4.68015197046895	2.59442870750541e-05	0.000313875980748395	2.33288729832275
slc44a2	0.547828265694734	-0.646335892470418	4.67617951796622	2.62853913786981e-05	0.000317392317012265	2.32039927803813
lilrb4	-0.59893843473167	0.496105804058442	-4.67507464760659	2.63810439492962e-05	0.000317937064147553	2.31692657600199
atad2b	0.660083332962963	-0.0856531579545455	4.67402499597128	2.64722325889907e-05	0.000318426032920345	2.31362768517768
timp1	-0.708810465694969	0.377074717502405	-4.67233571936557	2.66196389968977e-05	0.000319588070476113	2.3083190733914
atp5f1c	0.474102347182666	-0.266724790533911	4.66610439995365	2.71703866839017e-05	0.000325578862149381	2.28874249203924
uqcrb	0.455565988634719	0.102273050005772	4.66546003440597	2.72279724021321e-05	0.000325648620497743	2.28671862574844
cirbp	0.608967755513228	0.0779752678787879	4.65725184117068	2.79720912636194e-05	0.000333873006499081	2.26094601947079
ndufs8	0.53262682243225	0.091151357015873	4.65671151940383	2.80217687858075e-05	0.000333873006499081	2.25925001977506
sycp3	0.324218562198035	-0.534385369761905	4.65555459524465	2.81284285432774e-05	0.000334510291050582	2.2556188089837
pgf	0.649269968325523	-0.0703471043217893	4.64962571796903	2.86813118673259e-05	0.000339832426832058	2.23701477228328
gpx1	-0.491884282555808	0.554060401976912	-4.64959720934787	2.86839959700878e-05	0.000339832426832058	2.23692533538593
gpnmb	-1.19599712611237	1.24477028488456	-4.64504698393797	2.91155773479887e-05	0.000344084701237515	2.22265281028915
cd9	-0.737336866891912	0.156934436374459	-4.64466282890358	2.91523042059443e-05	0.000344084701237515	2.22144806266356
tor1aip1	-0.726313782837323	0.713803105745551	-4.64331516474273	2.9281506538247e-05	0.000344962467475865	2.21722192456413
arpc1b	-0.849885302373394	0.208850319480519	-4.64110252180074	2.94948553213921e-05	0.000346826420237155	2.21028420634081
c1s	-0.952607334598136	1.03990366273449	-4.64006196824678	2.95957148925758e-05	0.000346958717481994	2.20702195139588
azgp1	1.9238650885291	-0.835637048030303	4.63984889675171	2.96164093606471e-05	0.000346958717481994	2.20635397854344
prdx6	0.464853702958428	-0.337032750248918	4.63188543948418	3.04001230421182e-05	0.000355478018695103	2.18139629095343
hmgn3	0.595080210486269	0.147111776226551	4.62922545973563	3.06664080492339e-05	0.000357926480589481	2.17306311368863
plxdc2	-0.741814720426808	0.575893440631313	-4.61400102830737	3.22351081603646e-05	0.000375010728443487	2.12539976064043
sergef	0.363304329926262	0.130500742010582	4.61386595048459	3.22493727687055e-05	0.000375010728443487	2.12497711310893
med28	-0.346110090996725	0.290935079678932	-4.61219633717071	3.24262008583953e-05	0.000376371272325027	2.11975338247644
camsap2	-0.748413807409423	0.568570143997114	-4.60881625958153	3.27871001788771e-05	0.000379859387155277	2.10918011689377
slc1a2	-0.536484883980852	0.186841485209235	-4.60654918742481	3.30313656005316e-05	0.000381985884178207	2.10208996589113
fam135b	-0.453989523394306	0.00410899417027417	-4.60453328040105	3.32500679123887e-05	0.000383809499517133	2.09578633936649
acadvl	0.521958595252205	-0.430394842070707	4.6017950371372	3.35494114557631e-05	0.000386555581443601	2.08722554671159
afap1	-0.424660068785084	0.172158575815296	-4.59986477184867	3.37620138915601e-05	0.000388294020825968	2.08119186776755
pitpnc1	0.57517238347997	0.0662993094372294	4.59564979055714	3.42308617008564e-05	0.000392967793722788	2.06801962931818
sh3kbp1	-0.502247426907533	0.220984225836941	-4.59164920454985	3.46817646723829e-05	0.000396882132587728	2.05552130453116
mgll	-0.688648129198085	-0.572472280842713	-4.59148328678059	3.47005903865792e-05	0.000396882132587728	2.05500303926398
lepr	0.825743710002519	-0.187085912193362	4.59095062604594	3.47610960190491e-05	0.000396882132587728	2.05333925003996
ndufa4	0.525510758006551	-0.215128785339105	4.58782743631449	3.51179504091686e-05	0.00040023011960884	2.04358519221711
irx5	0.482871144752834	-0.26290432474026	4.58294207287185	3.56833659625235e-05	0.000405803642414992	2.02833235460928
nr2f6	0.304920135316705	-0.655011511341991	4.58249110994542	3.57360066599754e-05	0.000405803642414992	2.02692466902585
snrpd1	-0.571877887944067	0.499274117261905	-4.57783370654374	3.62841363698014e-05	0.00041128558901337	2.0123893918447
col15a1	-0.784636086590073	1.07606862432179	-4.57659904103632	3.6430820929429e-05	0.000412205565588198	2.00853700265924
cpm	0.472566054298816	-0.114251144314574	4.57485491405612	3.66390232215442e-05	0.000413817046834353	2.00309562356895
gjb2	-0.813322802485261	0.114171642380952	-4.56513324023438	3.78210797846384e-05	0.000426402173701004	1.97277912649481
dctd	0.385895304206601	0.0348939681746032	4.55598856323401	3.89670546442905e-05	0.000438536208885925	1.94428290886371
sesn1	0.548908491151423	0.0472714283910534	4.55461352642146	3.91422863821576e-05	0.000438910484586947	1.93999984747824
cnih1	-0.31553433229932	0.0587404855411255	-4.55449395319564	3.91575609832468e-05	0.000438910484586947	1.93962741423669
rxylt1	-0.425827970102293	0.170066096868687	-4.55408679952463	3.92096156950984e-05	0.000438910484586947	1.9383592839891
reep5	0.505902040810783	-0.0968679235966811	4.55315428383568	3.93290937464955e-05	0.000439465948062528	1.93545500191726
scd5	0.527580044252792	0.0216064283417508	4.55214529364271	3.94587719242784e-05	0.000440133216623467	1.93231278297656
tmem158	0.552109412969514	-0.032299310036075	4.54080503572226	4.09453822141396e-05	0.00045590690178611	1.89701390724713
yipf1	0.404109987814563	-0.200001209386724	4.53904561030326	4.11808924763631e-05	0.000456664456338172	1.89154017496158
txnl1	0.343604659105568	-0.068707822492785	4.53886148934104	4.12056148117658e-05	0.000456664456338172	1.89096740214889
myh9	-0.528282750988158	0.111130866176046	-4.5386711365896	4.12311891909206e-05	0.000456664456338172	1.89037525198436
eda	0.286245231581859	0.0377044238679654	4.53604748986253	4.15852711444692e-05	0.000459776697310818	1.88221451385367
ndufab1	0.434462619705719	-0.0895942483910534	4.53309458845101	4.19873524576238e-05	0.000463407779492827	1.87303168358473
ap1b1	0.284488081489141	-0.20390908446176	4.52811955947991	4.26734063910693e-05	0.000470066742604264	1.85756540949884
lpin1	-0.7016615902323	-0.581161688802309	-4.52763986879523	4.27401330105927e-05	0.000470066742604264	1.85607448192619
loxl1	-0.632369120718569	0.527267666789322	-4.52645429674643	4.29054889107395e-05	0.000471061833747752	1.85238984910559
col8a1	-0.622724785848073	0.442014305914502	-4.52277130123031	4.34231763140303e-05	0.000475914986396454	1.84094572486262
lox	-0.46505760533031	0.312061456428571	-4.5200574319237	4.38085520093536e-05	0.00047930365337538	1.83251512363484
gata6	0.914852736408163	-0.701076900930736	4.51453536557211	4.46030688875684e-05	0.000487149143006411	1.81536659265398
c5	0.402717121215722	-0.0939085720108225	4.5079742190909	4.55654463646094e-05	0.000496797613656426	1.79500121315516
npr3	0.968548737182162	-0.399015680670996	4.50717759350119	4.56836693998711e-05	0.000497224851547732	1.79252927736657
pacs2	0.317825744401109	-0.144481363910534	4.49885473431024	4.69369226083383e-05	0.000509983039946557	1.76671298171059
anxa4	-0.785170467599396	-0.484724308517316	-4.49588183489165	4.7392690140718e-05	0.000514047264957339	1.75749574246403
adcy3	-0.464990753402671	0.401367914561328	-4.49189106326235	4.80113226650111e-05	0.000519860982591368	1.7451262095946
slc26a6	0.296788810213152	-0.27106993034632	4.4837231507805	4.9302225034801e-05	0.000532035755167459	1.71982217432533
pcsk5	-0.492791743022021	0.0120801010851371	-4.48370672242816	4.93048553906579e-05	0.000532035755167459	1.7197712968319
mrpl40	0.37095051826455	0.0724917981818182	4.48159876816981	4.9643503543296e-05	0.000534772741080266	1.71324368041394
islr	-0.818018227523306	0.902448179076479	-4.48085548069163	4.97634566098884e-05	0.000535148556466339	1.71094224454212
dact1	-0.690475135044092	0.598964983459596	-4.47742254958039	5.03211599967707e-05	0.000540222555528471	1.70031472837119
erbb2	-0.68138653382716	0.269128221717172	-4.47637978981454	5.04917714879346e-05	0.00054113072305042	1.69708720004347
vps26c	0.309679049543462	-0.137519600183983	4.47500061456746	5.07182954883907e-05	0.000542634008363038	1.69281883636228
elk3	-0.354208572826405	0.224529018059163	-4.46725823202268	5.20085340419142e-05	0.000555493527432398	1.66886632349869
cth	0.566007804849483	-0.198332686068543	4.46049842986111	5.31612506343662e-05	0.000566843097865759	1.64796632528527
rtl8a	0.588846477781104	-0.758216922140693	4.45902817992648	5.34152553623602e-05	0.000567664619242563	1.64342217277541
vav3	0.720435680451499	-0.216737661414141	4.4590079094656	5.34187656321089e-05	0.000567664619242563	1.64335952609906
kctd20	-0.396679783549509	0.0549063887662338	-4.45475735145171	5.41598492953255e-05	0.000574569328696277	1.63022537597058
tesk2	0.254146096078609	-0.0515742043722944	4.45237176515132	5.45801724396706e-05	0.000578053644474694	1.62285602640202
ttc1	0.264861517671958	0.187366916666667	4.45071987817437	5.48730911919589e-05	0.000580179187711956	1.61775403202356
laptm5	-0.758073297636516	0.539711788252766	-4.44930953459511	5.51243950750837e-05	0.000581858337948576	1.61339863166357
arfip2	0.51605130845553	-0.208205556529582	4.44847158186303	5.52742395587453e-05	0.000582113787215403	1.61081112686841
kmt5b	0.400795820084656	-0.185915153181818	4.44756578429061	5.54366643391215e-05	0.000582113787215403	1.6080143322784
ptms	-0.491310985064248	0.494214852597403	-4.44747151403281	5.54535953852606e-05	0.000582113787215403	1.6077232702015
loxl2	-0.429627226171832	0.224710813860029	-4.44710916511047	5.55187207644639e-05	0.000582113787215403	1.60660452944904
kcne3	-0.739504955849836	-0.38693515975469	-4.44575952828857	5.57619514484795e-05	0.000583163789644499	1.60243787267414
tbpl1	0.29537527246712	-0.0277313142099567	4.44552535345472	5.58042602711792e-05	0.000583163789644499	1.60171496687156
fcgr2b	-0.466130493840262	0.27204645466811	-4.44434739929709	5.60175602240114e-05	0.000584422008904238	1.59807880070803
ndufa13	0.518070387502142	-0.219741665591631	4.4392849241253	5.69433697902736e-05	0.000593097250580482	1.58245587176654
ywhah	-0.491711650961955	-0.13848090502886	-4.43653852552805	5.74518667142533e-05	0.00059740445206507	1.57398324822928
uso1	0.331832080027211	-0.196935003051948	4.43263770705327	5.81817456783652e-05	0.00060399564696798	1.56195268061912
susd5	0.259711143611993	-0.115556240555556	4.42692027263766	5.92679414627723e-05	0.000613581252634018	1.54432676650762
itga2	-0.776208891986898	-0.382962137041847	-4.42675217342806	5.93001751075318e-05	0.000613581252634018	1.54380867584864
arsd	0.457820776301335	-0.387875903932179	4.42257273655346	6.01071314974067e-05	0.000620909629310649	1.53092985394762
tbx2	0.217884077526833	-0.0976799761471862	4.42103257984267	6.04072006490475e-05	0.000622986392267472	1.52618507915713
angel1	0.675209195955656	0.0444628105122655	4.41906626154115	6.07924282509256e-05	0.000625933168783262	1.52012834689089
crebl2	0.383578773745864	0.0271882114189514	4.41542497104247	6.1512157034328e-05	0.000632308790691107	1.50891503423575
lmnb2	-0.32165750156261	0.190479268611111	-4.41300039560495	6.19960058196821e-05	0.000635527010785502	1.50145055583346
mef2c	-0.424735807151424	0.370088645699856	-4.41284434405738	6.20272746180732e-05	0.000635527010785502	1.50097017805112
vti1b	0.385397701961804	-0.0865453995122655	4.41139590638932	6.23182416499705e-05	0.000637470013365796	1.49651172506732
adgrg1	0.557445752590577	-0.207699412063492	4.40933628821325	6.27342833987949e-05	0.000640684053347108	1.49017296292998
enc1	-0.829198177145881	0.67429155538961	-4.40318264555275	6.39935554541104e-05	0.000651475557501525	1.47124108823447
myoz2	0.710941279135298	0.0309214687012987	4.40299676297222	6.4031976081065e-05	0.000651475557501525	1.47066937391494
tcf4	-0.322200100910557	0.412740091605339	-4.40266003649054	6.41016325057135e-05	0.000651475557501525	1.46963373666866
usp22	0.326506698712018	0.0448246846103896	4.39913653333572	6.48349732754884e-05	0.000657865833671125	1.45879867959435
atp6v1g1	0.563024294774032	-0.033241159993747	4.39762515035314	6.51520418671647e-05	0.000660018511089104	1.45415208681036
wwtr1	-0.574049957043084	0.619306536536797	-4.3918223315092	6.63835366873128e-05	0.000671412908842259	1.43631768222345
gabarap	0.385103363792895	0.0110978084307359	4.38970788362443	6.68379028585878e-05	0.000674909183261216	1.42982141082345
slc43a1	0.70089671098191	-0.078252024027417	4.38921718195896	6.69437816491811e-05	0.000674909183261216	1.42831399021288
cd4	-0.592097950886168	0.398646750831169	-4.38798318825897	6.72107655096726e-05	0.000676516681314161	1.42452348973005
arhgap12	0.411798720167297	0.0202896633910534	4.38340121864907	6.82112433828171e-05	0.000685490306903039	1.41045254220623
egr3	-0.373720038890401	0.195153996255411	-4.37582893058954	6.98966408888209e-05	0.000701307444707452	1.3872111336877
cd84	-0.490426962359285	0.812311944076479	-4.37468326632786	7.01551543059334e-05	0.000702780375379979	1.38369615275698
crip1	-0.911527094709499	-0.5843443427886	-4.37345778091391	7.04327128385113e-05	0.000704439104081199	1.37993667529324
itsn2	0.344672947546485	0.08593421495671	4.37210092633661	7.07412763900429e-05	0.000706402174237714	1.37577467402351
fkbp2	0.561577775809524	-0.134446094393939	4.36603238775038	7.21375643731758e-05	0.000719203514218144	1.35716633121798
cers4	-0.567759050105114	-0.342952326080808	-4.36318714121717	7.28014509770174e-05	0.000724673936861418	1.34844528510176
ciao2a	0.353183460971529	-0.130405577063492	4.36179857648005	7.31276103502655e-05	0.000726770610921833	1.34418997188578
lamc2	-1.30623772845049	-0.302229113311688	-4.359132623846	7.3757819783581e-05	0.000731877672332032	1.33602155407004
c3ar1	-0.522770887451247	0.336197234209957	-4.34931901154622	7.61236999639771e-05	0.000754164088934457	1.30596994633393
pycard	-0.402992795778282	-0.0214946216522367	-4.34859605623833	7.63008922633235e-05	0.000754730995642402	1.30375715082151
ctif	0.362152124399093	-0.0755487979437229	4.34755551449853	7.65566303331441e-05	0.000756071838973014	1.30057255541482
upp1	-0.476608938942807	0.167491686392496	-4.34171532674301	7.80076017190548e-05	0.000769194079019708	1.28270420444114
cybb	-0.800678852569917	0.446594051244589	-4.34071572734704	7.82586246062869e-05	0.000770461670419641	1.2796468407587
prkag1	0.480586179307634	-0.0231703422943723	4.33614283323195	7.94170770439168e-05	0.000780645049505126	1.26566382924337
cpeb3	0.25880140252255	-0.077594172994228	4.33502903750801	7.97017605172801e-05	0.000781513565249467	1.26225895487131
ptdss1	0.417048406350886	-0.519378722522848	4.33482551496209	7.97538879176853e-05	0.000781513565249467	1.26163682418594
tsc22d1	0.548989774627362	0.184803573549784	4.33296237092387	8.0232636786643e-05	0.00078498214311784	1.25594208289208
slc25a6	0.348384753664903	-0.0487581852525253	4.32981379124959	8.10480712105893e-05	0.000791728906810275	1.24632061305219
mgst3	-0.597797509308642	-0.64888511260101	-4.32641669748631	8.19369389323042e-05	0.000799170981121125	1.23594288451421
fkbp4	0.719722678676745	0.00777719168109669	4.32016479593736	8.35977146608148e-05	0.000814107156240226	1.21685262733902
capn2	0.499210989759436	-0.474385253414141	4.30966785914957	8.64603177577448e-05	0.000839777596828764	1.18482521199691
hax1	0.393286344617788	0.0817671518542569	4.30952223147056	8.65006966690572e-05	0.000839777596828764	1.18438110657425
hsd17b4	0.31326339032737	-0.383196829324194	4.30579646841599	8.75400369394127e-05	0.000848558354985894	1.17302111209389
cox6a1	0.590470144177173	-0.580664623103896	4.29915240608166	8.94237822748166e-05	0.000865484637370572	1.15277303680957
adap2	-0.34593836205543	0.277514285753968	-4.29856282821724	8.95928386130284e-05	0.000865788859776592	1.15097688786329
cd300a	-0.452150207676493	0.331963667554113	-4.28936881788951	9.22698287812738e-05	0.00089029063322545	1.12298036811321
entpd1	-0.502265512816663	0.322799388487253	-4.28871397101457	9.24634466007342e-05	0.000890792561355619	1.12098724182339
gpr143	0.360096652183422	-0.183861916313131	4.2879929910868	9.26770761846576e-05	0.000891485453023977	1.11879297384931
cd164	0.519566838006551	-0.0225350004906205	4.28585534323536	9.33133040198978e-05	0.000896235107769736	1.11228803456873
dgcr6l	0.314797294604686	-0.0933810148160173	4.28328114747814	9.40851160337693e-05	0.000902270525866529	1.10445643256887
rarres1	-0.954094742477198	0.327209876240981	-4.28147881355118	9.4629204917217e-05	0.000906107044344311	1.0989742551637
gask1b	-0.650110426753338	0.650401643391053	-4.28034991446044	9.49715585997005e-05	0.000908003153724492	1.09554095494692
tgfbi	0.474927811722852	-0.508142670548341	4.27982193514222	9.51320895829562e-05	0.000908157777794199	1.09393534901525
smug1	0.287296435826657	0.0224437096608947	4.27798164228224	9.56936976705805e-05	0.000912134927341852	1.08833958370917
stx8	0.464858289447888	-0.435090528633959	4.26694062071356	9.91316232411284e-05	0.000943475101074038	1.05478810132734
nod1	-0.390619196047871	0.484685250840548	-4.26519237032822	9.96869177631875e-05	0.000947326887686122	1.04947880521144
psmd6	0.230162838905518	0.113414316190476	4.2580060960919	0.000102001503490777	0.000967860420000725	1.02766415712679
pdia5	0.468062933620963	-0.130896653539683	4.25567468537556	0.000102763605751535	0.000973623258709198	1.02059021603269
bnip3	0.40622466173545	-0.0211205277272727	4.25414813312543	0.000103265615615088	0.000976908252382736	1.01595924222839
rasal2	-0.314752537697825	0.00545820882154882	-4.25001821960001	0.000104635755508695	0.000988357217532835	1.00343414349743
myl12b	-0.314548106897455	-0.198438450209235	-4.2493778461327	0.000104849786119312	0.000988357217532835	1.00149248971855
sc5d	0.479119061400453	-0.492947946316017	4.24908690983778	0.000104947166000943	0.000988357217532835	1.00061039244198
tomm20	0.247224636676913	0.0353993719288119	4.24821367317615	0.000105239978382459	0.000989633339318456	0.997962955223109
hif1a	-0.612706193584278	0.329390952640693	-4.24307078467195	0.000106980703262103	0.00100450090182372	0.982375611241799
rsu1	-0.32924792814714	0.286205036334776	-4.23665242554761	0.000109192526883862	0.00102374096367568	0.962933609926862
ldhc	-0.333474825683548	-0.00812398534992785	-4.23603872652132	0.000109406331784202	0.00102421909710478	0.961075287501091
arhgap1	-0.296268443176115	0.243845972391775	-4.23296964453249	0.000110481695390159	0.0010327493992563	0.951783597931408
ckb	1.56671633438549	-0.870682507402597	4.23138044147922	0.000111042569284287	0.0010364522305155	0.946973377359628
eln	-0.735727972664147	0.903028402049062	-4.22920324469492	0.00011181546744992	0.00104212015663326	0.940384645771987
chad	0.371622096216679	-0.138836142417027	4.22577405349357	0.00011304345797441	0.00105200650017309	0.930009974178936
rps6kc1	0.349747841913832	-0.105076766168831	4.22469885866793	0.000113431182188566	0.00105405549061783	0.92675781293663
wipi2	0.316314816249937	0.156979225569986	4.22137700078949	0.000114637272183506	0.00106291349873431	0.916712340743859
pcolce	-0.494108020770975	0.495883026623377	-4.22114397986136	0.000114722343926338	0.00106291349873431	0.916007798786236
lyrm1	0.340471228336609	-0.0693818516089466	4.21780799268384	0.000115947014517107	0.00107268039459871	0.905923202815406
ndufb6	0.452254326055933	-0.107490340844156	4.21232967434746	0.000117985826718498	0.00108993955343035	0.889369740829679
morc2	0.281246997449567	0.0880937250553151	4.21020299334582	0.000118786663252977	0.00109572859021185	0.882946157729455
brap	-0.412884095557571	0.50897689475469	-4.20961463266278	0.000119009153190241	0.00109617362038039	0.881169273811214
osmr	-0.388222481134795	0.318104424920635	-4.20662425122646	0.000120146259629843	0.00110502941422711	0.872139780874028
aif1	-0.669875448039305	0.64787315521645	-4.20500473511523	0.000120766496806124	0.00110911245460923	0.867250774273564
tfcp2l1	0.466940628702444	-0.65429612950938	4.20288923105741	0.000121581383168742	0.00111496863194542	0.860865685938805
myo1e	-0.400367325691778	-0.145919911503126	-4.20093898913747	0.000122337351572365	0.00111820268372053	0.854980613358927
bad	0.435231301316201	-0.281855682388167	4.20075649168146	0.00012240832638533	0.00111820268372053	0.854429966654536
lipa	-0.557377813513396	0.152006413237133	-4.20060498645873	0.00012246727850635	0.00111820268372053	0.853972840097455
mapre1	-0.440795566343328	0.466040868139731	-4.19262299353705	0.000125612540809957	0.00114525868729774	0.829899291767306
nt5dc2	-0.682600283097002	0.600746948535353	-4.19027797988252	0.000126551429652734	0.0011516888378332	0.822830504452616
tsfm	0.251015166102629	0.0485433727176527	4.18994837645092	0.000126683941468856	0.0011516888378332	0.821837087084693
slc10a3	-0.230668697319224	0.0861012255050505	-4.18565745059879	0.000128421411246052	0.00116477516826942	0.808907398746038
pole3	-0.256201776932897	-0.0728338229316979	-4.18548011101148	0.000128493715908278	0.00116477516826942	0.808373150582344
ptprm	0.437256395038549	0.182143601926407	4.1841133606838	0.000129052296382377	0.00116815539070724	0.804256044738585
lrrc32	-0.695852293004787	1.10214544968254	-4.18116045599916	0.000130267205955565	0.00117745832279663	0.795362893861713
pqbp1	0.349223710056605	0.149539757722463	4.18002997839463	0.000130735256774608	0.00117999354428846	0.791958994223965
abcc5	0.612741169220459	-0.809567242070707	4.17790448852492	0.000131619706614511	0.00118518064876151	0.785560160850499
cyp2c8	0.552647175897203	-0.686781234025974	4.17774396544669	0.000131686738751279	0.00118518064876151	0.785076959732496
rgs11	0.609711910112539	0.0736592201358826	4.17602703184097	0.000132405786560281	0.00118994971892961	0.779909206420361
cxxc1	-0.485813398259511	0.380785852431457	-4.17546509899517	0.000132641951422197	0.00119037163537381	0.778218059012868
spi1	-0.544318828827412	0.412353261875902	-4.1720157177827	0.00013410063620743	0.00120174800908966	0.767839239674017
sms	-0.372820851420307	0.330412053248196	-4.17134109685722	0.000134387741059969	0.00120260779375286	0.765809811724279
dctn2	0.271666567045603	-0.131687519184704	4.16682079474438	0.000136326975586798	0.00121822869803487	0.752215287884966
phkb	0.357287356805241	-0.366466776695527	4.16491716128252	0.000137151766602666	0.00122386065772677	0.746492145078559
gstm2	0.806699662796171	-0.0341666493903319	4.16374209141142	0.000137663312286943	0.00122668540736141	0.742959945839784
tbc1d5	-0.380137436630889	0.35908853458153	-4.16230824174473	0.00013829002758527	0.00123052696398718	0.73865045509659
ndufb5	0.352459324873436	-0.213433898395863	4.1585834810926	0.000139931064344926	0.00124337051665809	0.727458562380097
aar2	0.264493236955404	-0.124853410541126	4.15785555746415	0.000140253974560647	0.00124355636246815	0.725271859836863
ube2b	0.277954102037188	0.0437501016623377	4.15764542651779	0.000140347324328785	0.00124355636246815	0.724640651754185
cdc27	-0.338035083805492	0.0479993710966811	-4.15559719776471	0.000141260412166532	0.00124988643170134	0.718488747905536
lyz	-1.20352039610532	-0.699380931605339	-4.15450364584343	0.000141750274041666	0.00125231456016494	0.715204780417594
uqcrc2	0.404760243644243	-0.472453822539683	4.15409675363974	0.000141932964774694	0.00125231456016494	0.713982967906393
kit	0.688130419137818	-0.142892653719336	4.14999952144097	0.000143785391828507	0.00126688221287554	0.701682748490666
cox6b1	0.453096314831948	-0.261542742914863	4.14778952514942	0.000144794307212609	0.00127398739395038	0.695050367329091
mast3	0.226578057524213	0.067485936958153	4.14607655754161	0.000145581049891562	0.00127818047247448	0.689910674851627
mmut	0.464482662004535	-0.364164389220779	4.14586778230118	0.000145677221230997	0.00127818047247448	0.689284316501803
fpgt	0.446935263733938	-0.0257852796536797	4.14492200455682	0.00014611366369506	0.00128022431518889	0.686447008688005
slco3a1	-0.310404994228269	0.281270933961039	-4.14030908605249	0.000148260648071626	0.00129392169812915	0.672612449657411
spryd7	-0.297151267177761	0.398938694888408	-4.13942269268701	0.000148676699756336	0.00129392169812915	0.669954851101683
gak	0.322824712673486	-0.256082238579125	4.13938073699946	0.000148696420855287	0.00129392169812915	0.66982906509876
fhit	0.232535016985236	-0.0878116115468975	4.13921132543438	0.000148776077938126	0.00129392169812915	0.66932116341375
itga1	-0.579056755386747	0.563343384938672	-4.13915126395278	0.000148804328723876	0.00129392169812915	0.669141099225773
dpysl3	-0.701916887780633	0.574217495788841	-4.13892450917259	0.000148911033133923	0.00129392169812915	0.668461299257436
tjp3	0.376600910152146	-0.858171790164983	4.13556609654127	0.000150500144341127	0.00130485793059507	0.65839485791632
armcx3	0.368662141165029	0.186764706789322	4.1353888625303	0.000150584463139726	0.00130485793059507	0.657863720043349
ttr	0.670064685138826	-0.384491126702742	4.1334611304152	0.000151504550015772	0.00131102493005395	0.652087307775178
il6st	-0.454382013996472	-0.161967162828283	-4.12993157688609	0.000153203353376634	0.00132390425287418	0.641514146992902
cdc25b	-0.883700394635928	0.868559161165224	-4.1293987711432	0.00015346140044058	0.00132431504824648	0.63991841589258
dnase1	0.669425314618292	-0.286017368614719	4.12433431982952	0.000155935389216881	0.00134382127885397	0.624755138325914
nrdc	0.241230863504157	0.162571072380952	4.12356146503281	0.000156316322600668	0.00134526126604761	0.622441887783713
gcdh	1.04083437437138	-0.890787073665224	4.12127205917324	0.000157450066170847	0.00135316716705027	0.615590538271237
map3k12	0.216826663430587	-0.0488897747546898	4.11918265254476	0.000158491739507435	0.00136026130046558	0.609339185109862
acadm	0.432293881074326	-0.395172461067821	4.11830278276616	0.000158932399669266	0.00136218491324163	0.606707099349844
cd93	-0.467489707123709	0.262913124830447	-4.1167257510043	0.000159725196753273	0.0013671172962923	0.601990113591246
synj1	0.209620541783489	-0.157915790971621	4.11606039119479	0.000160060834456393	0.00136812868147442	0.600000227750158
ap3s2	0.197827086473167	0.0882141744805195	4.11555830994724	0.000160314560656128	0.00136843812901995	0.598498752303017
hdlbp	0.434694058718065	-0.257390301926407	4.11415325665029	0.000161026681782944	0.00137265427519851	0.594297369007561
ppt2	0.443532283341295	0.0652276711356421	4.11112807119365	0.000162570381061275	0.00138393811536736	0.585253641029537
cd58	-0.372204446847065	-0.119312746349206	-4.10685262658573	0.000164776610435308	0.0014008238597953	0.572477343596611
actl6a	-0.426625391378181	0.314364146284271	-4.1062955291354	0.000165066219174993	0.00140139215226705	0.570813007633266
ccno	0.399376285730411	-0.141954306522367	4.1021545703098	0.0001672344620776	0.00141788679370645	0.558444998843491
cyb5a	0.713528040606702	-0.477859968888889	4.09887899123038	0.000168969159383924	0.00143049038400902	0.548665615332737
park7	0.297160659467876	0.223713317510823	4.09849101063863	0.000169175782181325	0.00143049038400902	0.54750751403186
plxna3	-0.331280663822692	0.0182530189124579	-4.09029930488078	0.000173596090133399	0.00146527501207676	0.523067188460193
atp5po	0.56973043143361	-0.335165244083694	4.08947845415482	0.000174045161265081	0.00146527501207676	0.520619353434983
sfxn3	-0.343366378771143	0.206825037284752	-4.08938187801222	0.00017409807027357	0.00146527501207676	0.520331371055926
mtif2	0.289293306062316	-0.0444369526430976	4.08901983335836	0.000174296554644806	0.00146527501207676	0.519251809901335
aldh1a3	-0.80222738646712	0.846017532164502	-4.08873267852089	0.000174454138300031	0.00146527501207676	0.518395589159343
dpf2	0.247347415140338	0.0364093656782107	4.08566102380253	0.000176148467863531	0.0014760663757117	0.509238409618245
mex3a	-0.312174636337616	-0.181393291240981	-4.08555324181767	0.000176208209848909	0.0014760663757117	0.508917147543452
timp2	-0.757068950474981	0.233279319359307	-4.08281290893265	0.000177733763125704	0.00148571329448377	0.50075041391718
herc1	-0.269712485386243	0.0285660409848485	-4.0826369470078	0.000177832158757952	0.00148571329448377	0.500226096997235
crcp	0.352305941427396	-0.290203717643098	4.07524705688494	0.00018201258559982	0.0015186222493481	0.478215521572726
sdhd	0.321874446745276	-0.507094428766234	4.07440991623041	0.000182492125720316	0.00152011381301785	0.475723258932253
ifi16	-0.656917592016629	0.758842547521645	-4.07409189175432	0.000182674621306866	0.00152011381301785	0.474776524745145
casp1	-0.508975330823213	-0.00793075874939875	-4.06893911591972	0.000185656305035365	0.00154288482823973	0.459441776962838
pcbp2	0.246272494809776	-0.0609616778860029	4.06768929257874	0.000186386611206995	0.00154691051596729	0.455723607847865
pla2g7	-0.558312915617032	0.432615326760462	-4.0670581300194	0.000186756475792755	0.00154793806220319	0.453846124197864
gnaq	0.263983683632653	-0.188393887738095	4.06530898719295	0.000187785209556643	0.00155441678068532	0.448643739170598
gcsh	0.387053079626102	0.162298966010101	4.0624367766797	0.000189486402452552	0.00156643752671354	0.440103278574589
kyat1	0.245888643076241	0.11254193402886	4.06193305594877	0.000189786290900744	0.00156685768511363	0.43860575800934
tmem115	0.239049048617116	-0.119366566712362	4.06079636408579	0.000190464710152606	0.00157039776090438	0.435226776542802
oxa1l	0.304559907989519	-0.169586147124098	4.0595848696285	0.000191190365341378	0.00157419868437843	0.431625907553496
tuba3c	-0.46309449078458	0.132616506558442	-4.05906746863811	0.000191501092736445	0.00157419868437843	0.430088209640165
uba1	-0.302003470911565	0.00727186701298701	-4.05877592955364	0.000191676393615304	0.00157419868437843	0.429221804862701
phtf2	-0.233257124018745	0.197944843264069	-4.05737166091511	0.000192522956781804	0.00157908985803694	0.425048953678462
adam10	-0.312862706345578	-0.179752571467532	-4.0553534450288	0.000193745995852481	0.00158705216133849	0.419052882342849
znf254	-0.472013637644747	-0.632423921233766	-4.05430310440102	0.000194385482044594	0.00159021985376144	0.415932883976462
lilra2	-0.422437773797934	0.280707200425685	-4.05258018348519	0.000195438897977176	0.00159676117814859	0.410815809730832
cd163	-0.735812585387251	0.322569794044012	-4.05056523951559	0.000196677888813616	0.00160479973868542	0.404832688114933
hadhb	0.261105702586042	-0.117772027842713	4.04671880126724	0.000199064262224801	0.00162216745292257	0.393414955593652
ywhab	-0.425618060601159	-0.0514166543759019	-4.04280323252282	0.000201522371188818	0.00164007404547071	0.381797121881703
pum2	0.306687843339884	0.104742563448773	4.04090845573043	0.000202722418793702	0.00164770896205579	0.376177006652138
kat5	0.217651277843453	-0.0903402641281866	4.03960896948921	0.000203549446612021	0.00164812791170222	0.372323287766197
tspyl5	-0.450537736270093	-0.12259862953824	-4.0393372391817	0.000203722796339882	0.00164812791170222	0.371517524200269
fhod3	0.266146775279415	0.121998066240981	4.03915895101059	0.000203836612669303	0.00164812791170222	0.370988858713959
tex264	0.328004547123205	-0.135818948679654	4.03868041153533	0.000204142409707328	0.00164812791170222	0.369569931990194
igbp1	0.330824051931469	-0.127616624249639	4.03765186759647	0.000204801178353634	0.00164812791170222	0.366520437900733
smarca5	-0.255764479138322	0.186523973051948	-4.03737085638264	0.000204981520647916	0.00164812791170222	0.365687339666191
drg1	0.230928921666919	0.0354852371139971	4.03731832837687	0.000205015248205616	0.00164812791170222	0.365531615782665
herc3	0.326132077837239	-0.315065242005772	4.03730504814845	0.000205023776122169	0.00164812791170222	0.365492245527479
scfd1	0.261266225632754	-0.0564979277409812	4.03710282698714	0.000205153675233134	0.00164812791170222	0.364892752752299
trip10	-0.334080885678005	0.280774903506493	-4.03672936614286	0.000205393782033784	0.00164812791170222	0.363785649353195
thbs4	-1.56775423430856	1.340188789038	-4.03469957788298	0.000206703555254271	0.00165652492497404	0.357769281964881
smo	0.381426760521038	-0.217667789920635	4.03170777092228	0.000208648877598024	0.00166823391714757	0.348903996836613
tob1	0.680621071124213	-0.185963708708514	4.03163720285221	0.000208694975805935	0.00166823391714757	0.348694926999247
serping1	-0.706095420611741	0.933487173578644	-4.03023399115002	0.000209613669949007	0.00167345126605229	0.344538025547457
gphn	0.309640830769463	-0.165653447034632	4.02822743339879	0.000210934197333044	0.00168185936048439	0.338594920246557
fbxo21	0.301146350919627	-0.088261446031746	4.02444287019223	0.000213446833142405	0.00169973927506186	0.32738936658254
slc16a2	-0.500353296819451	0.219619188238817	-4.02238745758241	0.000214823593787155	0.00170854011190264	0.3213056231641
foxn3	0.343292245804989	-0.0778154662337662	4.02186162334877	0.000215177190080379	0.00170919154393392	0.319749456007159
mapk9	0.275959801529856	-0.102954737748918	4.02123165737497	0.000215601552682653	0.00171040273382922	0.317885242773666
spen	0.558507649326883	0.315509061548341	4.02036718733156	0.000216185204833222	0.00171260645933818	0.315327298582826
tuba4a	-0.471503588854119	0.139618943322511	-4.02001444396904	0.000216423801490042	0.00171260645933818	0.314283613417714
b4galt4	-0.481038756613756	-0.56804301969697	-4.01938660785474	0.000216849103514964	0.0017138162188601	0.312426098082923
wnt5a	-0.449939357546485	0.101031379361472	-4.01742240567563	0.000218184912337922	0.00172220989149043	0.306615680079428
efemp2	-0.540724988793147	0.69458448968254	-4.00899447035525	0.000224007671410971	0.00176595521409326	0.281699501086855
hnrnpf	-0.35392838997934	-0.0615769892279942	-4.00808399720552	0.00022464564885185	0.00176876818138547	0.279009253323697
slc16a3	-0.591584175561602	0.0870279251731602	-4.00056426273037	0.000229982573354748	0.0018085254612184	0.256800989044283
per2	0.448938259773243	-0.152490057142857	3.99563509455445	0.000233547372691331	0.00183408097266646	0.242254097642096
phf1	0.490632082379441	0.343590528073593	3.99526738049648	0.00023381544111882	0.00183408097266646	0.241169241528841
acads	0.313269050963366	-0.220381278193362	3.99122018367749	0.000236785672118581	0.00185506682851556	0.229232005741497
gnai2	-0.381062592327874	0.505828551005291	-3.9851620893116	0.000241300126111013	0.00188808344945818	0.21137422604663
prkdc	-0.585989631986898	0.54234085462482	-3.98452780772855	0.000241777583022301	0.00188946928545751	0.209505256497108
hook2	0.339210447626102	-0.358888361565657	3.98189750067541	0.000243767338583655	0.00190265549259277	0.201756306792234
ppm1h	0.435733744912472	-0.243891143554113	3.97976476338586	0.000245392333510066	0.00191296551438888	0.195474979267671
zfyve9	0.275923428109347	-0.0622279166919192	3.97646480978422	0.000247927363009177	0.00193033544639942	0.185759099141082
e4f1	0.287835176436382	-0.173500709314574	3.97509724318759	0.000248985347967407	0.00193617654395915	0.181733759462514
kazn	-0.514706015948602	-0.00920453041125541	-3.97049649872515	0.000252576800863265	0.00196167982003803	0.168196583659008
ddx18	-0.269681814501386	0.107076138751804	-3.96990701224515	0.000253040578705629	0.00196285854579175	0.166462621580616
creb3l4	0.502089116565382	-0.157123077402597	3.96384249018987	0.000257859972387928	0.00199777966292174	0.148631040734656
hspa2	0.321502616028219	-0.390402693838384	3.96207155590083	0.000259283997641526	0.00200634148728517	0.143426382612526
rap2a	-0.363713689039221	-0.0525120217809043	-3.9605720458844	0.000260495718978985	0.0020132414841484	0.139020285999631
krt8	-0.536947609318888	-0.656184191726792	-3.94467178651479	0.000273686362417432	0.00211259006867247	0.092348530886329
arpc3	-0.290459463616024	-0.079253329025974	-3.94160619134867	0.000276302838622276	0.00213017298746659	0.0833604561859369
smarcd3	0.492948787771227	0.147579454733045	3.93804672508981	0.000279371209905428	0.00215119251103433	0.0729285920718299
igfbp2	0.375623241019904	-0.546659976176046	3.93283335256427	0.000283924889907013	0.00218358371932154	0.0576577254762123
rchy1	0.295846191988914	-0.135619822864358	3.93220594400958	0.000284477724865244	0.00218516406242643	0.0558205929417666
eif3j	0.275133309839422	-0.0270631015885041	3.929858237394	0.000286555638779971	0.0021984408823961	0.0489474583223295
gpi	-0.360838385294029	0.205947681904762	-3.92944600437844	0.000286922011436471	0.00219857049201808	0.0477408107888939
cdkn2c	-0.423963494276644	0.23242869974026	-3.92732656084627	0.000288812836131045	0.00221036685170365	0.0415379485261793
slc39a14	-0.747219716183825	0.582806734506494	-3.92643009820484	0.000289616222486857	0.00221382218185276	0.0389148043421592
oas1	-0.802094967876039	-0.835740860064935	-3.92444238452611	0.000291405278263807	0.0022247944242204	0.0330995743258597
ifi27	0.281518922031074	0.084103355978836	3.92124109046413	0.00029430912215887	0.00224424083333509	0.0237368958899404
msh5	-0.419346633946082	0.220078657698413	-3.92035386718586	0.000295118849699685	0.00224769090007351	0.0211427275021814
btaf1	0.312388184884656	-0.0924190979090909	3.91994404432721	0.000295493603207423	0.00224782376998536	0.0199445347079541
il13ra1	-0.464528377472411	-0.264895327683983	-3.91907428110348	0.000296290464767594	0.0022511634225277	0.0174018219216112
pcdh12	-0.388248181417318	0.3205170703848	-3.91772049224597	0.000297534919012035	0.00225789164717095	0.013444625246847
lst1	-0.594721966866213	0.651704414047619	-3.91587172931535	0.000299242541071669	0.00226811424805045	0.00804166148663388
anxa1	-0.833910943421517	0.338486847979798	-3.91068496308627	0.00030408408463421	0.00230203727609364	-0.00710993914080937
cyba	-0.692517405369211	-0.143945043821068	-3.90769823478621	0.000306906300217978	0.00231957947646211	-0.0158303610526538
phf10	0.334563483040564	0.239923725808081	3.9074534490013	0.000307138722602597	0.00231957947646211	-0.0165449245182012
trmt112	0.413264712743092	-0.576534743198653	3.9017910191376	0.000312562911357188	0.00235631066432636	-0.0330682632982553
txnrd1	-0.321525413590325	-0.201775196428571	-3.90159590721698	0.000312751455207839	0.00235631066432636	-0.0336374047848693
rb1	-0.419958994116402	0.143931131515152	-3.89985408555144	0.000314439521447962	0.002365374632619	-0.0387176844613073
asap1	-0.344702247884606	0.449841172377345	-3.89957943743582	0.000314706496185361	0.002365374632619	-0.039518635309622
plat	-0.82708454310204	0.165090192619048	-3.89316698250804	0.000321002447000703	0.00240981669938117	-0.0582113283335008
ube2m	0.310192428760897	0.134263365786436	3.8914839174594	0.000322675000771585	0.00241664968466832	-0.0631150753357925
fktn	0.196636650723507	0.064383172008658	3.89147796526479	0.000322680930713939	0.00241664968466832	-0.0631324156999558
znf239	-0.255679032996725	0.160361216875902	-3.89080763295216	0.000323349431339656	0.00241877678068701	-0.0650851933368495
lsamp	-0.251766559588813	0.403681124588745	-3.89031002555607	0.000323846544500873	0.00241900674756872	-0.0665346912303058
tubb	-0.523933088047703	0.481911590557961	-3.8900074193272	0.000324149211286033	0.00241900674756872	-0.0674161190988931
tmed2	0.331380168639624	-0.0552104963973064	3.88850326026006	0.000325657733039737	0.00242465866480677	-0.0717969181045301
retreg3	0.348189163513731	0.0609872126370851	3.88848368703433	0.000325677407687446	0.00242465866480677	-0.0718539188226437
rela	-0.252079482018644	0.175051419170274	-3.88800633697385	0.000326157587027978	0.00242536333332507	-0.0732440037016717
notch3	-0.46183895520383	0.632168293715729	-3.88741513852217	0.000326753238114014	0.00242692399170633	-0.0749655091653967
snrpg	-0.452499562811288	0.216872734671717	-3.88630075927337	0.000327878870233232	0.00243241270358167	-0.0782101114659133
map3k5	0.407856457446813	-0.161969238401154	3.88534162436178	0.000328850690441518	0.00243674875567443	-0.0810023427757605
dlg3	0.262543301844797	-0.194781075176768	3.88382627736679	0.000330391754808776	0.00244528768176707	-0.0854131288416466
tollip	0.311483134858151	-0.276026118665224	3.88303439826969	0.000331199847217426	0.00244711154801578	-0.0877177498962567
ciao1	0.180399623002268	0.0173024443290043	3.88282274598901	0.000331416156240574	0.00244711154801578	-0.088333686579535
ifitm2	-0.568101273924918	0.951583671486292	-3.88220093698068	0.000332052436201447	0.00244893537648687	-0.0901431393666563
scgn	-0.336938498271605	-0.0197076116161616	-3.88164316149302	0.000332624196696892	0.00245027965037488	-0.0917661347766785
gstt2	0.591025219345931	0.122159372669553	3.87259601541909	0.000342032115086828	0.00251663629942835	-0.118075189529681
podxl	-0.468835652235324	0.526458323481241	-3.8717908909234	0.000342881693018648	0.00251926854206623	-0.120415023179139
col5a3	-0.419759765314521	0.494615895622896	-3.87149846318707	0.000343190771030163	0.00251926854206623	-0.121264810352693
st3gal4	-0.378394062733182	0.395813629025974	-3.86909518020686	0.000345741108223027	0.00253503183197094	-0.128247487520682
lnpep	-0.346412406637037	-0.367082440242424	-3.86868091802573	0.000346182564618165	0.00253531375321638	-0.129450899574828
dhrs3	0.410065333933653	-0.244237383605099	3.86541519151449	0.000349681786152608	0.00255796292637913	-0.138935453217311
wsb1	-0.375413421136609	0.0378495443665224	-3.86478552684371	0.000350360388590847	0.00255995029573173	-0.140763714864831
sh2b3	-0.491238593082389	0.462928679177489	-3.86274502168667	0.000352568233970321	0.00257309368898758	-0.146687407984607
itgax	-0.501849585308138	0.664886486854257	-3.86169770506588	0.000353706652894352	0.00257841083819046	-0.149727221978159
plekho2	-0.457513114831444	0.465021501612554	-3.86110342154203	0.000354354209003824	0.0025801415843091	-0.151451935749745
synj2	-0.395327524661123	-0.0448579445526696	-3.85683868101284	0.000359034955032792	0.00261120104290323	-0.163825094823136
gemin4	0.223647948952079	-0.00102638127922078	3.85451013698234	0.000361615780807833	0.00262693403817792	-0.17057796601723
capn5	-0.31749380150063	-0.740172186269841	-3.85298920326373	0.000363311159497787	0.00263464174444974	-0.17498764218835
cep68	0.238738034851096	-0.0508644957359307	3.85280734330651	0.000363514391063801	0.00263464174444974	-0.175514854877763
plpp3	0.439044805784832	0.00474055555555556	3.85024423425883	0.000366390411114319	0.00265243046757213	-0.18294400249821
s100a3	-0.395325302851096	0.0663265164935065	-3.84671553660356	0.000370385869067402	0.0026782729911529	-0.193167877477225
eif2b5	0.330122742029226	-0.0565975887914863	3.84344280319217	0.000374129080726354	0.00270223426733581	-0.202645962371066
usp37	-0.998423169800957	-1.35106016857864	-3.84276369911564	0.000374910373209687	0.00270477197002539	-0.204612195781273
sel1l	0.403553195443689	-0.25415890512987	3.84078734175642	0.000377193095799611	0.0027181234429271	-0.210333425332104
mettl18	-0.217876485745528	0.0972650137734488	-3.84007063357877	0.000378024214855807	0.00272099580738888	-0.212407814823791
eif3m	0.273030197575208	0.0480911845887446	3.83861976825643	0.000379712102101853	0.00273002152494029	-0.216606505270993
fam214b	0.557143301946586	0.065282751453824	3.83409753754308	0.000385019913831895	0.00276502314830645	-0.229688398984134
idh3g	0.242619950974553	-0.169832210104618	3.83277426166547	0.000386586558299092	0.00277310836745677	-0.233514908277398
gpr137b	-0.472347590689174	0.104807925291005	-3.83153138428244	0.000388063619568732	0.00278053329237687	-0.237108327501425
efnb1	-0.283984025983371	-0.174090445324675	-3.83035160012417	0.000389470737286647	0.00278744073750887	-0.24051879095519
sec24d	-0.398561804328043	-0.340233352954545	-3.82977449147771	0.000390160841600145	0.00278920665284831	-0.242186877280665
b4galt5	-0.340355659129252	0.0206785227922078	-3.82900959981994	0.000391077314785787	0.0027925850026304	-0.244397541233043
sucla2	0.297926142918418	-0.13056473175469	3.82722944350673	0.00039321830220531	0.0028046897269542	-0.249541631398721
krt14	-0.791498045530864	-0.873169712828283	-3.82595811916032	0.000394754237704571	0.00281245629603563	-0.253214623130134
dmd	0.72190742666633	0.145408392686388	3.82544318685425	0.000395377992943933	0.00281371374842792	-0.254702143250081
gnaz	0.403697957842278	0.0423280034559885	3.81906658958321	0.000403181424521599	0.00286600490583658	-0.273114317259073
plek2	-0.677562637878895	-0.405727673367003	-3.81711642456051	0.000405597486233079	0.00287992526624413	-0.278742256247596
lmna	-0.441732671205644	0.325880669828283	-3.81586806596448	0.000407151404810811	0.0028864073947218	-0.282344107217926
slc25a12	0.341363155762661	0.0533101520238095	3.81564631413108	0.000407428034734217	0.0028864073947218	-0.28298385892564
myd88	-0.393748416173343	-0.38306640049062	-3.80887401199207	0.000415964173189521	0.00294356649441539	-0.302512844844131
grem1	-0.954001452676745	1.02764119066739	-3.8083489418082	0.000416633154838032	0.00294498783942254	-0.304026234534321
golga6l9	0.295217406362308	-0.0318433784054834	3.80768584543572	0.000417479475760214	0.00294765811673121	-0.305937301140258
lrpprc	0.265664155724868	-0.0408974306060606	3.80517590441716	0.000420697996227978	0.00296705279626705	-0.313169513525598
fam3c	0.451216532430335	-0.350563458989899	3.80458285510804	0.000421461956559935	0.00296911217101742	-0.314877989541171
aup1	0.339330306585706	0.0865145252982203	3.79896305531791	0.000428768045492629	0.00301720332683907	-0.331060997694653
heatr1	0.344040576077266	-0.380252930596441	3.79838836037466	0.000429522030622361	0.00301913194932433	-0.332715229464847
folr1	0.77186550507745	-0.281232836839105	3.79767183561949	0.0004304638836014	0.00302237532559867	-0.334777533662377
hla-a	-0.582293216842026	-0.23626516202381	-3.79617732496035	0.000432434791189049	0.00303282861914193	-0.339078404178315
ankrd46	0.318189128200554	0.100353412893218	3.79439836581903	0.000434792162516307	0.00304596602938763	-0.344196733530801
srpk1	-0.449627736692366	-0.0759974212337662	-3.78996502057533	0.000440721004904909	0.00308406656491299	-0.356946817313322
gtf3c1	0.163277339491056	0.0973236524531025	3.78363550407694	0.000449320890417177	0.00314075302401607	-0.37513703842218
recql5	0.361973473154951	-0.33912642974026	3.78253648240491	0.00045083051412299	0.00314780772957573	-0.378293906017928
cdh3	-0.665312620598639	0.334549981536797	-3.7818508761748	0.000451774742264021	0.00315090344077933	-0.3802630277494
hmox2	0.334724742689342	0.135227259729437	3.78122223163153	0.000452642196649682	0.00315345742981522	-0.382068390277013
msr1	-0.415832652261023	0.376838664747475	-3.7787337166771	0.00045609183075043	0.00317397533987937	-0.389213486055391
ptafr	-0.377037843978836	0.358192692727273	-3.77781571918931	0.000457370764831425	0.00317935854315413	-0.391848659685166
rnf14	0.269167223068111	-0.207361125233285	3.77722397966665	0.000458196994547703	0.00318077105127615	-0.393547114267127
plod3	-0.462458398794659	0.270243023059163	-3.77694632182632	0.000458585176205288	0.00318077105127615	-0.394344021437239
fgf7	-0.635886563174603	0.613991301515151	-3.77501163377335	0.000461298792261323	0.00319606905519382	-0.399895947097414
psmd1	-0.386222579730914	-0.302569863766234	-3.77438542605787	0.000462180428357065	0.0031986546477385	-0.401692647647232
adam8	-0.512080212868565	0.413058578231121	-3.77243144365871	0.000464941884308354	0.00321259968552976	-0.40729798670386
alox5	-0.379834351034417	0.124207111667388	-3.77223759260567	0.000465216708554699	0.00321259968552976	-0.407854001131058
grhl1	-0.194211911454774	0.0413966045382395	-3.7688530217228	0.000470040340847082	0.00323769550656902	-0.417559455098147
tmem176b	0.311558405034014	0.232230783874459	3.76848197692551	0.00047057206897421	0.00323769550656902	-0.418623175761787
eno1	-0.576080775678508	0.134737154278499	-3.76844409617689	0.000470626386814398	0.00323769550656902	-0.418731770231257
rnase6	-0.595493877348451	0.555955593008658	-3.76822039671411	0.000470947276405937	0.00323769550656902	-0.419373048256623
pttg1ip	0.535029796417637	-0.518662323020202	3.76788825532348	0.000471424111272807	0.00323769550656902	-0.420325160111148
gpx3	0.674883783738036	-0.395289752851852	3.76646494447639	0.000473472743145843	0.00324821922260687	-0.424404714956514
ampd1	0.283093396257999	-0.230147457236652	3.76457245920692	0.000476209964560973	0.00326343887478549	-0.429827811166488
ssbp2	0.335714708548921	-0.0678204703150553	3.76386295183152	0.000477240093725532	0.00326693953169458	-0.431860610804224
cldn4	-1.56511943167145	-0.69696652031746	-3.76001291905789	0.000482867465467462	0.00330186872310413	-0.442887848283342
spryd3	0.31426654631746	0.00896776946969697	3.75775387792729	0.000486199072105449	0.00332104056744341	-0.449355472828715
acsl4	-0.421846750993197	0.276855282229437	-3.7568069971351	0.000487602095498212	0.00332701169498834	-0.452065792411723
ets2	-0.82661836369161	-0.0736265541341991	-3.75042505854773	0.000497160631178634	0.0033885563713378	-0.470324042085077
ighmbp2	0.409195758050894	0.240095575512266	3.74914139545107	0.000499104912018898	0.00339812662501178	-0.47399456887079
epb41l3	-0.467672186494331	0.111802177640693	-3.74787514433471	0.000501029992193839	0.00340754560096372	-0.477614670847633
gatb	0.217501121546989	-0.0194382829365079	3.74669597248441	0.000502829113293535	0.00341608850078793	-0.480985251772779
kl	0.316232257262383	-0.103481777816739	3.74546463253321	0.000504714468461356	0.00342330746640395	-0.484504365544804
aco1	0.403681501492702	-0.238664740422318	3.74497564861915	0.000505465058341559	0.00342330746640395	-0.485901693233225
tmem37	0.379174912684908	-0.556698973249639	3.7449371605059	0.000505524183164723	0.00342330746640395	-0.486011673425146
aamp	0.33729650782968	-0.110029737849928	3.74433940558485	0.000506443299899802	0.00342584387061253	-0.487719689287138
psmd9	0.275604250365667	0.00990466276094276	3.7421744799271	0.000509785605517163	0.00344406727940025	-0.493904532435579
rarg	-0.293988521135299	0.0682591313744589	-3.74164826966047	0.000510601193990717	0.00344406727940025	-0.495407550058316
lpcat1	-0.410283848345175	-0.00559248185786435	-3.74153324003034	0.000510779648971615	0.00344406727940025	-0.495736095298347
furin	-0.295217795966742	-0.370326921558442	-3.7393201787559	0.0005142246665023	0.00346358391538113	-0.502055974613573
c4b	-0.719555155337264	0.59242797087013	-3.73691179412509	0.000517999152797147	0.00348527558315171	-0.508931436424296
satb1	0.284637331357689	0.0701441356156806	3.73611800916815	0.00051924902730058	0.00348995259695293	-0.511197031242911
plec	-0.422850835246158	0.209605631291486	-3.7352408640804	0.000520633534744366	0.00349552355077567	-0.5137002588402
nbr1	0.168358626550768	-0.0227373322871573	3.73318809122861	0.000523887584182928	0.00351005319845153	-0.5195573397051
cd44	-0.536755633293021	0.176691913239538	-3.73317177941642	0.000523913519845173	0.00351005319845153	-0.519603874729056
rxrb	0.194348426604182	0.0637239396681097	3.73248760876814	0.000525002459804522	0.00351360688790452	-0.521555610242423
mccc2	0.42920392677551	-0.223805614480519	3.73206369058454	0.000525678269295933	0.00351439106497419	-0.522764829407238
mocs1	0.377010914240363	-0.0748171676406926	3.73130190384661	0.000526894812845859	0.00351605946942708	-0.524937632993493
evl	-0.406460424207609	-0.637156273448773	-3.73120757957724	0.000527045633392106	0.00351605946942708	-0.525206652996369
mmp24	0.368215837713681	-0.228389735891775	3.73004473986654	0.000528908382070094	0.00352474855042687	-0.528522869467083
parp14	-0.354530170933132	-0.188216606005772	-3.72764019083795	0.000532780337465462	0.00354679481798436	-0.535378516328557
prdx2	0.455483059651297	-0.142903719559885	3.7265318138722	0.000534574286463238	0.00355406143325786	-0.538537850896323
tox3	0.376416559096431	-0.386213627938191	3.72626822058058	0.000535001776712001	0.00355406143325786	-0.539289129093967
atp5f1e	0.324366689480474	0.0866949004834055	3.72515063330377	0.000536817913939526	0.0035623644478835	-0.542474103040789
stau1	0.292584896565046	-0.137516806685907	3.72337015771256	0.00053972353906784	0.00357787227004824	-0.547547189673892
plp2	-0.447881973398337	0.282593938603896	-3.72146746731568	0.000542845336130661	0.00359284191058599	-0.552967101166177
nbn	-0.317307334259511	0.13252430455267	-3.72129817910152	0.000543123932120057	0.00359284191058599	-0.553449257223476
spp1	-1.11114367455732	0.926533948308081	-3.7209356769076	0.000543720961256325	0.00359301320090708	-0.554481674641615
peli1	-0.407023952564038	-0.0779283525853776	-3.71996698961718	0.00054531945695938	0.00359979507212115	-0.557240267898994
noc2l	-0.324991655438649	-0.0878845116810967	-3.71776232771769	0.000548974389625326	0.00362012356932172	-0.563517225172957
ppox	0.268450639370118	0.129682858189033	3.71168483424142	0.000559172214726849	0.00368351036947289	-0.580810541976513
alox5ap	-0.495036230759385	0.375945528564214	-3.70982878234075	0.000562322760147009	0.0037003896277038	-0.586088921867159
fat1	-0.50446394200655	-0.551240133448773	-3.70693245589839	0.000567273248679695	0.00372906583849944	-0.59432294307837
tmem251	0.295466661337364	0.018321395036075	3.7061860692744	0.000568555772049728	0.00373359536739545	-0.596444312142355
heca	-0.235586263326111	-0.0537250067724868	-3.70168882726608	0.000576342647570108	0.00378078372874197	-0.609221551191857
pou2af1	0.71711049408516	-0.0570280366810967	3.69704179256982	0.000584496577693056	0.00382907581159037	-0.622415786140876
tut4	0.275964217757622	-0.0214505494227994	3.69680127295189	0.000584921611021832	0.00382907581159037	-0.623098450949118
ptprg	-0.581045592088486	0.404397851170274	-3.6952506945717	0.000587668851232119	0.00384103473731214	-0.627498881994248
pura	0.230715879573024	0.107502822580568	3.69508139843343	0.000587969552063517	0.00384103473731214	-0.62797927338587
gna12	-0.302005193288486	0.212812197579365	-3.69459104403288	0.000588841345912433	0.00384273953022315	-0.629370627823907
ficd	0.228236649742001	0.0181554645851371	3.69424192340947	0.000589462799547376	0.00384280877922543	-0.630361179543628
atp1b3	-0.628238718047367	0.376023774765512	-3.693373751154	0.000591010928048452	0.00384891278297392	-0.632824209925193
disc1	-0.280953799177627	0.174716317359307	-3.69222247341922	0.000593069921046443	0.00385832768697329	-0.636089947282578
tff3	-1.80459136288778	-1.86350415078932	-3.69184748355092	0.000593742056108755	0.00385870999481423	-0.637153534860793
smim19	0.372252559067271	0.0156570672402597	3.69112414168955	0.000595040649491592	0.00386315864391291	-0.639204995446521
abcf3	0.2046442744043	-0.0240951804160654	3.68959046734583	0.000597803045316885	0.00387599209890893	-0.643553926529898
b2m	-0.511143833173091	-0.248892151558442	-3.68934317299184	0.000598249615012013	0.00387599209890893	-0.644255072020917
tpp1	-0.32333904221416	0.277935709617605	-3.68851349588646	0.000599750208421668	0.00387960081349044	-0.646607246394785
foxa3	0.699305660113211	-0.724713308797499	3.68835350447822	0.000600039992294738	0.00387960081349044	-0.647060797513715
syk	-0.426774053204333	-0.195987203694084	-3.68548644397171	0.000605255817802697	0.00390930631395972	-0.655186708829938
pigo	0.221908665285966	-0.235060092279942	3.68493091520716	0.00060627147650542	0.00391185011148266	-0.656760818513034
ruvbl1	-0.381360473987402	0.283330832366522	-3.68227390298729	0.000611151918349776	0.00393929991633037	-0.664287813698794
osgin2	-0.269855263902242	0.138321071594517	-3.68099656528389	0.000613511569923743	0.00395046191032781	-0.667905332471491
plpp2	-0.597214877560494	-0.243172238191919	-3.68000008914921	0.000615358457177308	0.00395830271380618	-0.67072696718002
supv3l1	0.252912426265558	0.201688991789322	3.67951377829746	0.000616261733566474	0.00396006390793329	-0.672103864027956
cdk17	-0.264802038009238	0.242835941981722	-3.6778981707864	0.000619271728465615	0.00397343800564652	-0.676677456164249
cd1b	-0.25663487043487	0.0349064026046176	-3.67771910332155	0.000619606212611546	0.00397343800564652	-0.67718430911358
dnajb9	0.452111181346435	-0.0670589893145743	3.67692216257319	0.000621096942912469	0.00397894182063375	-0.679439901940964
hacl1	0.247355402004535	-0.247744356645022	3.6762980774294	0.00062226674094941	0.00398238053643209	-0.68120607768928
dctn3	0.317892489199294	-0.00952051191919192	3.67524757963561	0.000624240598144483	0.00399021093082087	-0.684178651402684
lgmn	-0.518752396076594	-0.052193997958153	-3.67466865174411	0.000625330957997984	0.00399021093082087	-0.685816639607681
whrn	0.399174128126312	-0.206164545839346	3.67463568780034	0.000625393097725223	0.00399021093082087	-0.685909901931088
rab11b	0.267308673507282	-0.333634590738817	3.67385382377276	0.000626868715758417	0.0039955735469465	-0.688121838570293
col7a1	-0.738024080286621	0.640180498207792	-3.67149906594678	0.000631333105020539	0.00401995603611763	-0.69478206549455
phf19	-0.369813381590627	0.256149450170996	-3.66827171914517	0.000637501485526398	0.00405512825626549	-0.703906638891366
rab27a	0.492146939981859	-0.968060142662338	3.66698150031424	0.000639983626257282	0.00406680504321673	-0.707553236008524
ppp2r5e	-0.2238409730021	0.0355115733429533	-3.66281559192025	0.000648061596825988	0.00411398133767134	-0.719322835311877
prrg2	0.27972760370152	-0.183805668750601	3.66206291842615	0.000649531488011526	0.00411538928254746	-0.721448539892099
ascc2	0.291756191549509	-0.172110640584416	3.66203210707186	0.000649591727478879	0.00411538928254746	-0.721535552513079
lss	0.354725433386344	-0.278411097881674	3.65990329910353	0.000653766790940733	0.0041376729193241	-0.727546452280653
rap1gap	0.243981705686067	-0.0507777469191919	3.65860359607375	0.000656328453801363	0.00414765050607315	-0.731215373241526
myoc	0.721474728604686	-0.399292944891775	3.65843478373225	0.000656661882697323	0.00414765050607315	-0.731691861048152
abcb4	-0.236662074502393	-0.059952486976912	-3.65364612688029	0.000666188219163324	0.00420360088942474	-0.7452033655484
ndufs4	0.288285638528597	-0.0786365684704185	3.65001989094478	0.000673490238536418	0.00424541792648558	-0.755428711683097
papss1	0.264992774674729	-0.182907219473304	3.6366307126075	0.000701122918285084	0.00441517945838985	-0.793136533525565
ncoa2	-0.256844483241119	-0.213677892034632	-3.63603007312668	0.000702387685148555	0.00441872092726956	-0.794826359380713
wdr83os	0.325209856318972	0.226431215638528	3.6355738754762	0.00070334976358935	0.00442035300973087	-0.796109715149643
pstpip1	-0.202656806099269	0.12674705041847	-3.63484301185085	0.000704893723636135	0.00442563514510472	-0.798165568387296
tubb4b	-0.475724416263039	-0.0931593062554113	-3.63190660914696	0.000711129766019754	0.00446033634898332	-0.806423153659844
pabpc1	-0.51030244463996	-0.00950442924963925	-3.62877590478175	0.000717836747527222	0.00449633301406507	-0.815223170277669
nrxn2	0.371047046117544	-0.698250304679173	3.62856148799608	0.00071829831173667	0.00449633301406507	-0.815825718750384
cxadr	0.327279677901067	-0.792875404540645	3.62558695683415	0.000724730884956533	0.00453208946049856	-0.824182680757627
mindy1	0.295610625905904	-0.217660853921597	3.62491019469628	0.000726202115942505	0.00453678005103704	-0.826083529552483
lpgat1	-0.263478755927102	-0.0535819403703704	-3.62293424357359	0.00073051410242381	0.00455919069280574	-0.831632361945675
armcx2	-0.485903201022928	0.40377513459596	-3.61898930409504	0.000739196465825441	0.0046088057150722	-0.842705565628607
cox7a2l	0.402596114723776	-0.206075585776816	3.61566054130237	0.000746599615001353	0.00465035463165694	-0.85204410334445
pml	0.283242184056269	0.0427501991209716	3.61498590415202	0.000748108646426974	0.00465514490076369	-0.853936166638223
mgmt	0.366385322906525	0.199329178888889	3.61249438663721	0.000753707075146041	0.00468534704520133	-0.860922123682212
crabp2	-0.685004129352986	0.485143774274892	-3.60785979141131	0.000764228048017676	0.0047460598717465	-0.873910072634756
epb41l2	-0.490172891995969	0.52131741549062	-3.60079975500239	0.000780526102596366	0.00484246192223017	-0.893677576733317
gtpbp6	0.302048956565382	0.0636363438095238	3.60047209014006	0.000781290550161122	0.00484246192223017	-0.894594497108898
tk1	-0.43932176195616	0.120755829502165	-3.59861783403621	0.000785630102370469	0.00486456591930376	-0.899782491809487
zbtb16	0.610174999058503	-0.16256047652381	3.59774075016746	0.000787690799683119	0.00487252981396903	-0.902235962119009
atp1a1	-0.731786949546989	-0.655893384184704	-3.59498232372313	0.000794205513294807	0.00490800283314109	-0.909949986330518
phyh	0.363022868027211	-0.556993157142857	3.59338384007386	0.000798004334768582	0.0049266391266233	-0.91441871204368
rgl2	0.34379053572386	0.173774361847042	3.59035232255484	0.000805256670018443	0.00496642473083884	-0.922890639456765
nphp4	0.272604585465356	0.15725144955267	3.59003160826631	0.000806027602954451	0.00496642473083884	-0.923786683374168
dnajc16	-0.311316212656085	0.294627992727273	-3.58923601439132	0.000807943106303133	0.00497335624437672	-0.926009304157358
cbx3	-0.441625317776266	0.227060440487013	-3.58874987230065	0.000809115707716477	0.00497570568645587	-0.927367288030721
cdr2	-0.28449521379491	0.267542001096681	-3.58783195498334	0.000811334223126026	0.00498447616961507	-0.929931112671876
mknk1	0.246002204566557	0.0763420759223184	3.58549125689785	0.000817017874764962	0.00501449702453305	-0.936467260076762
ssx2ip	-0.403051074500882	0.17667931790404	-3.58257033370297	0.00082416394446582	0.00505342629106674	-0.944620335276942
ctss	-0.618470436465004	-0.208279843047619	-3.58146183842336	0.000826891534726402	0.00506521387046134	-0.947713484399073
vamp2	0.256535570503401	0.00466131437229437	3.58078237052504	0.000828567723111122	0.00506651487093357	-0.949609213608165
cd55	-1.32706473784631	-0.0977950616738817	-3.58072287824146	0.000828714640310069	0.00506651487093357	-0.949775188859278
baz1a	-0.253406518705467	-0.0767245526010101	-3.57911401907505	0.000832697222316012	0.00508592060736896	-0.954263107912114
acot8	0.252558860956412	-0.14787520011544	3.57812298054121	0.000835159565712232	0.00509601244218783	-0.957027060955186
dnm1	-0.493998205770723	0.562554097979798	-3.57660351708944	0.000838948389430486	0.00511417085068526	-0.961263943511157
slc25a11	0.2745833094194	-0.141695598373737	3.57609013305415	0.000840232244038458	0.00511703876790507	-0.962695242955798
rab32	-0.438116276397077	0.0957191748556998	-3.57477988097816	0.000843517417955481	0.00513127755465289	-0.966347673237411
eif3g	0.342795796591585	0.287334961240981	3.57430410755192	0.000844713359211002	0.00513127755465289	-0.967673746209591
rab7a	-0.19348837041673	0.0390527543578644	-3.5741833137943	0.000845017254271244	0.00513127755465289	-0.96801040638006
spink2	0.271296571104056	-0.0372159770707071	3.57379785331761	0.00084598770296866	0.00513221662427757	-0.969084668175176
crip2	-0.493916554823885	0.571540209350649	-3.56968491340859	0.000856409270656024	0.00518722480555529	-0.980543271943219
mmp15	0.368414063691946	-0.676220089309764	3.56956918834029	0.000856704271653465	0.00518722480555529	-0.980865575235529
tom1l2	0.374913221746536	-0.299376042438672	3.56435594290104	0.000870095042113505	0.00525941572716945	-0.995378873782172
pgrmc2	0.340336092100781	-0.446570312431457	3.56427708746208	0.000870299121281735	0.00525941572716945	-0.995598311503294
pmvk	0.348683332874175	-0.114694388972583	3.56364990958315	0.000871923900729494	0.00526417779221617	-0.997343516885759
inhbb	-0.341448760812967	0.194639302573353	-3.56280684934938	0.000874112526189148	0.00527233164166436	-0.999689175465582
lif	-0.537187005691106	0.41733898494228	-3.56020143619375	0.000880909603579802	0.0053047074127734	-1.00693630993392
aqp1	-0.898038178626355	1.40526002278499	-3.559862510481	0.000881797513702687	0.0053047074127734	-1.00787883889143
skil	-0.451086958413706	-0.181161674213564	-3.55945891723897	0.000882855956133084	0.0053047074127734	-1.00900113886195
mrps18b	0.368077233102948	0.124735569627706	3.55914442015984	0.000883681582779513	0.0053047074127734	-1.00987563397144
prdx4	0.573325208401109	0.0714596594227994	3.55913881995115	0.000883696291302897	0.0053047074127734	-1.00989120560401
cers6	-0.274531246799698	0.0242333651731602	-3.55685879530519	0.000889704116707054	0.00533263580593598	-1.01622978726444
isca1	-0.35214573849937	-0.141692477821068	-3.55673019980842	0.000890044125931137	0.00533263580593598	-1.01658722196269
bsg	0.425144853910305	-0.346882277507215	3.55067456687478	0.000906196950080109	0.00542424834724449	-1.03341088760959
krt19	-1.01460498634383	-1.49588684889129	-3.54750080727921	0.000914774340336083	0.00547038533750409	-1.04222180754
ccdc93	-0.455939781086924	0.351164423170996	-3.54685742478927	0.000916522590438837	0.005475634963391	-1.0440074166225
arid3b	0.236728059825649	-0.199821869249639	3.54624713539936	0.000918183872136159	0.00548035554042559	-1.04570101413919
cstb	-0.313753540884858	-0.160758748145743	-3.54528345152388	0.000920813005953777	0.00548819191768732	-1.04837497638083
tnfrsf10b	-0.307491840659108	0.225492208268398	-3.54512661812871	0.000921241561767256	0.00548819191768732	-1.04881010832889
cops2	0.254641458062988	0.0745460107720058	3.54303611505284	0.000926972235696142	0.00551710722305055	-1.05460915321749
smg1	-0.238420396438398	-0.148127015627706	-3.53896572981558	0.000938228359893861	0.00557882288477531	-1.06589490363741
hspg2	-0.595727407825649	0.587053865764791	-3.53675940917149	0.000944384190017846	0.00560869302332489	-1.0720092279506
sez6l2	0.338264641693122	-0.0910152393939394	3.53652698908776	0.00094503490776099	0.00560869302332489	-1.07265320414194
tube1	0.230030422757571	0.0362599570937951	3.53284371280427	0.000955404594215918	0.00566243304632794	-1.08285545328311
stub1	0.317529823228017	0.106053957561328	3.53267224216187	0.000955889984930896	0.00566243304632794	-1.08333026217207
gnai1	0.396967914456034	0.0394316655772006	3.53185209048455	0.000958214894590472	0.00567086538275509	-1.08560111563469
mapkapk2	0.258158651643739	0.145629051792929	3.52934998239133	0.000965341168419029	0.00570767038583093	-1.09252718059268
btg1	0.427066690975057	0.0139616038961039	3.52806160934886	0.000969030337626235	0.00572410314930201	-1.09609244235126
parp4	-0.422646781116654	-0.445544953629149	-3.52773974112351	0.000969954088616622	0.00572418496387164	-1.09698302109613
plekhb2	0.352488587941547	-0.556917909992785	3.52723492850791	0.000971404580415748	0.00572737227309791	-1.09837969776305
arl4c	-0.31358077096901	0.202056112597403	-3.52685448627405	0.000972499086060342	0.00572845669513634	-1.09943220194193
myb	-0.459771543166877	0.0590482326070226	-3.5254881905033	0.000976439555402841	0.0057427365243834	-1.1032115725231
cbr4	0.207743125438146	-0.0616790739105339	3.52538111216871	0.000976749019407127	0.0057427365243834	-1.10350773186335
zmiz1	1.0352636051872	-1.16368294172439	3.52416054244169	0.000980283187719924	0.00575813401862375	-1.1068832504576
cyb5d2	0.228087150013169	-0.178725685957912	3.52365754241945	0.00098174318333058	0.00576133056560884	-1.10827411963151
ubr2	0.222306771169699	-0.126612087990861	3.52199442481895	0.000986585326777226	0.0057843506903593	-1.11287209077387
mbnl2	-0.455732320854623	-0.218371945223665	-3.52139056703019	0.00098834909515621	0.00578929623615243	-1.11454125634309
ankrd26	0.290740585841942	-0.0961104049182299	3.52085438418816	0.000989917723175616	0.00579309060139331	-1.11602322200096
washc5	-0.293310239453162	-0.293804182477633	-3.51732650462341	0.00100029821640655	0.00584698584190592	-1.12577082806458
fkbp1a	-0.443195336833459	0.310804413109668	-3.51709395063815	0.00100098613125619	0.00584698584190592	-1.12641318645613
slc30a9	0.218786275471907	-0.171464428665224	3.51574071991667	0.00100499808773948	0.00586497492575979	-1.1301505929198
ldlrap1	0.258339748857647	-0.0479126657720058	3.51542065243424	0.00100594924533544	0.00586508498832738	-1.13103444957803
mia2	0.310125512683296	-0.327174478354978	3.51503772773308	0.00100708832908169	0.00586585681924425	-1.13209182498446
pdgfb	-0.314195095466465	0.311715808206349	-3.51474952182704	0.00100794646663536	0.00586585681924425	-1.13288760923835
ctnna1	-0.359176386017301	-0.47336013490861	-3.51275545752774	0.00101390300333163	0.00589506820144114	-1.13839254366454
fgfr2	-0.443977960677753	0.1068963622114	-3.51240113019643	0.00101496494139188	0.00589579357922096	-1.13937053683086
krt7	-0.444731144568304	-0.18294775683189	-3.50978183001443	0.00102284817160532	0.00593610502543275	-1.14659844667254
nifk	-0.249959716540186	0.184843153196248	-3.50856441974123	0.00102653206674831	0.00595199376213237	-1.14995683162317
ciita	-0.358445625739783	0.301967145502886	-3.50722830869263	0.00103058974791852	0.00597001851211364	-1.15364191084205
dyrk1b	-0.318001446135551	0.246260057518038	-3.50669520790291	0.00103221301468977	0.00597157776338425	-1.15511201542327
c6	0.234046249401361	-0.176227919599567	3.50651661473837	0.00103275736871118	0.00597157776338425	-1.15560448435629
gsta3	1.00693819694953	-1.02875890443843	3.50420701685527	0.00103982181362405	0.0060069045266381	-1.16197190109414
serpina4	0.911462090539346	-0.0999044818590669	3.50064719366172	0.00105080088631943	0.00606475997783076	-1.17178146260861
btbd6	0.233110683355001	-0.145367398347763	3.49806770170843	0.00105882558247142	0.0061010612071139	-1.17888606468103
ssb	-0.264105220094734	0.277799659531025	-3.49800218075461	0.00105903017615139	0.0061010612071139	-1.1790664880496
hmga1	-0.782546084821365	0.0797156562481963	-3.49653950293183	0.00106360733423492	0.00612182409851044	-1.1830937276982
cpsf4	0.307317991320736	0.082861697027417	3.49528874822726	0.00106753630752249	0.00613882167333088	-1.18653671480337
dck	-0.304704447995969	0.185186998672439	-3.49067629994401	0.00108214550238516	0.00621714826986764	-1.19922748543366
cnnm4	-0.228353095655329	0.27335813012987	-3.48945859964738	0.00108603412465165	0.00623379623921853	-1.20257629900428
dexi	0.273904225851348	0.075269161984127	3.48738985193631	0.0010926711136023	0.00626617500061267	-1.2082640663399
casp3	-0.266626382315948	-0.569765002619048	-3.48626634367128	0.00109629178573727	0.00628121277237991	-1.21135221018526
mapk4	-0.240754775027967	0.10022718754329	-3.48401962330807	0.00110356657424264	0.00631714041725245	-1.21752598512356
sorbs2	0.631634005504157	0.052542118517316	3.48105330149609	0.0011132420459626	0.00636673246468245	-1.22567368422253
numa1	0.242005734209625	0.0122775343759019	3.48032729530337	0.00111562242462916	0.00637455102029252	-1.22766722810643
golm1	-0.797918538647518	-1.09703652585137	-3.48000827891892	0.00111666992979445	0.00637474639594999	-1.22854314174493
snx15	0.189337762103804	0.0143547992243867	3.47888623219084	0.0011203616885626	0.00639002301246357	-1.23162354772186
mcm3	-0.451825732287226	0.337579380649351	-3.47856904644674	0.0011214074043988	0.00639019382343553	-1.23249422945346
hspb11	0.212646577122701	0.0802356778499279	3.47769273582795	0.00112430132119604	0.00639911949827148	-1.23489948560929
arel1	0.193316896508944	-0.217179191695527	3.47727274898187	0.00112569080675616	0.00639911949827148	-1.23605212314655
rnaseh2a	-0.251292570555807	0.218653931067821	-3.47717171288217	0.00112602531943833	0.00639911949827148	-1.23632940092921
cap1	-0.287333549108592	-0.0999361914357864	-3.47594720694632	0.00113008699547809	0.00641326892345001	-1.23968950038181
trappc2b	0.203736246390527	0.0650653829076479	3.4758066837523	0.00113055400351392	0.00641326892345001	-1.2400750591311
ifi30	-0.573634026465105	0.629536351803752	-3.47482354890957	0.00113382646461318	0.00642603809809146	-1.24277227397862
napa	0.308585600363853	-0.0842287242325637	3.46900619730751	0.00115337593743719	0.00653095231540717	-1.25872315801144
hla-dra	-1.02383291485362	0.413517278005051	-3.46815291736114	0.00115627034278674	0.00654145389071166	-1.26106152245004
cpz	-0.60920555448123	0.552953343477633	-3.46656941898413	0.00116166009922596	0.00656604104602923	-1.26540013540179
ms4a4a	-0.373572852083648	0.142568543001443	-3.4657530366292	0.00116444818151767	0.00657325015454434	-1.26763649060721
coq2	-0.281821322122449	0.479658318354978	-3.46554867176558	0.00116514712059438	0.00657325015454434	-1.26819626981023
ndufv3	0.356624728466952	-0.0646119707455508	3.46527897024394	0.00116607012755865	0.00657325015454434	-1.26893498478456
ptpn3	0.410558793237927	-0.493169789944685	3.46360548972542	0.00117181294454	0.00659970925165726	-1.27351792673869
ggt5	-0.563277666050895	0.86492984524531	-3.46213863594101	0.00117686887913341	0.00662225592006107	-1.2775339629422
ssna1	0.282578112091711	-0.0164136091414141	3.4613135347239	0.00117972197013216	0.00663237793932208	-1.27979254332207
rab6a	-0.189222740917108	-0.090387322979798	-3.46013059965692	0.0011838239211274	0.00664949668554688	-1.28303009659821
cdk9	0.205451242567397	0.0460047480699856	3.45413805787488	0.00120481365268673	0.00675732538415754	-1.29942120389229
itga4	-0.29906974160645	0.32744599524531	-3.45403742601282	0.00120516914338337	0.00675732538415754	-1.29969631783585
slc6a6	-0.340709355312673	0.0408336362265512	-3.45363662259183	0.00120658600917586	0.00675924539957731	-1.30079201458865
acot9	-0.2480270678065	0.144896928852814	-3.45269108437556	0.00120993484695906	0.00677197519770414	-1.30337659069551
ccnd2	-0.512719830850693	-0.327491889881674	-3.45180575470843	0.00121307847939386	0.00678353485677044	-1.3057962207817
kpna2	-0.288528348419249	0.100885228217893	-3.45107839798623	0.00121566700981921	0.0067919726099224	-1.30778383915329
slc16a1	-0.536133304427311	-0.600313305036075	-3.44780976727826	0.00122736465709378	0.00685124317460245	-1.31671291516983
hnrnpab	-0.342308528982615	-0.01796929504329	-3.44690421890651	0.00123062434327047	0.00686334906339941	-1.31918578245711
vcam1	-0.600734182850592	0.616252938827561	-3.44488477556021	0.00123792346345508	0.00689626783450304	-1.32469911932944
lama3	-0.597188102527589	-0.587008772316017	-3.44466529928999	0.00123871922635327	0.00689626783450304	-1.32529820509757
cdc25c	-0.300500447685563	0.169294598874459	-3.44426628038603	0.00124016721330001	0.00689822452596851	-1.3263873167331
rabggta	0.308660170035273	-0.0254718476010101	3.4429820112121	0.00124483862398018	0.00690710553043683	-1.32989220124168
dmac2l	0.278976539408415	-0.101866858816739	3.44297645086277	0.00124485888567666	0.00690710553043683	-1.32990737428724
clic1	-0.327649833786848	-0.265542672619048	-3.44289929596301	0.00124514006759092	0.00690710553043683	-1.33011791262175
poll	0.25829983468044	0.0215560874338624	3.44262078177227	0.00124615558369827	0.00690710553043683	-1.33087789241247
kif3a	-0.249823134036785	-0.024024391976912	-3.43953280483517	0.00125746799618998	0.00696367179932322	-1.33930165362705
sirt2	0.277645392746788	0.0362729251298701	3.43827618674675	0.00126209943414344	0.00698317285857203	-1.34272835905155
pnrc1	0.295564453758629	0.347878677215007	3.43527304230549	0.00127323391081396	0.00703858922050143	-1.35091477892273
rap1a	-0.273946278062988	0.0984591293795094	-3.43475933736676	0.00127514788271854	0.00704298097469913	-1.35231469782559
lhfpl6	-0.402311745488536	0.466324527626263	-3.43421289140948	0.00127718685261864	0.00704805481563495	-1.35380370756572
azu1	0.499146364176367	0.364284994040404	3.43359010841083	0.00127951445126983	0.00705471114192684	-1.3555005606625
arpc2	-0.49757649279701	0.458509560272968	-3.43282886860549	0.00128236501350308	0.00706423668997185	-1.35757441512218
carnmt1	0.249589659611993	0.0157873732323232	3.4314966027645	0.00128736843359976	0.00708559476445852	-1.36120328108489
vegfb	0.406595225286974	0.207620200873016	3.42968690537436	0.00129419469884117	0.00711693955455404	-1.36613128121962
zbtb1	0.220297089813387	-0.0782070926358826	3.42874610983382	0.00129775704234753	0.00713029655319503	-1.3686925726296
stk25	0.311652106764827	0.0908494397647908	3.4282160041339	0.00129976841465163	0.00713511614011641	-1.37013559200746
mfhas1	-0.315580728640464	0.169147234931457	-3.42706754432499	0.00130413619614442	0.00715285162157327	-1.37326141061785
tle4	0.276779005123709	-0.177365996724387	3.42238820434508	0.00132207754747665	0.00723982994019395	-1.38599110614254
eif3b	-0.523617764881834	0.51541603979798	-3.42208319003414	0.00132325515182545	0.00723982994019395	-1.38682051729884
st14	-0.493975586489628	-0.865012509362674	-3.42203355002737	0.00132344689734908	0.00723982994019395	-1.38695549698066
tenm4	-0.25330594681028	0.252651240854978	-3.41968222666183	0.00133255979767209	0.00728103287911127	-1.39334784299889
cdc42	0.227831710189972	0.0785827021356421	3.4194935637039	0.00133329357442953	0.00728103287911127	-1.3938606343748
slc39a1	-0.307106231110103	0.255289859819625	-3.41754683255837	0.00134088761617923	0.00731615263953471	-1.3991509439502
cdh5	-0.394147214235324	0.423731732647908	-3.4161101977392	0.00134651822443163	0.00734050792885562	-1.40305392360484
eif3l	0.456554447151423	0.00789527248196249	3.41462377799116	0.00135236766373727	0.00736601296326508	-1.40709114978955
lamb1	-0.402359906382968	0.400336769527417	-3.40849050172655	0.00137676069118619	0.00749238884796916	-1.42373873908527
fgl2	-0.576804781125556	0.362807748772246	-3.40676618230464	0.00138369371101645	0.00752361031633922	-1.42841592161536
srsf4	0.181189732272109	0.0431455372077922	3.40598256373072	0.00138685540683729	0.00753428960657458	-1.43054101434296
pdk4	0.361810080782061	0.0392518291197691	3.40553806266488	0.00138865190963111	0.00753754026185447	-1.43174632830637
gdap1	-0.470135933788864	0.4481833297114	-3.40346424659865	0.00139706281153378	0.00757665702358535	-1.43736849443651
selenof	-0.231928625716301	0.0673182326334776	-3.40269463704074	0.00140019648984926	0.00758711121243901	-1.43945441490622
gprin2	0.371845991855883	-0.258974472085137	3.40203800036077	0.00140287545893729	0.00759508563870439	-1.44123391965669
psmf1	-0.212311778657596	-0.0837255861688312	-3.40165155126974	0.0014044543883129	0.00759709592164787	-1.44228111408129
abcc6	-0.35371690213031	0.390357321307359	-3.40071861577158	0.00140827309455741	0.0076112079363064	-1.44480888272569
ppp2r1a	-0.259456577974637	0.0449535324050024	-3.39868077109822	0.00141664884804258	0.00764990377942994	-1.4503289661165
psma5	-0.348308434547342	0.0587152780981241	-3.39763802345709	0.00142095297392517	0.00766017764160756	-1.45315279530791
cfi	-0.406047616277551	-0.151128444627706	-3.39762986546757	0.00142098669651185	0.00766017764160756	-1.4531748856771
asah1	-0.358900269660368	0.222102055804473	-3.39673004523829	0.00142471095404114	0.00766740329277529	-1.45561124617371
wipf1	-0.365335200533132	0.334354137236652	-3.39671708672386	0.00142476465573904	0.00766740329277529	-1.45564632998706
alkbh1	0.222110481813051	0.0878321064141414	3.39625063676498	0.00142669896624667	0.00767125059543404	-1.45690914185756
fgf13	0.231398454356261	0.120890489646465	3.39520593231712	0.00143104030202017	0.00768802266439698	-1.45973708290314
actn3	-0.367303541713278	0.25600769527417	-3.3934168535718	0.00143850415970081	0.00772152702105613	-1.46457880641676
myl12a	-0.304939078266566	-0.298878978427128	-3.3917397015258	0.00144553471486846	0.00774815475096102	-1.46911626549189
ptov1	0.141058594205089	-0.0228787431457431	3.39164608831116	0.00144592810008397	0.00774815475096102	-1.46936949298509
mmp19	0.283209610486269	0.121592895923521	3.38953913581312	0.00145480902677758	0.00778910943613427	-1.47506779716118
acvr2b	0.24410426805543	0.0494288405339105	3.38816441501435	0.00146063151965937	0.00781363341001453	-1.47878464052801
dynll1	-0.222439130613253	0.0520338940764791	-3.38720128532329	0.00146472396577607	0.0078288687074743	-1.48138813342817
ngfr	-0.470243473765684	0.343252745714286	-3.38589801467496	0.00147027908765504	0.0078518894231221	-1.48491038798817
safb2	0.210906532132527	0.116311324917027	3.38139969684026	0.00148960737495838	0.00794836301599931	-1.49706152999191
psen1	-0.213961413911817	-0.284625351616162	-3.38055529201749	0.00149326245006623	0.00796111362149719	-1.49934142858394
eci1	0.300592403893172	-0.136947780425685	3.37930608606694	0.00149868539527312	0.00798325979819067	-1.50271367698034
fryl	0.244989413447216	-0.00381972523088023	3.3788378841436	0.00150072273702484	0.00798734918665249	-1.50397740498289
scnn1b	0.621911827547494	-1.0686006555267	3.37853610710724	0.00150203729112506	0.00798758799532354	-1.50479187932453
rb1cc1	-0.442833021173091	0.404566769199134	-3.37768448006074	0.00150575292749147	0.00800058417808178	-1.50709012743889
jak1	-0.365069900249433	-0.0312965439935065	-3.36994753706273	0.00153991206719739	0.00817517874661501	-1.52795378782649
septin2	-0.259641381485009	0.184206670176768	-3.36751463085251	0.00155080499177887	0.0082260659386854	-1.53450858214614
pabpn1	0.258301241749559	0.149199324141414	3.36044099361703	0.00158289383185713	0.00838920395637168	-1.55355060554894
nfic	0.421683597462132	-0.250830323233766	3.35817355504487	0.00159331277740189	0.00843731538942362	-1.55964945408116
ppard	0.195046673471807	-0.162392400025974	3.35710969085019	0.00159822370763032	0.00845620298124673	-1.56251014256881
cinp	0.236285970763417	-0.033983330952381	3.35548105606578	0.00160576957756409	0.00847483855622903	-1.56688843302977
vash1	-0.387784492349206	0.479712359318182	-3.3553255031557	0.00160649206223657	0.00847483855622903	-1.56730654285058
zeb1	-0.380256792354245	0.479783232189755	-3.35531567234093	0.00160653773304922	0.00847483855622903	-1.5673329666569
chn2	-0.312529890690854	-0.193402907489177	-3.35518726579103	0.00160713438206664	0.00847483855622903	-1.56767810063819
phka2	0.290668944522046	0.0215433508080808	3.35447380025756	0.00161045338295289	0.00848205821653322	-1.5695956260905
tfdp3	-0.319829089274544	0.111255626700337	-3.35431348453204	0.00161120005861663	0.00848205821653322	-1.57002646074015
rgs22	-0.424012783979508	0.513477828857624	-3.35308653368898	0.00161692552941877	0.00850508236251965	-1.57332337938835
arl5a	0.225447018120433	-0.0264369022366522	3.35218306631707	0.00162115384846232	0.0085185736954067	-1.57575061226086
ctsv	-0.454904600167297	0.164843171457431	-3.35196018235481	0.00162219858322957	0.0085185736954067	-1.5763493468754
c2	-0.53342330227866	0.315079954646465	-3.34997490020913	0.00163153257232956	0.00855128127240218	-1.58168137704502
man2a1	-1.51878136537969	-1.59348443836941	-3.34983392185809	0.00163219733281523	0.00855128127240218	-1.58205994227002
wdr3	0.328525242843034	0.00821420722222222	3.34976869709931	0.00163250497665793	0.00855128127240218	-1.58223508528021
lrch3	0.281906029613437	-0.118764697667629	3.34791055591866	0.00164129240634814	0.00859015850943109	-1.58722375481035
col17a1	-0.502407399090451	0.444378735696248	-3.34748444310963	0.0016433138854123	0.00859358907159498	-1.58836753435827
actr3	-0.260884683407407	-0.108294966818182	-3.34652726091792	0.0016478633886165	0.00861022307125115	-1.59093650325545
top2a	-0.859351029967246	0.452671761940837	-3.34333248462063	0.00166313502087017	0.00868280698447655	-1.59950774921028
krt5	-0.384409853202318	-0.276377685569986	-3.34209531025757	0.00166908499544438	0.0087066448642957	-1.60282564423124
atxn7	0.262941109430587	0.0048292128968254	3.33934940218167	0.00168236330961141	0.00876863925498375	-1.61018709009254
chtop	0.277397297354497	-0.0916709484848485	3.33723370932285	0.00169266250196255	0.00881501639060134	-1.61585653843477
rbms2	-0.254755489623583	0.120714689978355	-3.33644232564621	0.0016965303290471	0.00882785136479345	-1.61797666678236
me2	0.266139271529352	-0.196026947582973	3.3360031495168	0.00169868038994133	0.00883173415960406	-1.61915309620161
bex2	0.458140012426304	0.0881383002164502	3.33489476118581	0.00170411820862548	0.00883909017218091	-1.62212174490091
dysf	-0.272916825323591	0.370860333761424	-3.33463970389815	0.00170537187317236	0.00883909017218091	-1.62280479327836
mafb	-0.398040828866213	0.355462408820346	-3.33455875061744	0.00170576996008233	0.00883909017218091	-1.62302158120013
cenpf	-0.634643166334895	0.388226233378066	-3.33440280028792	0.00170653709303437	0.00883909017218091	-1.62343919773835
cytip	0.440602711632149	-0.157879558102453	3.33407166804543	0.00170816704760303	0.00883909017218091	-1.6243258919442
ybx3	-0.320442695041908	0.531477642361712	-3.333998895921	0.00170852545690224	0.00883909017218091	-1.62452075149768
cpt2	0.233984028431343	-0.0858106194733045	3.33359005294856	0.0017105403739704	0.00884224280414773	-1.6256154496942
tgfb2	-0.250231804615772	0.0898772943001443	-3.33300645516028	0.00171342045318956	0.00884985884319829	-1.62717792364864
picalm	-0.258307410804132	0.0518821645425685	-3.33067980138447	0.00172494843856313	0.00890209239294559	-1.63340547479551
znf148	0.253939281283951	-0.0841876449494949	3.32879599504789	0.0017343361575764	0.00894135488408979	-1.63844578494339
plod1	-0.352627348711615	0.365028787878066	-3.32858335346612	0.00173539887354532	0.00894135488408979	-1.6390146211099
fdx1	0.287671223053666	-0.372613007900433	3.32587618245865	0.00174898263550956	0.00900396870702996	-1.64625465141507
washc2c	0.31509459738453	-0.0738468581327561	3.32119328245695	0.00177271871063755	0.00911870270533183	-1.65877019710464
anxa10	0.790468460468632	-1.35325905584416	3.32002718632057	0.00177867665558703	0.00913672633717926	-1.66188506388665
stam	0.265144129458806	0.0416247340584416	3.31993913910258	0.00177912728708386	0.00913672633717926	-1.66212022820652
nos3	-0.223003867840766	0.145785279834055	-3.3167785288645	0.00179537546918963	0.009212648512783	-1.67055938087898
pepd	-0.426756478150668	-0.123374909776335	-3.31325213274748	0.00181367033678683	0.00929894057760878	-1.67996950530807
smox	0.419502395879063	-0.0726714024458875	3.31275931646491	0.00181624110601653	0.00930453810907981	-1.68128409620547
psd4	0.346670608351726	-0.146356258102453	3.31172071997747	0.00182167025969988	0.00932475801771517	-1.68405417353787
rps6ka3	-0.278111250751323	-0.169854011818182	-3.30945697616257	0.00183355716447218	0.00937797408267846	-1.69009006880652
nek3	-0.449611001759637	0.171558759480519	-3.30833409578623	0.001839480679879	0.00940062790992591	-1.69308311778498
cd86	-0.263538556473671	0.289981617958153	-3.30798377527006	0.00184133243457097	0.0094024532028295	-1.69401677515557
prps2	0.372976567569161	-0.0299098837987013	3.30371284340498	0.0018640508146243	0.00951074101768166	-1.70539465345358
bax	-0.363294684533132	-0.0365075004906205	-3.30333349699191	0.00186608148295256	0.00951338623116251	-1.70640481292614
ubb	0.303206922455026	-0.0975085839393939	3.30029320510315	0.00188243237052921	0.00958897331416942	-1.71449825434644
cenpa	-0.364812303565298	0.163948078359788	-3.29617996321269	0.00190477008782814	0.00969490988877573	-1.72544077112331
pex10	0.181270175205845	-0.0622174687734488	3.29497737705983	0.00191134830923473	0.00972052725415981	-1.72863846600593
b3gnt5	-0.246960210074074	-0.256460919090909	-3.29288146456059	0.00192286461551227	0.00977119652357649	-1.73420983774147
fdft1	0.402801686536928	-0.447939681032227	3.29195626780256	0.00192796915808707	0.00978922838864067	-1.73666851901844
pabpc4	0.207862892034601	-0.0620802547282347	3.29138624599388	0.00193112050671459	0.00979732186108182	-1.73818312526841
camk2n1	-0.583346968518418	-0.450220975154401	-3.29002493556755	0.00193866624645566	0.00982767877232278	-1.74179962203263
uqcr11	0.359741289757622	-0.245100768816739	3.28687658096194	0.0019562248181503	0.00990870397019608	-1.75016015034488
ndufb3	0.361711272954397	-0.144959795966811	3.28610738658635	0.00196053752782003	0.00992255960379388	-1.75220202420983
itgbl1	-0.573638612969514	0.542812943369408	-3.28446712109462	0.00196976427661592	0.00995778356546892	-1.75655523928314
rbms1	-0.205082610916604	0.119087111096681	-3.28430775312414	0.00197066293737225	0.00995778356546892	-1.75697812659115
chi3l1	-0.940555812748904	0.658673789097403	-3.28208091838355	0.00198326057866172	0.0100133967097599	-1.76288578761199
hbs1l	0.267692715097506	0.0202276241017316	3.28094302518334	0.00198972730068942	0.0100312603540083	-1.76590360924533
impa1	-0.618984666401613	-0.746876164408369	-3.28089727002398	0.0019899877478624	0.0100312603540083	-1.76602494378095
fhl3	-0.303002724377929	0.502392098095238	-3.27826853445647	0.00200500539999449	0.0100944671067535	-1.77299415120848
acaa2	-0.603117665025951	0.276612942409812	-3.27814116042778	0.00200573579453853	0.0100944671067535	-1.77333175408533
bach1	-0.261762704331771	-0.00313660898412699	-3.27756358861733	0.00200905090155646	0.0101030689222156	-1.77486249881261
atp6v0b	0.314988239733938	-0.084659652987013	3.27649521222195	0.00201519678825911	0.010115069619647	-1.77769359464475
mad2l1	-0.385263251891828	0.160328311498317	-3.27637880170279	0.00201586752095674	0.010115069619647	-1.77800203743804
tnfsf13b	-0.414438958645503	0.444019746060606	-3.27631054551825	0.00201626089700164	0.010115069619647	-1.7781828867846
cetn1	-0.277873251500932	-0.0717716565642136	-3.27186012422397	0.00204206730083301	0.0102281477567794	-1.7899696137697
setd6	0.258290517616528	-0.217189508261183	3.27163209571604	0.00204339795094617	0.0102281477567794	-1.79057327284093
il11ra	0.268705362862182	-0.174549651659452	3.27158402923307	0.00204367854558444	0.0102281477567794	-1.79070051579332
galk1	-0.402708994744268	-0.0092678058080808	-3.27128969099954	0.00204539758163073	0.0102286138203807	-1.79147967137501
mbd3	0.198881606631393	0.0189751676767677	3.27066607716619	0.00204904422790821	0.0102387110705088	-1.79313032525689
anos1	-0.252756005105165	0.187965530435786	-3.26987850099223	0.00205365846471465	0.0102466093308168	-1.7952146989898
epb41l1	0.432539501295037	-0.35180617041847	3.26984031642159	0.00205388242984581	0.0102466093308168	-1.7953157492464
arhgap9	-0.400750388385991	0.286902800750361	-3.26862023740659	0.00206105079287862	0.0102742238811406	-1.79854414211988
ldb3	-0.191368087260603	0.0719310687758538	-3.26817276196241	0.00206368579397087	0.0102792140379024	-1.79972800090209
iqgap2	0.384010303532376	-0.902832658730159	3.26524613071055	0.00208099840206072	0.0103572475849399	-1.80746836750515
hoxb5	-0.561032891051818	0.31119683782227	-3.26305884721406	0.00209402712009123	0.0104138534486118	-1.81325053214935
lcp2	-0.267810891878055	0.348817862871573	-3.26165694013516	0.00210241827958698	0.0104473249580424	-1.81695527715542
thap3	-0.633206603982531	0.109158933489658	-3.25949001168613	0.00211545119207053	0.0105037911991442	-1.8226797834626
clpp	0.264274921997984	-0.019002951533189	3.2583765252316	0.0021221779438685	0.0105288812656757	-1.82562044075628
lrba	0.2614202818322	-0.420625807012987	3.25793967810758	0.00212482253713268	0.0105306554323146	-1.82677396196605
tbl1x	0.263261013328294	0.193032513023088	3.2577645860297	0.00212588338881569	0.0105306554323146	-1.82723627653235
psma7	-0.406761517727387	0.372068026587302	-3.25676570637588	0.00213194502283258	0.0105523730437764	-1.82987343499797
polr2i	0.353557449343411	0.283331654408369	3.25531214764118	0.00214079509442617	0.0105878474363483	-1.83371011231924
pmp22	-0.489038608002016	0.46359857005772	-3.25391594237103	0.00214932871722105	0.010621702246691	-1.83739441444879
adgre5	0.236179806937768	-0.180069091096681	3.2529524114918	0.0021552366040381	0.0106425380502384	-1.83993641049322
trim24	0.292145224524263	-0.114944924558442	3.25211097135132	0.00216040846671755	0.0106597095404864	-1.84215592720869
pum3	0.766091435833711	-0.774193518571429	3.25014710874556	0.00217252499166921	0.0107110930427829	-1.84733475101077
erg	-0.282223450924666	0.352136955266955	-3.24874238581592	0.00218123120977412	0.0107335902812008	-1.85103790949689
pon2	-0.590755845040061	0.0335636481168831	-3.24862021240783	0.00218198997780549	0.0107335902812008	-1.85135993890512
eif1ay	0.370568122594776	0.0867250403415103	3.24843909884737	0.00218311525834141	0.0107335902812008	-1.85183731134107
wdr1	-0.259221503790376	-0.221863064184704	-3.24831078481635	0.002183912821481	0.0107335902812008	-1.85217550681463
amacr	0.774666305283951	-0.192266683131313	3.24548051138481	0.00220157529420383	0.0108119517375771	-1.85963312698977
kdelr3	-0.457503192524061	-0.2489852701443	-3.24439600858869	0.00220837895910376	0.0108369048609374	-1.86248967325631
pla2g6	0.231656985167045	0.0341521944588745	3.24361526902054	0.00221328927166532	0.0108525353141438	-1.86454575255299
apobec2	0.241903355416981	-0.0655609767135642	3.24224018159951	0.0022219627615758	0.0108865792313655	-1.86816630648718
fkbp11	0.54981034225286	0.118956339425685	3.24195075831643	0.00222379241923445	0.0108870646765789	-1.86892822663324
ceacam5	-1.51175791721844	-1.57051635238095	-3.23890093428521	0.00224315948514762	0.0109733408406405	-1.8769544784889
samd14	0.185753914546737	-0.043512987020202	3.23811807007241	0.00224815653398385	0.0109892406801029	-1.87901399801028
txndc9	-0.224275714345175	-0.0785685475396825	-3.2364281097149	0.00225897954736017	0.0110335716866792	-1.88345881204923
naglu	-0.294501066285311	0.0674160278672439	-3.23534728784636	0.00226592728580326	0.0110520847710283	-1.88630076172408
tnfrsf21	-0.211323466084152	-0.192167463650794	-3.23529196164267	0.00226628347713026	0.0110520847710283	-1.88644622254105
elof1	0.23869143864903	0.0856484163383838	3.2348687973512	0.00226900957108773	0.0110568080648434	-1.88755873355184
nnmt	-0.560833557741497	0.735570769415584	-3.23432576630524	0.00227251241232616	0.0110653061810711	-1.88898624592792
ccs	0.255426696338624	0.171496421515152	3.23395080790828	0.00227493408056304	0.011068530781765	-1.88997184483387
mtmr3	0.243314744902494	-0.0345839309199134	3.2319855778892	0.00228766650307362	0.011121877875453	-1.89513640513788
bst1	-0.284492047727387	0.0962300542388167	-3.23168621826229	0.00228961191535006	0.0111227402003608	-1.89592294205103
jund	0.56177534715102	-0.0170101867489177	3.22983826201687	0.00230165570188381	0.0111710629167602	-1.90077726071527
nubp1	0.256929998535651	0.108511282085137	3.22961565159909	0.00230311057113939	0.0111710629167602	-1.90136191070356
gls2	0.205595263260267	-0.123371337301587	3.22666455351001	0.00232247985496411	0.011256333411078	-1.90911013078206
pcnx4	-0.216382694350214	0.197212729877345	-3.22604364766134	0.0023265746916847	0.0112674991419464	-1.91073978393571
esco2	0.395115898420593	-0.358269609190717	3.22487752164835	0.00233428368611528	0.0112961374379625	-1.91379991737985
lbp	0.301684249259763	-0.169723953044733	3.22358417636466	0.00234286195376483	0.0113259535547707	-1.91719309582089
pak2	-0.269931437862266	0.0320500727477152	-3.22340605404046	0.00234404570470696	0.0113259535547707	-1.91766034560541
myo1f	-0.356880135769379	0.45120903276455	-3.22300189075932	0.00234673375865202	0.0113302395055103	-1.91872048575359
dpm2	0.364584247743008	-0.25067714521645	3.22253919566189	0.00234981468172893	0.0113364142352428	-1.91993405649631
acy1	-0.475629142931721	-0.564003738773449	-3.21989097031676	0.00236752201032932	0.0114130888635876	-1.92687782186224
dcaf12	-0.298149948634921	0.131194554090909	-3.21930353618934	0.00237146694536786	0.0114193238760628	-1.92841762018933
tcp1	0.411511349228017	-0.160968324484127	3.21877591177241	0.00237501552424392	0.0114193238760628	-1.92980049494617
hla-f	-0.600999641901033	-0.257524362909812	-3.21868738395894	0.00237561141660711	0.0114193238760628	-1.93003250771475
gigyf1	-0.807161097109599	0.263737571017316	-3.21861835864463	0.002376076133169	0.0114193238760628	-1.93021340578733
stk24	-0.428741243147392	-0.522020051536797	-3.21669254386156	0.00238907649211874	0.011465124027012	-1.93525951260477
trib2	0.477123343745024	0.0328382995743146	3.2166667708778	0.00238925092980651	0.011465124027012	-1.93532703141396
atp5if1	0.259604652458554	-0.293358894646465	3.21593451564935	0.00239421204206337	0.0114801737474243	-1.9372452175486
acox3	0.245537480913748	-0.301782093338143	3.21241110750414	0.00241822001768795	0.0115864601152132	-1.94647119723624
relb	-0.323293743345427	0.14539066284632	-3.21149854714487	0.00242447507260655	0.011607589559945	-1.94885969382711
timm10b	0.217840733157773	0.102864792451659	3.2105371857664	0.00243108117130324	0.0116303662727518	-1.95137546317802
lypla2	0.309612871615016	0.0370008401154401	3.20942024232595	0.00243877773697291	0.011658321233508	-1.95429778338483
agtr1	0.392999138816427	0.0233573943477634	3.20625013556652	0.00246074775851507	0.0117544146915856	-1.96258845586921
bckdk	-0.312912514164576	0.454996654561328	-3.20567320553872	0.00246476616474378	0.0117646767393044	-1.96409673201676
chmp2a	0.206706358337113	-0.141546716017316	3.20529321226653	0.00246741626298041	0.0117683970511067	-1.96509006122336
cela3b	0.373563601814664	-0.16335576878355	3.20185059647144	0.00249154830781132	0.0118744927306372	-1.97408595344408
pprc1	0.170826634673721	0.0269198078282828	3.19633118371398	0.0025307042491507	0.0120436884842866	-1.9884961175478
rock1	-0.375515710030234	-0.107537658603896	-3.19630681256024	0.00253087842572356	0.0120436884842866	-1.98855971165014
ccl18	-0.838347692236332	0.296940698510101	-3.19543828170716	0.00253709306954273	0.0120641364327236	-1.99082585854445
hsd17b11	-0.429041529984379	-0.707802684538239	-3.19094760065233	0.00256945609383721	0.0122087977993428	-2.0025366710869
stat6	-0.21323420997934	0.320779385772006	-3.18835092905789	0.00258834705925623	0.0122892764904007	-2.0093035719656
eef1d	0.296272694673721	0.339372369191919	3.18402244672321	0.0026201289234951	0.0124307926528715	-2.02057587458125
stom	-0.418051659058201	0.555228796136364	-3.18305949945601	0.00262724929333388	0.0124551810884427	-2.02308229021802
ppdpf	0.27032166199009	-0.162835597645503	3.18244903741171	0.00263177272220333	0.0124672305688111	-2.02467099006229
cpq	0.397061084512808	0.00254879665343916	3.1819801836952	0.00263525184686809	0.0124678592768348	-2.02589103069618
slc43a3	0.252266967170572	-0.242718943975469	3.1818970554241	0.00263586915247025	0.0124678592768348	-2.02610733343552
snap25	0.456056650566893	-0.4269599245671	3.18021888616842	0.00264836037390962	0.0125175320152257	-2.03047323058914
phc2	0.215978733448224	0.196659775497836	3.17832822232232	0.00266250021088878	0.0125749165365625	-2.03539021573308
ctns	0.168758846792979	0.0269996037061087	3.17803966418868	0.00266466452870502	0.0125756973368967	-2.0361404973293
ltbp1	-0.3108554284903	0.348620535176768	-3.17705706074445	0.0026720469666191	0.0126010850577217	-2.03869504859188
maco1	0.272228275555556	-0.504108996969697	3.17636987059674	0.00267722139088195	0.0126040593885832	-2.04048129540965
eif6	-0.505840727637692	0.036425855458153	-3.17618609664104	0.00267860677943969	0.0126040593885832	-2.0409589467974
znf592	-0.19785989570068	0.0582285200649351	-3.17617530021017	0.00267868818988011	0.0126040593885832	-2.04098700752434
igfbp3	-0.869604372335601	0.38681743961039	-3.1758610765448	0.0026810586154886	0.0126057845665462	-2.04180367190837
cyp4f12	0.253885106308894	0.156044711002886	3.1720070396687	0.00271029404872226	0.0127337265575144	-2.0518161390585
smad5	-0.195507344482741	-0.0186538632972583	-3.16890991916015	0.00273400553236536	0.0128263453169977	-2.0598566482336
zfr	-0.202029547924414	-0.0300220518614719	-3.16889957509755	0.00273408505326561	0.0128263453169977	-2.05988349440574
fut4	-0.375454909607055	-0.460466349737374	-3.16592366032159	0.00275705351764202	0.0129244587775603	-2.06760465505908
kdsr	-0.205870785663391	0.270883186800144	-3.16553830385154	0.002760041023696	0.0129288295458463	-2.06860414698891
prss3	-1.02142605180448	-1.15503902029582	-3.16454368569198	0.00276776599959671	0.012955353601998	-2.07118351465062
vps52	0.213018357980348	-0.0703558285281385	3.16427940159452	0.00276982206242049	0.012955353601998	-2.07186880300531
hla-drb1	-0.727227096208281	0.24321804040885	-3.16220761532757	0.00278599002697652	0.013021295140943	-2.07723968965517
ecm2	-0.37947107327488	0.234166717265512	-3.16061043665472	0.00279851494155121	0.0130673496333551	-2.081378688748
rock2	-0.330187314665659	-0.356723509574315	-3.16042176580906	0.00279999798215906	0.0130673496333551	-2.08186753137371
hla-c	-0.486956589411741	-0.169291972451659	-3.15805934801446	0.00281863055118572	0.0131445550759892	-2.08798694908538
smarcc2	0.306261704479214	-0.128296511222944	3.15603552058692	0.00283468557630245	0.0132096347855694	-2.09322700647315
gpx2	-0.762196144579491	-0.515814566587302	-3.15279550250126	0.00286056832515013	0.0133203814459804	-2.10161157341801
tpr	-0.168564534483917	0.122232267544493	-3.15233530806367	0.00286426259290326	0.0133277189141674	-2.10280202883289
cdh13	-0.31853537866969	0.247735144480519	-3.15132176354134	0.00287241481794032	0.0133557735548134	-2.10542353114758
trpc4ap	0.302636367349458	-0.151427198719336	3.14874698874141	0.00289322295189463	0.013442589062311	-2.11208070412664
tcfl5	0.204433451559688	-0.00273093989105339	3.14789401456981	0.00290014757435368	0.0134648180001911	-2.114285338232
prkcd	0.29885071638196	-0.736990870634921	3.14749078852625	0.0029034264838499	0.0134652747227862	-2.11532740181557
fam107a	0.463747308048375	0.168705188463203	3.1473555784844	0.00290452675231615	0.0134652747227862	-2.11567680834172
rnase4	0.501941367901369	-0.681556402731121	3.14703495643779	0.00290713737791126	0.0134674530518702	-2.11650531400586
rcc1	-0.291890185058201	0.126004561515152	-3.14651981582923	0.00291133647973012	0.0134769814525255	-2.11783635451484
kcnh2	-0.490495111005291	0.549530884090909	-3.14366175819064	0.00293473761672414	0.0135660661283786	-2.1252186017711
atp2a2	-0.30890348914017	-0.0897485084607985	-3.14345044807369	0.00293647479720219	0.0135660661283786	-2.1257642380285
hecw1	0.178818615933988	0.105602066056999	3.14338049655366	0.00293705008215732	0.0135660661283786	-2.12594485881907
rpa3	-0.230311777885278	0.0597755263107263	-3.14107760436819	0.00295604861123243	0.0136438017705526	-2.13188969596884
snai2	-0.206507494239355	0.0257873706421356	-3.13926541331351	0.00297108029817199	0.0137031276802053	-2.13656585658636
papss2	-0.41203888223875	-0.301394511799423	-3.13785103223609	0.00298286226762087	0.0137473893960461	-2.14021431884378
ccl4	-0.423907105607458	0.388856053759019	-3.13737592091359	0.00298682987291576	0.0137555978993507	-2.14143965590924
nmbr	-0.596754611285462	-0.272037161067821	-3.13588948954671	0.00299927504867757	0.0138028085817341	-2.14527247737871
actg2	-0.933597323610985	0.798993955678211	-3.1347560381915	0.00300879770960028	0.0138365105198065	-2.1481943485219
rara	-0.265951228357538	-0.0705387293321308	-3.1343418229536	0.00301228482983863	0.0138424279507048	-2.14926196664639
ppia	-0.212457555355001	0.185173640468975	-3.12981485305132	0.00305064469902489	0.0140053844703048	-2.16092413046411
xrcc5	-0.257574514315109	0.168616439604377	-3.12963259122523	0.00305219871384325	0.0140053844703048	-2.16139343949459
ppp6c	0.221737421742504	-0.0807412832323232	3.12752713844221	0.00307020453286044	0.0140777381313593	-2.16681354025159
jmjd7-pla2g4b	0.210729128667171	0.169365751803752	3.12715653324511	0.00307338428377707	0.0140820542820405	-2.16776735406653
rps6ka5	0.212557607271353	-0.105282207467532	3.12568874335557	0.00308600825133404	0.0141296054651692	-2.17154424502301
ezh2	-0.334141923573696	0.209291267489177	-3.12327498828609	0.0031068743955669	0.0142147976890992	-2.17775281273488
btd	0.345461783130595	-0.536684892174122	3.12293717660325	0.00310980524690696	0.014217866866491	-2.17862147431257
aco2	0.190508203315697	-0.0918438434343434	3.12254546032047	0.00311320703410661	0.0142230831166047	-2.17962867295758
abcb7	0.240573842304863	-0.0434195106998557	3.12091268944868	0.00312742430996792	0.0142563185571723	-2.18382605683309
cct5	0.471666504921475	-0.366353929064454	3.12084426176852	0.00312802147354784	0.0142563185571723	-2.18400193403418
pi4kb	0.193538500761905	-0.00774514681818182	3.12067491464121	0.00312949981579111	0.0142563185571723	-2.18443719024431
madd	0.244580239621063	-0.0953119164213564	3.12066958819532	0.00312954632450405	0.0142563185571723	-2.18445088003742
nt5c3b	0.254450944110859	0.0225852868253968	3.11927063595744	0.00314178405803911	0.0142930654722767	-2.18804588675421
ilvbl	0.307240331431091	-0.22862529287518	3.11922808635793	0.00314215697793018	0.0142930654722767	-2.18815521391495
lcp1	-0.745854865002267	0.515787864837662	-3.11755298180473	0.00315687135406868	0.0143496226072587	-2.19245847738287
emcn	-0.269608166382464	0.285954722922078	-3.11638473142336	0.0031671718187802	0.0143745018406863	-2.19545878032874
pacsin2	0.239288552678257	-0.271657680483405	3.11598190063101	0.00317073090857035	0.0143745018406863	-2.19649316411665
gpr34	-0.414110862633913	0.155032547016595	-3.11593740391557	0.00317112427670417	0.0143745018406863	-2.19660741696187
vwf	-0.439074967435626	0.576871947777778	-3.11589666882403	0.00317148443091282	0.0143745018406863	-2.19671201028455
psmd4	0.153926514380348	-0.0076339196038961	3.1132508128818	0.00319496008816309	0.0144704779802981	-2.20350375599203
mkrn1	0.266626461549307	-0.148508823987734	3.11140338687059	0.00321144845972745	0.0145298697679634	-2.20824378839082
ccndbp1	0.247749232002016	-0.319343705815296	3.11126435600425	0.00321269255241409	0.0145298697679634	-2.20860043372985
mical2	0.21144925728899	0.0267230283910534	3.10780640918426	0.00324378170479973	0.0146599358512178	-2.21746755059131
olfm4	-1.91878045474124	-0.851346301349206	-3.1070339985679	0.00325076474900804	0.0146809483388439	-2.21944735633161
hapln1	-0.367643667884908	0.311851058825397	-3.10627034548977	0.00325768252501987	0.0147016361297704	-2.22140440431789
ddc	-0.843328261575208	-0.621734297316017	-3.10525606000604	0.00326689214915503	0.0147227438217009	-2.2240032811522
nr2c1	-0.282805303340086	0.0758948701933622	-3.10499216780558	0.00326929228059874	0.0147227438217009	-2.22467935570694
apmap	-0.348340216185437	0.334671558946609	-3.10498246476574	0.00326938056253634	0.0147227438217009	-2.2247042135562
tmed3	0.361412785909465	-0.312172889427609	3.10383887393613	0.0032798011119819	0.0147591050039186	-2.22763358560994
narf	0.270721594496851	-0.0246110920310245	3.10316139311499	0.00328598913846006	0.0147763814653697	-2.22936866337866
pls3	-0.280886803445704	0.431198385793651	-3.10006203859129	0.00331443859677879	0.0148936665802396	-2.23730322820714
pfkp	0.269792763943562	0.0275013726767677	3.09650230021434	0.00334739985345445	0.0150310438815717	-2.24641010773637
chn1	-0.272874722824389	0.254382284289322	-3.09305351794634	0.00337962757339034	0.0151649337119819	-2.255226695183
eef2	0.263486124654405	-0.189351582022607	3.09174775476357	0.00339190547627908	0.015207063228029	-2.25856313957741
il1rl1	0.208967508057445	-0.123852317099567	3.09154125288199	0.00339385102084768	0.015207063228029	-2.25909070332673
kdm5b	0.202483811566642	0.000786678621933626	3.09006349833607	0.00340780424833918	0.0152587163888269	-2.26286535480717
creg1	-0.260465697280759	0.229767074277297	-3.08904671867288	0.00341743617476647	0.0152888404085505	-2.26546185414746
panx1	-0.191044377333333	0.134487151666667	-3.0887673475694	0.00342008712927999	0.0152888404085505	-2.26617517349206
il32	-0.645689371153641	0.0703477909148629	-3.08858454300351	0.00342182280960724	0.0152888404085505	-2.26664190655618
nasp	-0.27637635160897	0.442194126378066	-3.08780169285941	0.00342926513403321	0.0153112185650837	-2.26864046245437
bnip2	-0.272361792928697	0.14820882742785	-3.08662792172137	0.00344045235033462	0.0153502735715993	-2.27163639596052
ccna2	-0.354785471745931	0.172414172951659	-3.08580195854308	0.00344834516610877	0.0153745850035367	-2.27374414304726
calhm2	-0.274860268158226	0.313031933621934	-3.08333432237387	0.00347202715393601	0.0154657775091641	-2.28003904597776
efs	0.29742063006964	0.175915738763348	3.08298844666235	0.00347535872566423	0.0154657775091641	-2.28092110941577
nsun7	0.146325892598136	-0.0872900914466089	3.08290387470777	0.00347617380352219	0.0154657775091641	-2.28113677781019
nek2	-0.372066162593096	0.174885332590188	-3.08232158521628	0.00348179060592733	0.0154798195773066	-2.28262158031396
cul9	-1.44214075700579	-0.579529756197691	-3.08200367074225	0.0034848608289231	0.015482527877652	-2.28343216612143
plxnd1	-0.253920361395818	0.35696268466811	-3.07810663168139	0.00352270341441863	0.0156396098659898	-2.29336403775898
plscr1	-0.376872392413202	0.15691194031746	-3.07763738156523	0.00352728607782485	0.0156489116471059	-2.29455940472307
tp53	-0.290364823012346	0.219654205959596	-3.07687966913026	0.00353469767297937	0.0156707421146675	-2.29648935075306
ttc39a	0.369517843358025	-0.905538023434343	3.07646593485899	0.00353875080657045	0.0156776629043202	-2.2975430305569
kcnn4	-0.625366515426556	0.148036817518038	-3.07601340067764	0.003543189043093	0.0156862788670641	-2.29869541902883
pak4	0.256792135349022	-0.276219971711881	3.07537485806254	0.00354946045886815	0.0157029927895496	-2.30032129516828
mbtps1	0.232209108269757	0.0444756323761424	3.07508215293768	0.00355233873358346	0.0157046823422161	-2.30106651646185
bloc1s1	0.301635912390695	-0.391588819723425	3.07208578218395	0.00358192953259775	0.0158243811022279	-2.30869256839374
cope	0.201871618675737	-0.166524285562771	3.07131154850951	0.0035896130792165	0.01584719710972	-2.31066228306433
eif4g2	0.157627767758529	0.0360333620663781	3.07060661717253	0.00359662233023363	0.0158670063671106	-2.3124554064533
galnt1	-0.293899790904913	-0.237221593935065	-3.07020626762355	0.0036006087961493	0.0158680884364362	-2.31347365064478
cacna2d2	0.323751558762913	-0.0213087255591631	3.07007545061462	0.00360191230126068	0.0158680884364362	-2.31380635034728
mrps11	0.219285612909045	-0.0150589461832612	3.06671545736004	0.00363554472983801	0.0160050468127438	-2.32234847936423
mall	-0.829358243016377	-1.9121663552886	-3.06629425378227	0.00363978158593078	0.0160124936762871	-2.32341887859306
pik3c2b	-0.245286028475687	0.159011781349206	-3.06503272884748	0.00365249893692153	0.0160572123075984	-2.32662420360178
mpzl1	-0.252091848547241	0.171367636428571	-3.06473781657702	0.00365547794112022	0.0160590864019464	-2.32737340289301
crls1	-0.277538998219703	0.346898060761183	-3.06298915639253	0.00367318865656934	0.016125631429503	-2.33181476018966
rarres2	-0.325016061440497	0.540793486957672	-3.05561656928231	0.00374874925797586	0.0164458727907435	-2.35052196318364
ceacam7	-0.957361427784832	-1.08468794260101	-3.05520467915253	0.00375301341083727	0.0164531061794964	-2.3515662263257
hsd11b2	-0.458653264084858	-0.755717538024531	-3.0538595138409	0.00376697117226808	0.0164979050803295	-2.35497597790843
nfs1	0.251120170426203	0.0433500955223665	3.05371465880833	0.00376847712612199	0.0164979050803295	-2.35534310086155
apex1	0.207466377780465	0.0220178782058682	3.05242702187474	0.00378188862627886	0.0165451052489014	-2.35860600923753
paics	-0.423470640829428	0.226317307842713	-3.05211090449123	0.00378518801883164	0.0165480318460527	-2.35940692226198
hla-drb4	-0.598979846202066	0.204502954877345	-3.05098166673304	0.0037969962208836	0.0165881272399852	-2.3622675096059
exosc9	-0.380854044376585	0.285053004622415	-3.04889353538033	0.00381892250477792	0.0166723396790825	-2.36755534634694
rpl9	0.278026177416982	0.102659693665224	3.04806892038701	0.00382761400520088	0.016695018003729	-2.36964289160043
fbp1	0.460640707672461	-0.920734334862915	3.0478973471875	0.00382942473046908	0.016695018003729	-2.37007718950393
kmt2c	0.18645677726581	-0.125403929278499	3.04658472076558	0.00384330436876444	0.0167439250581005	-2.37339927098281
tcn1	1.49958150258403	-0.714132945966811	3.0444100696756	0.00386640294846927	0.0168329003106022	-2.37890096127528
man1a1	-0.402924955751071	-0.0586182853102453	-3.0436171231634	0.0038748577819422	0.0168566831318885	-2.38090641183837
ctps1	-0.350731323566641	0.29711644531746	-3.04339543124634	0.00387722468476277	0.0168566831318885	-2.38146703436859
gpt	0.270484489957168	-0.379886197258297	3.04239105494873	0.00388796495425412	0.0168913042321292	-2.38400660250271
dut	0.37870287736256	-0.26259524492785	3.04214896451355	0.0038905579132658	0.0168913042321292	-2.38461864671918
arhgef5	-0.254838550731839	-0.369211657780183	-3.04178190658051	0.00389449245727256	0.0168967255508287	-2.38554656836972
bst2	-0.741649896554296	0.645833513448773	-3.04126295238859	0.00390006156846947	0.0169092262765275	-2.38685835829815
myo6	-0.252175222289746	-0.341461233672439	-3.03798007070685	0.00393546501667676	0.0170509713635768	-2.39515328589361
gapdh	-0.222153134264953	-0.0258652363520924	-3.03736720027842	0.00394210767500357	0.0170679968227443	-2.39670118823977
capza1	-0.304222690218191	-0.167088039963925	-3.03674075276073	0.00394890835818304	0.0170856825868841	-2.39828317004209
st6gal1	-0.356936447991937	0.0379503743145743	-3.03528304609724	0.00396477576931668	0.0171359874251439	-2.40196352044036
sord	0.397947461353557	-0.380683161841751	3.03517238423294	0.00396598278350175	0.0171359874251439	-2.40224286705269
acap2	-0.235366983156463	-0.186659196731602	-3.03423811606023	0.00397618680549844	0.0171682849645784	-2.40460099800648
nfkbie	-0.286584681444864	0.432811213850409	-3.03229704328211	0.00399746585983536	0.017248324913734	-2.40949882113566
letmd1	-0.151599766118754	-0.00946277983164983	-3.03176187337641	0.00400335142584738	0.0172618806168649	-2.41084882974937
gsta2	1.27312853516788	-1.55012399218134	3.0281478938508	0.00404330962245943	0.0174222334485564	-2.4199612814284
lamtor5	0.248861171351978	-0.0387348993217893	3.02768294039952	0.00404847747558742	0.0174325611217799	-2.42113311739129
tie1	-0.271874881717981	0.48570658000481	-3.02706291277485	0.00405537857925542	0.0174503328605307	-2.42269560727332
acot7	-0.426007907273369	0.0949056385858586	-3.02607472945499	0.00406640017305389	0.0174857986935626	-2.42518542647203
mitf	-0.32061709286974	0.213436613997114	-3.02407043287834	0.00408884117070481	0.0175702867519836	-2.43023379414092
hla-dqa1	-0.598522035733434	0.344032861533189	-3.02192912173191	0.00411294448297014	0.0176617977763584	-2.43562483731744
nr1i2	-0.616084992672209	-0.942386371204906	-3.02156208541546	0.00411708931313217	0.0176675367455078	-2.43654864886823
idh3b	0.258215063810532	-0.0560474894227994	3.02124162026485	0.00412071143033433	0.0176710263178141	-2.43735518274179
thrap3	0.191399251579743	0.0784794138528138	3.01646159092607	0.00417509436270734	0.0178920426674332	-2.44937867564945
ptbp1	-0.274098147090955	0.148538408362193	-3.01545270343382	0.00418665822029973	0.0179293852034755	-2.45191478573975
hoxb2	-0.580932256578147	0.615685669939875	-3.01475388742636	0.00419468562797769	0.0179515423711617	-2.45367111955423
tnfrsf1b	-0.328420382053414	0.280220159181097	-3.01441624892488	0.00419856929897569	0.0179559479672713	-2.45451960991276
nudt1	-0.33273588336004	0.275528632582973	-3.01343330547442	0.00420989474958223	0.0179921520853409	-2.45698940361365
mnda	-0.268229466721021	0.176328734536316	-3.01227909043957	0.00422323012480526	0.0180368911847589	-2.45988886402992
itprid2	0.318341147195095	-0.381488324475709	3.01154495660055	0.00423173261683441	0.0180609429392844	-2.46173267245816
rab23	-0.618572016097422	0.647163343294853	-3.01044228407262	0.00424453353856063	0.0181032952481932	-2.46450152358174
krr1	-0.235326683173763	0.20494458267797	-3.00904905941885	0.00426075935306549	0.0181601877304438	-2.46799900343439
usp16	0.203441428890401	-0.0388328352705628	3.00859891028894	0.00426601430043379	0.0181702748571625	-2.46912880599897
stat5a	-0.297869002375913	0.493546935840548	-3.00826996289619	0.00426985820237318	0.018174342321468	-2.46995434084673
pecam1	-0.384797955501134	0.443116093896104	-3.00682450166259	0.00428678756491569	0.0182340639424507	-2.47358120006027
grm5	0.215093365457294	0.00156772326839827	3.00510425775563	0.0043070171342603	0.0183052724791266	-2.47789602350904
tex10	0.240514327600907	-0.247359737359307	3.00490653273402	0.00430934804348856	0.0183052724791266	-2.47839186507773
grina	-0.353044539504661	0.408716062709235	-3.00272086403214	0.00433519293580476	0.0184026307416652	-2.48387149958898
snurf	0.220254467888536	-0.027043871959596	3.00122624203019	0.0043529498933821	0.0184655480642392	-2.48761710810258
lman2	0.286147256600151	-0.24982881741342	2.99800685009013	0.00439142968767527	0.0186121768168802	-2.49568089056325
myo10	0.196593485449635	-0.13459070136075	2.99784002689077	0.00439343229583009	0.0186121768168802	-2.49609858513595
ccl3	-0.47232369586193	0.514874444379509	-2.99698799196955	0.00440367378377586	0.018643009269	-2.49823168323683
psmd14	-0.159468051873016	0.150106142272727	-2.99664006741162	0.00440786227170457	0.0186481920318046	-2.49910260841713
mrpl12	-0.438532817411271	0.0278624200601251	-2.99543313786957	0.00442242081242852	0.0186972105719004	-2.50212327588211
pde4b	-0.300871162134543	0.292547518701299	-2.99493928246788	0.00442839089153898	0.0187081397022854	-2.50335904970692
scarb1	-0.320490747191736	0.196466467308802	-2.99472749425471	0.00443095345039027	0.0187081397022854	-2.50388896568164
birc5	-0.397115331425548	0.193182832489177	-2.99368372725635	0.0044436029341233	0.0187189798774386	-2.50650021502851
rbm19	0.756636913436936	-1.08909891402742	2.99367425726117	0.00444371785622128	0.0187189798774386	-2.50652390387009
gckr	0.456258065120349	-0.33097496455748	2.9932139162899	0.00444930762979188	0.0187189798774386	-2.50767536972766
gmfb	-0.26148563603225	-0.277045179531025	-2.99311526474528	0.00445050638004965	0.0187189798774386	-2.5079221147475
col6a2	-0.537358474556816	0.848836431248196	-2.99288764533134	0.00445327341861239	0.0187189798774386	-2.50849141068788
asns	0.813901116456538	-0.0125946167099567	2.99280385674283	0.00445429239379694	0.0187189798774386	-2.50870096599061
nmi	-0.295699858905182	0.110592100971621	-2.99279915927999	0.00445434952734472	0.0187189798774386	-2.50871271423222
bcar3	0.288400849152935	-0.433718531803752	2.99030953091042	0.00448472668370874	0.0188340557858556	-2.51493749102795
aoah	-0.219695955020912	0.0553307676443001	-2.99005067665217	0.00448789619214167	0.0188347931586146	-2.51558450249145
tspan4	-0.355708001911313	0.507772027839105	-2.98938091004513	0.00449610679710578	0.0188566719070616	-2.51725842489887
bub3	-0.278379317769715	0.188396803556999	-2.9885024411267	0.00450689717507438	0.0188893338630199	-2.51945357115982
meox1	-0.339376759974805	0.336379039430014	-2.98788263415658	0.00451452494141388	0.0189087059962948	-2.52100210652407
tmem44	-0.237878265413958	0.136527370945166	-2.98438213757373	0.00455783169332343	0.0190773913391202	-2.52974378968682
atic	-0.253721038209121	0.237232302503607	-2.98341763008338	0.00456983232084952	0.0191149036771704	-2.53215122608006
il4r	-0.244233168838498	0.0882409015873016	-2.98297802714658	0.00457531176466608	0.0191228975740896	-2.53324831480419
cebpd	0.201392764975561	-0.236579250815296	2.9827767306962	0.00457782288135097	0.0191228975740896	-2.53375064144512
abcb1	-0.280700975711262	0.237068404080087	-2.98118065300889	0.00459777919114866	0.0191935161854786	-2.53773278530471
fzd7	-0.393686545241623	0.504275253131313	-2.9802328761986	0.00460966805193484	0.0192303857524682	-2.54009677479526
sec24b	-0.437062002067422	-0.180588103069264	-2.97956073814317	0.00461811673619122	0.019241253706991	-2.54177294949297
mrpl22	0.212005715162509	-0.0113775357142857	2.97953899744206	0.00461839025553272	0.019241253706991	-2.54182716214244
reps2	0.156060919461493	-0.153267890387205	2.97754406934732	0.00464355299377208	0.0193332838410458	-2.54680059564043
rgs10	-0.333637149160998	0.285827397943723	-2.97702400499083	0.00465013378964384	0.0193478780890538	-2.54809677125755
znf212	0.190187537777274	0.100979674635642	2.97638658722174	0.00465821145013123	0.0193686769549079	-2.54968522509264
rab14	0.287804355880071	-0.137945941111111	2.97506873874406	0.0046749534802022	0.0194134588117754	-2.55296860181254
stk38l	-0.272535303480474	0.0911549545923521	-2.97505302798989	0.00467515340960734	0.0194134588117754	-2.55300773879276
sec23b	0.298840662179894	-0.215724692727273	2.97454350750702	0.00468164172020348	0.0194275778771768	-2.55427692789615
rbx1	0.267616835863945	0.157452604805195	2.97373770128483	0.0046919201695144	0.0194573960358702	-2.55628385314217
jag1	-0.515618502231293	0.10731601465368	-2.97132165622952	0.004722864619127	0.0195728203682002	-2.5622990308436
deaf1	0.664115708507332	-0.418701110891775	2.97072789042488	0.00473049866527595	0.019591551746709	-2.56377681731517
slc7a5	0.597796972001209	0.312909462844156	2.97021865927102	0.00473705503814556	0.0196057981874827	-2.56504405356321
pomt1	0.212409526065004	0.08302193995671	2.96930287831667	0.00474886713903186	0.0196417640839247	-2.56732263517419
hmgb3	-0.419644889213908	0.149385730898268	-2.96662575856079	0.00478355577426611	0.0197689877501582	-2.57398096109222
tnc	-0.930212343238095	1.32901027	-2.96644462351147	0.00478591135646017	0.0197689877501582	-2.57443132110835
srsf6	0.24905962687226	0.1157057395671	2.96532195940068	0.00480053531584636	0.0198163829868697	-2.57722221483503
lsm3	0.185835292581507	0.0830344397113997	2.96444428311937	0.00481199711281307	0.0198506713683325	-2.57940358706745
ap3m2	-0.209311363578735	0.214725847178932	-2.96392930689843	0.0048187342195324	0.0198654370741011	-2.58068330513552
nbas	0.390344326300999	-0.210620835109428	2.96338266676935	0.00482589520996974	0.0198819297746691	-2.58204154526051
mrpl33	0.229500586070043	0.146402162539683	2.96091172865869	0.00485838878087193	0.0200026988353831	-2.58817900671447
gsto1	-0.254214611024439	0.0176439406998557	-2.96064359869129	0.0048619270400624	0.0200041746298447	-2.58884479737679
mmp23b	-0.43398690687562	0.629373838811929	-2.95897423782166	0.00488401024829896	0.0200819009621234	-2.59298906037783
senp3	0.194524712574956	0.0482813652777778	2.95821267232623	0.00489411574873713	0.0201103084097357	-2.59487916019274
cdh1	0.394408403107685	-0.849869065659452	2.95739001392885	0.00490505386263101	0.020142097813193	-2.59692051747728
map4	-0.317371502165785	0.267647828686869	-2.95627262931122	0.00491994725720145	0.0201857460355961	-2.59969260292714
sgpl1	-0.270802758598135	-0.013358353023088	-2.95593194201126	0.00492449660750505	0.0201857460355961	-2.60053766383574
akirin1	0.158812207324162	0.0351377843535354	2.95587112048093	0.0049253091980035	0.0201857460355961	-2.60068852227764
ampd2	-0.299245928738389	0.237252837104377	-2.95408496624172	0.004949228585769	0.0202705709850734	-2.605117873769
mtg2	-0.257007917507013	0.16334318492304	-2.95363610834119	0.00495525653060859	0.020282055194573	-2.60623068058355
slc9a3r1	0.475615941201311	-0.943833068492063	2.95077453034723	0.00499384766192606	0.0204267201828198	-2.61332242346033
ifitm1	-0.619738942265054	0.953736089484127	-2.94865372016205	0.00502262974735801	0.0205311005462178	-2.61857536798319
dusp6	-0.378083474680776	0.130660156767677	-2.94726252348977	0.00504159411643155	0.0205952393418642	-2.62201978436858
plk1	-0.52764425326581	0.21889952458153	-2.94681021074939	0.00504777429630907	0.0206071045412591	-2.62313941450786
racgap1	-0.32928839212564	0.186797512890813	-2.94621233144451	0.00505595428283609	0.0206271130955395	-2.62461919471029
map4k4	-0.352792590501386	0.358386016630592	-2.94588953566918	0.00506037581157719	0.0206317720224447	-2.62541804587731
nudt21	-0.198820872334593	-0.134091254357864	-2.94555243988865	0.00506499707005427	0.0206372387096576	-2.62625222364946
rnps1	-0.199942589662887	0.187676171406926	-2.94431148890631	0.00508204328974413	0.0206932908322203	-2.62932252930915
uros	0.203313909860418	0.0513253274819625	2.94388592901932	0.00508790128145453	0.0207037431834608	-2.6303752300611
fbln2	-0.504182305773579	0.683349854601972	-2.94191226907606	0.00511515196621938	0.0208011771295967	-2.63525610158914
srsf2	-0.219135053723356	0.154996263441558	-2.94005364896346	0.00514093879793846	0.0208925361613895	-2.6398504625467
wrap73	0.200418894665659	0.128505422453102	2.93508438986119	0.00521048037525014	0.0211614796905737	-2.65212445902958
fzd1	-0.365238336935954	0.179529707635642	-2.93366953359948	0.00523044035932909	0.0212288389035737	-2.65561657028339
gm2a	-0.411623742382464	0.581155358376623	-2.93295224032306	0.00524058675821407	0.0212563064448257	-2.65738654048241
urb1	0.221130476336609	-0.0556319413059163	2.9321798850498	0.00525153256508729	0.0212869789735594	-2.65929205306318
lrrc15	-0.310711776450492	-0.626205223614719	-2.93157430408973	0.0052601297656268	0.0213080981040297	-2.66078587207675
amot	-0.297243933593348	0.0268834862337662	-2.92950158553299	0.00528965485311885	0.0214139116351163	-2.66589717980633
fancl	-0.20166190691358	0.113382533585859	-2.92898294596674	0.00529706682350372	0.0214301269367601	-2.66717575866849
plcb3	-0.411307772608717	-0.666460230598846	-2.92630246743199	0.00533552870789188	0.0215718580342852	-2.67378138162833
ccr1	-0.369250318199043	0.33474149463925	-2.92604332414997	0.00533926090376711	0.0215730830736024	-2.67441978308551
fancg	-0.200939497162005	0.200153524033189	-2.92452121682505	0.00536123158200541	0.0216479511440283	-2.67816873369088
khdrbs1	-0.191379063410431	0.114958301450216	-2.92411375687855	0.00536712730672048	0.0216578562454	-2.67917208355391
srsf10	-0.213363475342908	0.274153540122655	-2.92378019704823	0.00537195823777385	0.0216634546627149	-2.67999338759463
pla2g2a	-1.4852608972129	0.259776951626984	-2.92340982497221	0.00537732707042592	0.0216712137091925	-2.68090525785348
xpnpep1	-0.273086104124464	-0.319248297420635	-2.91849940571046	0.00544898205300224	0.0219459321993835	-2.6929875001494
mmp11	-0.569176949952465	0.396803159497355	-2.91602148616183	0.00548547800885676	0.022078785766934	-2.69907927122145
mpp6	0.28583406173545	0.0677715889393939	2.91500541993621	0.00550050888753077	0.0221251287797034	-2.70157617544739
dmac2	0.229931738993197	-0.0430791135930736	2.91461166222196	0.0055063441436491	0.0221344479282406	-2.70254364580856
prpsap1	0.207088318530008	-0.0420833183593074	2.91391280740981	0.00551671497104851	0.022161975659557	-2.70426052719663
gtse1	-0.306216332948349	-0.495171832236652	-2.90996166619554	0.00557569219639519	0.0223846072798482	-2.71396206254469
bak1	-0.29488067511615	-0.442616255007215	-2.90785956287637	0.00560730849432643	0.0224971796797242	-2.71911986926799
bod1	0.184002839373142	0.0223919482539683	2.9073333924544	0.00561524836576245	0.02251467652582	-2.72041050593103
eng	-0.330725293535903	0.316479789891775	-2.90506488262602	0.00564960011033288	0.0226379836268179	-2.72597308516693
suclg1	0.197272484527085	-0.20737355994228	2.90357434700139	0.00567227758580992	0.0227143846545705	-2.72962639661732
aldh1b1	-0.524686366270597	0.529716606839827	-2.90327306101799	0.00567687173708476	0.0227183206730281	-2.73036469521858
rnaset2	0.246545010314739	-0.0701076935584416	2.90268817525517	0.00568580025113716	0.0227395863826471	-2.73179780359076
grip2	-0.273544428417234	0.141574881190476	-2.90051902180434	0.00571902760125386	0.0228579432271207	-2.73711102488795
anxa5	-0.241326164614261	0.516724664332612	-2.9001633982033	0.00572449231413849	0.0228652578719017	-2.73798184698853
tnfsf10	-0.293753053609473	-0.0563205254256854	-2.89834133361709	0.00575256757259627	0.0229628189081238	-2.7424424285185
ap1m2	0.303160257547997	-0.578980808571429	2.89696131806159	0.00577391682194645	0.023033424684125	-2.74581956125894
rab5b	0.254636334211136	-0.3138696652886	2.89561863127747	0.00579475939244795	0.0231019209999303	-2.74910429110356
dmbt1	-1.69627744173343	-2.05382837763348	-2.89435375412403	0.00581445819792765	0.0231508848845566	-2.75219771802294
cdca7l	0.2789537613634	0.0604717679016354	2.89430852269157	0.00581516377179793	0.0231508848845566	-2.75230832048056
chek1	-0.247953865436735	0.087367695991342	-2.89412155086873	0.00581808122754475	0.0231508848845566	-2.75276550204073
sh2d1a	-0.215832290323003	0.238937308492063	-2.89348468572944	0.00582802892374096	0.0231758090766463	-2.75432260676087
tspyl2	0.498799283578735	-0.446526328997114	2.89319324605801	0.00583258642891685	0.0231792806218041	-2.75503508474772
igf1r	0.288336534102293	-0.0252223091414141	2.89232369953882	0.0058462040427501	0.0232187308288768	-2.75716056022449
bphl	-0.573465660388007	0.684465802020202	-2.89171050763754	0.0058558247844099	0.0232422673304244	-2.75865915309975
acsl5	-0.634016617476845	-1.20779414664791	-2.89143568348235	0.00586014145050522	0.0232447350978111	-2.75933073132597
per1	0.380129694782229	-0.267229626087061	2.88812193486665	0.00591242430244436	0.0234373417055308	-2.76742498952814
ap2b1	-0.32305057482449	-0.291009085177489	-2.88779919983045	0.00591753941128852	0.0234428466224283	-2.76821297238099
pmepa1	0.204338519194759	-0.330876079213564	2.88671625840938	0.00593473334198452	0.0234961657988827	-2.77085661855374
sgcb	-0.193758752615772	0.0735097817243867	-2.88609832656011	0.00594456511291307	0.0235061893794901	-2.77236479250401
ethe1	-0.491881510295793	-0.779532151378066	-2.88608746359351	0.00594473808659493	0.0235061893794901	-2.77239130355452
slc1a3	-0.392840301611489	0.332201362813853	-2.88572816648466	0.00595046190343283	0.023514042609608	-2.77326812903278
gng12	-0.317987629570773	-0.279120047746032	-2.88258343605244	0.00600077871105692	0.0236979905029875	-2.78093931239783
ceacam6	-1.30469578760091	-1.57307238309524	-2.87871440646867	0.00606322781821929	0.0239295898396597	-2.7903694740495
snx18	0.28023665019266	0.0160048614021164	2.87613792328805	0.00610514909108253	0.0240799328727274	-2.79664443736677
dusp11	-0.18639908055228	0.0307100415728716	-2.87529189792683	0.00611897324964994	0.024119336286684	-2.79870407142182
cfhr1	-0.444890620185437	0.387110550007215	-2.87412232428643	0.00613813218599926	0.0241797054365193	-2.80155069343334
man2b2	0.15951909230839	-0.105842909285714	2.87279700925312	0.00615990977870904	0.0242503081463445	-2.80477541319134
fcgr1a	-0.40423435252003	0.530940916103896	-2.87181752672014	0.00617605080945906	0.0242986464304609	-2.80715800664087
fchsd2	0.315165181448224	-0.488173835411255	2.87009932732741	0.00620446032546275	0.0243809801474728	-2.81133618235959
farp1	0.234971870374401	0.0961856551875902	2.87008312177618	0.00620472885329898	0.0243809801474728	-2.8113755815061
atp5f1b	0.45731123048385	-0.456898725370851	2.8683030626905	0.00623429052092925	0.0244818487310649	-2.81570235354568
mief1	0.200519307330814	0.0835433968903319	2.86779454600162	0.00624275954380195	0.0244998130318516	-2.81693806118737
atm	0.247760442987419	0.343575199400673	2.86676439028658	0.00625994893239097	0.0245263402127299	-2.81944090235132
mcm7	-0.468276448284807	0.529498107095238	-2.86658344805119	0.00626297271176413	0.0245263402127299	-2.81988045134082
dcn	-0.838764332208113	0.516793606792929	-2.8665809325679	0.00626301475832175	0.0245263402127299	-2.81988656187553
morf4l1	-0.21303816703351	0.202841273383838	-2.86645539581637	0.00626511345125687	0.0245263402127299	-2.82019150720928
nfatc3	0.186351631064248	-0.116036881612554	2.86597693510545	0.00627311823829198	0.0245424047494371	-2.8213536671883
ppif	0.422668114530612	-0.538305772922078	2.86530102610444	0.00628444259972528	0.0245675384783711	-2.82299519293817
mnat1	0.215224276353406	0.061915241041366	2.86512750538918	0.00628735287715426	0.0245675384783711	-2.82341656575433
ptges3	-0.221733710122449	0.250202387597403	-2.86128818848022	0.00635206709346404	0.0248049994320188	-2.83273536072832
fam3a	0.202624010512976	-0.294216484007936	2.85933808072169	0.00638517406124104	0.0249188151484289	-2.83746536907771
apbb3	0.248491451189888	0.192187151405724	2.85909996581179	0.00638922750593369	0.024919175598158	-2.83804276725806
celsr2	0.186002293946082	0.107883191544012	2.85827609543849	0.00640327076260142	0.0249584735858275	-2.840040291768
lmcd1	-0.325449895339884	0.532895396096681	-2.85573440093508	0.00644677611279099	0.0250990934716877	-2.846200285692
kat6b	0.225991937134795	-0.113725101284271	2.85556913973306	0.00644961432378878	0.0250990934716877	-2.84660067818753
cdc123	-0.340409792435374	0.255206183376623	-2.8554700402279	0.00645131682462551	0.0250990934716877	-2.84684076739671
sri	-0.399399136368523	0.0115920033309283	-2.85429713164707	0.00647149880199743	0.0251561730358277	-2.84968194629172
rnd1	0.290338831790375	-0.184166822481962	2.85415283582217	0.00647398571689796	0.0251561730358277	-2.85003142365342
sgk2	0.296557867233056	-0.486454754098124	2.85379233449727	0.00648020277943838	0.0251647874601524	-2.85090448677857
epdr1	-0.334596112156211	0.290067762503607	-2.85145988826596	0.0065205614673166	0.0253058927766124	-2.85655137198953
nr1h2	0.209133973149912	0.0887872613131313	2.8501358944039	0.00654357452197223	0.0253225966371502	-2.85975536120074
pld2	-0.176256313949106	0.127497487330447	-2.85002589003564	0.00654548995855718	0.0253225966371502	-2.86002151921646
thbs3	-0.348780896051902	0.624575791107504	-2.84995292157543	0.00654676079959985	0.0253225966371502	-2.86019806411398
atp5mgl	0.150096906113379	-0.091843644004329	2.84961345866162	0.00655267600385618	0.0253225966371502	-2.86101934291561
stambp	-0.165873971754094	-0.0250654717388167	-2.84955930870645	0.00655362003591023	0.0253225966371502	-2.8611503442316
stxbp3	-0.182115245989082	-0.0214648401106301	-2.84944235097464	0.00655565946872356	0.0253225966371502	-2.86143328627495
ly96	-0.283798202707483	0.234096337002165	-2.84942599711322	0.00655594468369425	0.0253225966371502	-2.86147284860325
psmb6	0.214286095226001	-0.0368377966233766	2.84936163836424	0.00655706722650098	0.0253225966371502	-2.86162854009255
dffa	0.188833691136978	0.1373812396633	2.84767372282425	0.00658657160932	0.0254209337387927	-2.86571094142019
prmt1	-0.253069627854875	0.301823196904762	-2.84725772031767	0.00659386215678589	0.0254334683190313	-2.86671683042381
hinfp	0.369226895977492	-0.86345742546657	2.846774427754	0.0066023413913114	0.0254505696646691	-2.8678852983908
serpinb5	-0.746637555780297	-1.06496648220058	-2.84643585913209	0.00660828751563148	0.0254552566567779	-2.86870378213894
cd52	-0.220537483070799	-0.232733296154401	-2.84624453357704	0.00661164987715389	0.0254552566567779	-2.86916627856922
zbtb18	0.245698353384328	-0.0629707917633478	2.84573188328285	0.00662066704459846	0.0254735988749351	-2.87040541598944
smim26	0.284864263679012	0.10799707229798	2.8455134594029	0.00662451243989727	0.0254735988749351	-2.87093332588079
mid2	0.237236613921391	0.135808060811688	2.84472065916078	0.00663848727923843	0.0255117431115999	-2.8728492137041
col6a1	-0.467176773225498	0.472944497669553	-2.8430997307274	0.00666714494540515	0.0255935599719696	-2.87676521352265
itgam	0.24374367881851	-0.0782180386411736	2.84293192323856	0.0066701182989639	0.0255935599719696	-2.87717053128338
hla-dpa1	-0.734581016695389	0.385280756883117	-2.84282678040452	0.00667198193515023	0.0255935599719696	-2.87742448206023
tmcc1	-0.270737654644495	0.156790580728716	-2.84215336064759	0.00668392963947542	0.0256204609030574	-2.87905083408477
prpsap2	0.202269990283699	-0.0509194967604618	2.84197261097933	0.00668713985102848	0.0256204609030574	-2.87948731075598
hdac5	0.209166300719577	0.141268596818182	2.84142965436187	0.00669679166513057	0.0256418237159686	-2.88079833394707
lef1	-0.21894155700949	-0.228292983617124	-2.84068228736874	0.00671009831788732	0.0256771463003827	-2.88260264279205
tpcn1	-0.28760733478962	0.131815000036075	-2.8392814825744	0.00673510539505336	0.0257571720609609	-2.8859836091444
myo5b	-0.412788928133031	-0.8122206004329	-2.83862056428769	0.00674693408427552	0.0257867328822462	-2.88757839278873
ppa1	-0.239714980060637	-0.0103359685918711	-2.83709614599341	0.00677429072386319	0.0258685644779058	-2.89125580489569
znf253	0.199989599634165	0.0306649157792208	2.8369694611741	0.00677656879027004	0.0258685644779058	-2.89156134987177
atp6v1e1	0.225859293234669	0.0237471788102453	2.83586911297347	0.0067963853598181	0.0259284780464619	-2.89421482847417
fbxw2	0.150847684552683	0.013425294021645	2.83510512832461	0.00681017586152645	0.0259653432393108	-2.89605674990496
trim29	-0.894437353467876	0.337632643625541	-2.83441521609959	0.00682265161364106	0.0259971540287195	-2.89771979136729
htt	0.209285144135718	-0.0828883825733526	2.83363771918161	0.00683673659064602	0.0260350544138948	-2.89959362024177
gmeb2	-0.224906600585941	-0.470572600038961	-2.83312767164983	0.00684599116303668	0.0260545253518837	-2.90082268126367
arg1	-0.271233120111195	0.159101041315536	-2.83282875388818	0.00685142028750867	0.0260594226292122	-2.90154291173685
plek	-0.550891672750819	0.635720909834055	-2.83197013318806	0.00686703730577307	0.0261030402964462	-2.90361143086902
sele	-0.29914703837551	0.149632338101732	-2.83162883898771	0.00687325410421755	0.0261097872299996	-2.90443352819752
nfx1	0.193963812612077	-0.0361766614165464	2.83141713853192	0.00687711292959933	0.0261097872299996	-2.9049434301596
hus1	-0.171137889314185	0.0592355243001443	-2.83086246166268	0.00688723298411637	0.0261324383010109	-2.90627929998112
kif1a	0.155149059038045	-0.149932380407648	2.83030564983294	0.00689740588923967	0.0261552624769179	-2.90762012880503
hla-b	-0.555547434504208	-0.141420766773449	-2.82704405126186	0.00695727560431505	0.0263663980884012	-2.91547052990145
nedd4	-0.206645885704208	0.13752291031746	-2.82672070420686	0.00696323713974684	0.0263731034594506	-2.91624845711133
csf3r	-0.368269339584581	0.34669784234632	-2.82645038497444	0.00696822464042003	0.0263761138464996	-2.91689875942297
sla	-0.393732928714538	0.488159116976912	-2.82308592354893	0.00703057828467316	0.0265961322843529	-2.9249889671313
cd209	-0.228697569730411	0.124689979401154	-2.82015032316864	0.00708540623071745	0.0267874342532713	-2.93204245482639
bag2	-0.495548436327538	0.702152732712843	-2.81960037028192	0.0070957216523397	0.0268103212701916	-2.93336328100218
nfkb1	-0.217522308356765	0.0677203718831169	-2.81787432034838	0.00712818755211067	0.0269168234635824	-2.93750758342201
tf	0.303180551262283	-0.234142584632035	2.81596270338283	0.00716430457500315	0.0270369766534762	-2.94209537461626
akr1a1	0.219598380273117	-0.0996563396392496	2.81549788691557	0.00717311216562787	0.0270539859915857	-2.94321058437997
acta2	-0.40609326105417	0.52049179458153	-2.80978801413618	0.00728212810276741	0.0274486925671119	-2.95689950334678
cbr3	-0.365414998680272	0.445238588344156	-2.80811724146646	0.00731431662359022	0.0275535125023988	-2.96090136544591
spag9	-0.194309756329151	0.0109127245772006	-2.80699729664884	0.00733596685409015	0.0276041714656454	-2.96358294479501
tlr4	-0.244188925716872	0.0682762629276094	-2.80679100826333	0.00733996119248385	0.0276041714656454	-2.96407679715022
ccnb2	-0.285553570943815	0.162620002027417	-2.80674108625847	0.00734092812939513	0.0276041714656454	-2.9641963061248
dkc1	-0.323727094894936	0.338305092824675	-2.80532510440417	0.0073684034209259	0.0276909354367054	-2.96758542591628
tm9sf2	-0.30047211191232	-0.244082818722944	-2.80489158963617	0.0073768342465674	0.027706068206063	-2.96862279445099
rapgef5	-0.224342111962812	0.170334874919913	-2.8043946883929	0.0073865087816881	0.0277258512801908	-2.96981170422953
psma2	0.273462233409927	0.0801649728066378	2.80378510935274	0.00739839318095274	0.0277539007163826	-2.97127001114203
sdhc	0.253735231318384	-0.271433629925445	2.80174269146523	0.00743834156156064	0.0278871315636341	-2.97615450806385
fars2	0.172078627945578	0.0109745065584416	2.80138148270922	0.00744542733516808	0.0278893005401854	-2.97701808929861
pcdh17	-0.340405811715797	0.528880998376623	-2.80113423346114	0.00745028118822719	0.0278893005401854	-2.97760917016823
papola	0.15453058269932	-0.0547082210865801	2.80103552916699	0.0074522197119777	0.0278893005401854	-2.97784512517853
nxf1	0.189485774126984	-0.0463547981060606	2.79995502883602	0.00747347100200529	0.0279522033731363	-2.98042770690075
dusp4	0.402770531275855	-0.168378113253006	2.79848812517551	0.00750241192471504	0.0280437750554856	-2.98393274265884
psmc3	0.236886851290501	0.146381163802309	2.79593059604631	0.00755311848181028	0.0282165489127485	-2.9900406539476
rbm5	0.197239155625766	-0.0696641820610871	2.79513637541896	0.00756892947716187	0.0282528166305214	-2.99193662164499
serpine1	-0.33423524305417	0.363943107536075	-2.79479945119111	0.00757564607158347	0.0282528166305214	-2.99274081489812
tcta	0.209471553352079	-0.125709402961039	2.79476667609321	0.00757629973862494	0.0282528166305214	-2.99281904106447
mfn2	0.296859850787604	-0.128685736190476	2.79442697782717	0.00758307776273267	0.0282613401690469	-2.99362978011461
dnmt1	-0.242337099269673	0.130734223278018	-2.79087516630879	0.0076542843878901	0.0285098301268305	-3.00210255275533
creld1	0.258782440836483	0.103431033621934	2.7900592729386	0.0076707285997309	0.0285541737401817	-3.0040477816288
anxa3	0.4566765448	-0.494072433363636	2.78938948320417	0.00768425255395836	0.0285876007196641	-3.00564437616608
flrt3	0.380314387502142	-0.306036829227994	2.78868916089143	0.0076984166055369	0.0286233681237781	-3.00731346419986
id4	0.457586944614429	0.0467627302332852	2.78759700740035	0.00772055370449163	0.0286810242016766	-3.00991582169373
ly86	-0.314707489630637	0.418855283362193	-2.78747444383088	0.0077230416464219	0.0286810242016766	-3.0102078185915
manba	0.278425545747543	0.0550063081385281	2.78679777322112	0.0077367908803455	0.0287151335859903	-3.01181976433303
dnajc15	-0.275344650329218	0.449816680008418	-2.78621517754992	0.00774864675838282	0.0287421796916193	-3.01320738715891
isyna1	-0.238246513250861	0.252563363673641	-2.78587456794302	0.00775558598419452	0.0287509672519551	-3.01401855463299
ube3c	-0.271415887141345	0.0487423196536797	-2.78342478616515	0.00780566499644068	0.0289136987905684	-3.0198506975573
vegfc	-0.211786187934492	0.281531677215007	-2.78327800704641	0.00780867497141564	0.0289136987905684	-3.02020001693483
st13	0.223481693187805	0.155759010834055	2.78268310468405	0.00782088553794262	0.0289418770112924	-3.02161569143045
fam219a	0.326006288647014	-0.769143004891775	2.77438221773156	0.00799311748824605	0.0295618472184338	-3.0413468855991
vdr	-0.321040573068279	-0.298890814408369	-2.77281437705537	0.00802603934746289	0.0296661654141534	-3.04506897800588
hoxa4	-0.276275952633913	0.328826908001443	-2.77254090362665	0.0080317946312468	0.0296700058867725	-3.04571805874779
stx1a	-0.262650840001008	0.108331414422799	-2.771605264587	0.00805151415682613	0.0297253964557472	-3.04793842770921
rgl1	-0.272309904856975	0.184484616611352	-2.76984201463636	0.00808879815579158	0.0298455303214574	-3.05212136691287
ech1	0.272909511718351	-0.190901291429533	2.76933615930942	0.00809952392332381	0.0298675879259262	-3.05332105547974
pnma1	-0.409811359782817	-0.0166407528102453	-2.76859263813166	0.0081153128474924	0.0298846930516666	-3.05508411268934
tagln2	-0.445258496497254	-0.365165585305916	-2.76854726407517	0.00811627730171706	0.0298846930516666	-3.05519169404327
gba2	0.239728532737381	-0.555588877378547	2.76844677327879	0.00811841367434402	0.0298846930516666	-3.05542995210896
mmp3	-0.775500889325271	0.56941739507215	-2.76796456188695	0.00812867242811257	0.0299049580381615	-3.05657316346271
pts	0.290096208863694	-0.141770078823954	2.76759850389678	0.00813646809055575	0.0299161430494952	-3.05744090818451
ppp3cc	0.250240820641471	0.134905248676046	2.76711172589426	0.00814684534450636	0.0299368014382532	-3.05859469559315
nudc	0.226029267939531	0.249323284004329	2.76459039041595	0.00820079190482356	0.0301174441758581	-3.06456860670118
ect2	-0.470539704704459	0.113189517294372	-2.76366880836626	0.00822059237175364	0.0301725476141786	-3.06675119151351
ica1	-0.306004176824893	0.440114230667388	-2.76302741115888	0.00823439905410401	0.0302056002620224	-3.06826991044888
bicd2	-0.153072758044848	0.0447923606782107	-2.76215829727128	0.00825314175445666	0.0302567102431742	-3.07032742599748
bysl	-0.306221242033762	0.405627076421356	-2.76109300164812	0.00827616895728102	0.0303234588877431	-3.07284875237841
il2rg	-0.366140028830436	-0.239187578189033	-2.76075259769944	0.00828353956585857	0.0303327982589152	-3.07365427056457
b4galt3	0.242713551022424	0.0500865828427128	2.76035255258849	0.00829220931072149	0.0303468811947347	-3.07460083141926
tmem54	-0.349572534515495	-1.07772738660173	-2.76011341112505	0.00829739596902001	0.0303482081634331	-3.07516662614315
tal1	-0.488365573009826	0.87793214452381	-2.75940642518833	0.00831274708676333	0.030386689089383	-3.07683911076102
dab2	-0.373068612422105	0.226939243476431	-2.7590580680271	0.00832032077807168	0.030396711971457	-3.07766309205382
mmd	-0.199563161466028	-0.0493630756950457	-2.7576691949782	0.00835057993455782	0.0304895521580402	-3.08094750992414
cpb2	-0.612772225646762	-0.755962909509379	-2.75420707661129	0.00842645176450701	0.0307487285675833	-3.08912965758523
tnpo3	0.214836188707886	0.0848986265468975	2.75374883190542	0.00843654172164921	0.0307671873423142	-3.09021209806016
emp2	-0.262123704563366	0.163821679920635	-2.75353328778853	0.00844129158366464	0.0307671873423142	-3.09072120040794
lpar2	0.278564282776518	-0.176886868145743	2.75209379426269	0.00847307653862624	0.0308651560535598	-3.09412047421031
hoxb7	-0.449339696067523	-0.0257142679148629	-2.75094101040993	0.00849861043584346	0.0309402536179926	-3.09684179257633
pxn	-0.229649647269337	-0.199268638044733	-2.75065492833781	0.00850495808610212	0.0309454547829199	-3.09751700682579
zc3h11a	-0.286737815486017	0.164959361645022	-2.75022369275281	0.00851453470951504	0.0309470752472968	-3.09853471999641
rxrg	0.147009881243638	-0.0282552659163059	2.75019186242111	0.00851524197314746	0.0309470752472968	-3.09860983488779
ammecr1	-0.20372588020257	-0.094709804047619	-2.74888585921784	0.00854430793396538	0.0310347813005636	-3.10169127830979
trim2	-0.303799548484757	0.327208749033189	-2.74825828004281	0.00855830769154565	0.0310578033374515	-3.10317164786251
pcna	-0.595958793057496	0.47289230429798	-2.74813764589192	0.00856100117079072	0.0310578033374515	-3.10345617910023
cdx1	-0.834152741147896	-1.28491616106782	-2.74792548608684	0.00856574010360219	0.0310578033374515	-3.10395656392673
jade3	0.307238765746536	-0.235641055468975	2.74771725344124	0.00857039367251881	0.0310578033374515	-3.1044476597834
flrt2	-0.293782892237843	0.25822963453824	-2.74666559998036	0.00859393164275263	0.0311251721154616	-3.10692747572719
sec61a1	0.301571266859461	-0.24575258438456	2.7461121424922	0.00860634301680193	0.0311521886758924	-3.10823226687431
ubxn1	0.261463196655077	0.0991407253318903	2.74518358735656	0.00862720320096488	0.0312097385493215	-3.11042094166564
fam193a	-0.185803465356513	0.124779371572872	-2.74373639333711	0.00865980781329327	0.0313087523327168	-3.11383103961344
tnrc18	-0.331965542057949	0.352618400598846	-2.74352735447747	0.00866452675429343	0.0313087523327168	-3.11432350310317
pin4	0.303099759024036	-0.222312003264069	2.74131559676112	0.00871460165809634	0.0314716182727234	-3.11953243175776
aldh3a1	0.645639595425548	-1.19876192127706	2.73998884731097	0.00874476774363256	0.0315624405480163	-3.12265563747756
cyp2e1	0.264623498153019	-0.091742864028379	2.73970696424744	0.00875118927475921	0.0315675067244898	-3.12331905973209
mafg	-0.182072788751827	0.00016572865079365	-2.73929565753513	0.00876056699371123	0.0315832246174426	-3.12428699827597
nrbp1	-0.194443942876291	-0.0102902941486291	-2.73865194238957	0.00877526220224807	0.0316180839142856	-3.12580166205651
kif5a	0.270418080573444	-0.0197742777849928	2.73729731597026	0.00880626096578865	0.0317116128997003	-3.1289882752371
sirpa	-0.213158525524817	0.152192761240981	-2.73650641660784	0.00882440630564656	0.0317587757830792	-3.13084826242036
gadd45g	-0.208695554125976	0.189661761713564	-2.73519839854816	0.00885449146179803	0.0318236254054204	-3.13392353725449
zfpl1	0.293125458205089	0.210631445339105	2.73509316651392	0.00885691596717794	0.0318236254054204	-3.13417090228823
rpl3l	0.197414036572436	0.0205947307287157	2.73494120203734	0.00886041825104599	0.0318236254054204	-3.13452810758205
hla-dmb	-0.622801382261527	0.457588120064935	-2.73484397759784	0.00886265962649762	0.0318236254054204	-3.13475663439949
pgap1	-0.309057041886622	-0.788038082337662	-2.73409221072359	0.00888000824656785	0.0318677306783562	-3.1365234731378
cd47	-0.343779383908793	0.298325613069986	-2.73286800206845	0.00890832653945529	0.0319335349004255	-3.13939992703402
mcm6	-0.328029104838599	0.338044814090188	-2.73286064989961	0.00890849686063372	0.0319335349004255	-3.13941719923803
sav1	0.198747172192593	-0.0111567155909091	2.73019076108561	0.00897054683667555	0.0321376481489327	-3.14568729059064
mtmr4	0.222888374144957	-0.242279624252044	2.72723329901262	0.00903974546969603	0.0323670211562206	-3.15262763221611
tubgcp2	0.187477495383892	0.0497781786531987	2.72701547958671	0.00904486141990714	0.0323670211562206	-3.15313858177601
spon1	-0.657796698524901	0.592545284526214	-2.72614266765521	0.00906538805501958	0.0324220331177534	-3.15518568686584
tlr2	-0.263329959519274	0.151931902142857	-2.72395206386424	0.00911709565467445	0.0325884367974755	-3.16032149931691
gpalpp1	-0.411792023788897	0.0719128082982203	-2.72276972972505	0.00914511666293025	0.0326700334619502	-3.16309222566511
ptpro	-0.324213329018896	0.17331798478355	-2.72117887985011	0.00918294469814777	0.0327865522679044	-3.1668189275663
pkd2	-0.325516579645755	0.308134404628427	-2.71926419587835	0.00922866430857467	0.032931098789134	-3.17130217496158
gigyf2	0.193447176044344	0.0453412299422799	2.7151168405805	0.00932841696141532	0.0332661101812085	-3.18100550290534
nubp2	0.175032993424036	0.0378800875541126	2.71492214135526	0.00933312422028818	0.0332661101812085	-3.18146076910568
bcs1l	0.256482556873268	0.229683226280664	2.71466848721533	0.00933926012071974	0.03326913104159	-3.18205385484426
prelid3b	-0.416009139434014	-0.514021772419913	-2.71384417842302	0.00935922585294483	0.03332138644079	-3.18398095262315
pycr1	0.316249221190896	-0.0801924512746513	2.71320858847827	0.00937464744131715	0.0333574134917003	-3.18546657090214
xpr1	-0.245185458127488	-0.0316588968037518	-2.71190763630675	0.00940628603743218	0.0334510714875556	-3.1885066199307
aldh3b1	-0.279822580037155	-0.477040819340067	-2.7105610048872	0.00943913914035308	0.0335489403005431	-3.19165231191343
cd83	-0.355982736516503	0.614822414260462	-2.70998570417684	0.00945320667243429	0.0335799679143332	-3.19299585651647
ppp1r13l	-0.19384459024651	0.121679062892496	-2.70938863031423	0.00946782703649535	0.0336129231865645	-3.19439003359321
pappa	-0.245104831233056	0.0575973027344877	-2.70917013751256	0.00947318240699933	0.0336129670177286	-3.1949001627884
arfrp1	-0.17085096726329	0.271299992085137	-2.70718928626932	0.00952186157737673	0.0337666466647559	-3.19952363816525
dvl2	0.164734666574553	-0.0206096899379509	2.7053438304848	0.00956742065474737	0.0339090948388821	-3.20382890728724
drg2	0.155480219815571	0.0351964598268398	2.70498590063904	0.00957628014283419	0.0339213842221677	-3.2046636790631
stmn1	-0.558907576697741	0.770073710233285	-2.7045852620751	0.00958620572007027	0.033937433981408	-3.20559796306522
dis3	0.214315662272613	-0.298547105988456	2.70412764103906	0.00959755459527523	0.03395850166416	-3.20666500799655
matn2	-0.631803561243638	0.0114454356132756	-2.70367471877327	0.00960879912521758	0.0339791766704574	-3.20772096914055
nedd4l	0.215093920573444	-0.335518523239538	2.7033496862949	0.00961687606003902	0.0339833756015813	-3.20847868467795
pum1	0.136597938436886	0.0734999674891775	2.70319225857264	0.00962079032688225	0.0339833756015813	-3.20884565659957
swap70	-0.317920599007811	0.386621495450938	-2.70144664311087	0.0096642915716599	0.034117877821163	-3.21291374578051
icam1	-0.36352809281935	0.47735577012987	-2.70122753477886	0.00966976459063851	0.0341180533032568	-3.213424235998
rnf5	0.29241922107231	-0.169827973888889	2.69956795694737	0.00971131128298015	0.0342454368168319	-3.21728984293778
sfrp1	-0.269874836134039	0.266541812020202	-2.69834404783857	0.00974205646045805	0.0343346090715639	-3.22013956592208
rpgr	-0.211889962238347	0.216398002734488	-2.69791254591182	0.00975291734265863	0.0343536410989168	-3.22114404411358
nup133	0.224043639864449	0.351347830018037	2.69694496974384	0.00977731172096066	0.0344202954877244	-3.2233960110417
gcat	0.143967790082137	0.0352716953751804	2.69648997643941	0.00978880234663944	0.0344414740283606	-3.22445477593226
slc22a3	-0.305483236704796	0.306607402859548	-2.69599410436248	0.00980133950072963	0.0344663089989324	-3.22560851907846
fam8a1	-0.826166525763669	-0.214346631161616	-2.69571751492849	0.00980833894266779	0.0344716537923592	-3.22625199209135
crnkl1	-0.230530305824473	0.0763149928018278	-2.69537554531706	0.00981699927285985	0.0344828265916032	-3.22704750355324
vil1	-0.80633540784278	-1.55775454207792	-2.69475132574985	0.00983282569419418	0.034519144219964	-3.22849941567628
ddx21	-0.366773101794911	0.279474087763348	-2.69245401702806	0.00989127397652961	0.034704966305827	-3.23384078927443
pcdhgc3	-0.262539593239607	0.151172560952381	-2.69184686688244	0.00990677446074537	0.0347341897338562	-3.23525190032206
zc3h13	-0.14882511018191	0.14203455975469	-2.69169537732807	0.0099106454573632	0.0347341897338562	-3.2356039498258
cyp51a1	0.340812415943563	-0.399433798989899	2.69126202063211	0.00992172666288718	0.0347536650535764	-3.23661095708413
ifngr1	-0.211397945001764	0.0858510402020202	-2.68855089389699	0.00999131107379612	0.0349779287508355	-3.2429082545553
lsm7	-0.241374692158226	0.12183037998557	-2.68810970339823	0.010002677160834	0.0349982436144642	-3.24393260186265
tfe3	-0.222379005231544	0.276612159660895	-2.68641474306097	0.0100464539858283	0.0351318743884635	-3.24786680050986
rbm4	0.185143648601663	0.0677758135281385	2.68385334816882	0.010112943282822	0.0353273853737541	-3.25380869998022
trip6	-0.253116740259007	0.115854533174603	-2.68382834959989	0.0101135941914054	0.0353273853737541	-3.25386667128489
srsf7	-0.145660016476694	-0.0319569395310245	-2.68194367986807	0.0101627780175761	0.03547948751863	-3.25823607045233
fubp1	-0.142167023163181	0.0541970372991823	-2.68047746679102	0.010201193501796	0.0355938482084296	-3.26163379233952
hnrnpa3	-0.176342469862938	0.210984092665945	-2.67993020910289	0.01021556610515	0.0356242385629152	-3.26290163367323
gnl2	-0.205656149743512	0.154768672200577	-2.67796127060205	0.0102674303970787	0.0357852657218961	-3.26746156161348
strada	0.149906644286722	0.136547701865079	2.67636535500473	0.0103096463296984	0.0359125055703945	-3.27115581775745
phlpp2	-0.223950573797531	-0.015817528979798	-2.67561164767164	0.01032963918871	0.035962235825221	-3.27289996086735
crybg1	-0.389913134929235	-0.757815511319384	-2.67513350798769	0.0103423408046176	0.0359865409302263	-3.27400623288482
fscn1	-0.229059098527253	0.227012668179413	-2.67352439088032	0.0103851919826147	0.0361156676410332	-3.27772819817419
akap10	0.114912232580835	-0.0389007165824916	2.67245581030961	0.0104137386498008	0.0361949336165176	-3.28019898180932
tpd52l2	-0.183857040693038	0.215620843835979	-2.67204047771184	0.0104248535309313	0.0362063762566326	-3.28115912559538
sgms1	0.173731922841522	-0.152828261295094	2.67176692561863	0.0104321801220164	0.0362063762566326	-3.28179144980593
ninj2	-0.222710946597128	0.213537119978355	-2.67168793435373	0.0104342966385749	0.0362063762566326	-3.28197403187005
tm9sf1	0.219988269146049	-0.116571249914622	2.66904156699815	0.0105054327229081	0.0364331186658297	-3.28808864349165
sumf1	0.223018096878408	-0.258679820608947	2.66880547589793	0.0105118006101117	0.0364351171560402	-3.28863393495894
abr	-0.297965179671857	-0.148592245911977	-2.66730125186512	0.0105524561432349	0.0365530685188412	-3.29210736926662
app	-0.347007906059461	-0.245971267766955	-2.6669099167092	0.0105630566412018	0.0365530685188412	-3.29301077680748
bub1	-0.339620365317712	0.290277610234488	-2.66684023764954	0.0105649451353937	0.0365530685188412	-3.29317162268925
oard1	-0.244669573828168	-0.167936892647908	-2.66668801195158	0.0105690719497333	0.0365530685188412	-3.29352300715139
gstm4	0.497102283393298	-0.0601194918686869	2.66546646340489	0.0106022416017043	0.0366302002149554	-3.296342196722
ceacam1	-0.694654498483648	-0.376472135240981	-2.66543786400417	0.0106030193278388	0.0366302002149554	-3.29640818954664
hnrnpu	-0.216761387775258	0.0499745287157287	-2.66504349756517	0.0106137489920952	0.0366471431993804	-3.29731813376347
ankh	-0.278624362128496	0.281413807922078	-2.6646147445149	0.0106254255414852	0.0366673352065187	-3.29830730949227
cd34	-0.343445348482741	0.655840627763348	-2.66410790736018	0.0106392438327685	0.036694891969269	-3.29947648424067
tex30	-0.298420872375913	0.0598543233405483	-2.66239280752076	0.0106861264570502	0.0368363953650975	-3.30343169031455
ddx49	0.248156937630234	-0.25908449365368	2.66037383591195	0.0107415586122411	0.0370071989209248	-3.30808529097123
troap	-0.239157314127824	0.107490191943242	-2.65886982224767	0.0107830237687697	0.0371188366176752	-3.3115502820785
cks2	-0.459877056470648	0.389674207265512	-2.65857684156983	0.0107911182344636	0.0371188366176752	-3.31222509416916
mpp1	-0.305634785691711	-0.124452355040404	-2.65855712954511	0.0107916630382654	0.0371188366176752	-3.31227049424498
ppm1f	-0.214872213372638	0.347980830670996	-2.65666485583223	0.0108440797151542	0.0372787461683252	-3.31662757824935
pmp2	-0.238930979932477	0.324368872308802	-2.65598078233284	0.0108630862599275	0.0373236896019682	-3.31820214795867
emp1	-0.61600449950063	0.564021518654401	-2.65399919648681	0.0109183161090856	0.0374929730580009	-3.32276161128827
dpp7	0.40732759585941	0.217192290162338	2.65356496755916	0.0109304531193099	0.0375028510428996	-3.32376040553419
ptp4a3	0.215830295663391	0.0877307423665224	2.65346977861469	0.0109331153731804	0.0375028510428996	-3.32397933908221
inpp5d	-0.235409225153741	0.204140304857143	-2.65290602346134	0.0109488947390405	0.0375365105195115	-3.32527585288543
sema5a	0.312908028487612	-0.232651858837181	2.65175760075987	0.0109811034900529	0.0376264281350343	-3.32791635509848
ugt2b4	0.292860347939531	-0.413428669025974	2.65103516806179	0.0110014094308848	0.0376754854271617	-3.32957697718643
rheb	-0.182646321773747	0.43370142958153	-2.6486903517755	0.0110675545787678	0.037881385122431	-3.3349646290766
isg20	0.513683232769967	-0.235950974776335	2.64843500598683	0.0110747796455426	0.0378855023110976	-3.33555112418945
myo1b	-0.169920068769967	0.0919952100793651	-2.64808527018638	0.0110846825231209	0.0378987705179097	-3.33635435377563
cltc	-0.278318115513228	-0.248546926969697	-2.64738141214831	0.011104637118542	0.0379463726848168	-3.33797065320352
idi1	0.257035429088435	-0.157801333744589	2.64663296356542	0.0111258920264988	0.0379983641361042	-3.3396890048038
hivep1	-0.184589866956244	0.0831360199086099	-2.6453324098821	0.0111629147683199	0.0381041219791106	-3.34267408482653
nop56	-0.448554638261527	0.757316722186147	-2.64306746139918	0.0112276607844514	0.0383036494716831	-3.3478701298033
apeh	0.183619825047888	-0.228079513770322	2.64286220453282	0.0112335452670888	0.0383036494716831	-3.34834085179621
penk	-0.231571545286974	0.223844283975469	-2.64186807054339	0.0112620860206661	0.038380164223191	-3.35062035348605
dclre1a	0.275252812460401	0.0857422539117364	2.64069018984328	0.0112959880716061	0.0384748570430287	-3.3533203687018
pten	0.610714418537566	-0.421264675015152	2.64018624350748	0.0113105213491415	0.0385035118005677	-3.35447527941131
hnrnpa1	-0.19918733481767	0.239948984046417	-2.63923874573385	0.0113378926221246	0.0385758152978832	-3.35664625673465
chkb	0.200030445889645	0.0811691207359307	2.63843035570738	0.0113612933666791	0.0386345386863667	-3.35849805086275
was	-0.270158196555304	0.332162907417027	-2.63681023534894	0.0114083249339155	0.0387735127818813	-3.36220804525797
acsm2a	0.184450175861695	-0.188365228741462	2.63597225689414	0.0114327211644471	0.0388354475407867	-3.36412632156656
taf5l	-0.176862159124213	0.0801396923448773	-2.63560616143152	0.0114433943798344	0.0388507253338037	-3.36496423718058
paaf1	0.199888909852356	-0.000653828347763349	2.63518415558971	0.0114557089518226	0.0388665529474954	-3.3659300145264
irs2	-0.288768879316705	-0.0487592786580087	-2.63502307660983	0.0114604126081075	0.0388665529474954	-3.36629862048839
dcaf13	-0.360732788334761	0.425627950167148	-2.6325394055957	0.0115331626047936	0.0390412322891708	-3.37198006028372
pdlim4	-0.264040227699001	0.295543442845118	-2.63246763702548	0.0115352710802854	0.0390412322891708	-3.37214417395462
ube2c	-0.664296416805241	0.628079962301587	-2.63244458793349	0.0115359483102382	0.0390412322891708	-3.37219687977466
terf1	0.181270914123457	0.0679078841919192	2.63241753943938	0.0115367430973722	0.0390412322891708	-3.37225873050422
asb9	-0.313529667311665	-0.108901813347763	-2.63107962088972	0.0115761189120628	0.0391534215461221	-3.37531751694887
pkmyt1	-0.308502023975813	0.26262120021645	-2.62997420030472	0.0116087450542101	0.0392426733670263	-3.37784390298212
adam19	-0.29696951292349	0.659492932455507	-2.62938865283796	0.0116260614293436	0.0392801033576803	-3.3791818294672
atp13a3	-0.23067338318065	-0.117048738463203	-2.62866834323953	0.0116473955923358	0.0393310604784673	-3.38082737734635
dok4	0.175079455874024	-0.140860881089466	2.62821890871167	0.0116607251357022	0.0393419890490025	-3.38185394392576
nfyc	0.170494307405593	0.0961370800519481	2.6281375589912	0.011663139338164	0.0393419890490025	-3.38203974349082
mfng	-0.283171295144369	0.334453542012987	-2.62746463547591	0.0116831271529137	0.0393778536352137	-3.38357651310412
oaz2	0.188793722200454	0.114600264411255	2.62735357603917	0.0116864289622355	0.0393778536352137	-3.38383011421585
prpf40a	-0.177371661080373	-0.15358658497114	-2.62697802312792	0.0116976005275493	0.0393778536352137	-3.38468762069237
ephb2	-0.258937669257748	0.206769171926407	-2.62693741230874	0.0116988091629653	0.0393778536352137	-3.38478034270931
tacc3	-0.370151862206601	0.370766405992064	-2.62599746842916	0.0117268152169569	0.0394447592168449	-3.38692611561733
spcs1	0.224262183902578	-0.108495718826359	2.62584961130123	0.011731226274792	0.0394447592168449	-3.38726360359785
maz	-0.238295980558327	0.185415192503607	-2.62358775094708	0.0117988946943387	0.0396327303741974	-3.39242462908384
lgals3bp	-0.315743957304107	-0.480819587049062	-2.62355989108277	0.0117997304070691	0.0396327303741974	-3.39248817835306
nipa2	0.165480267875031	0.0413560600937951	2.62294815817364	0.0118180942410951	0.0396732288531106	-3.39388343679199
cst3	0.298684922297808	0.0191450690476191	2.61796379012248	0.0119687003539431	0.0401573834275497	-3.40524304889001
map4k5	-0.192383556252557	0.035302336020202	-2.61765758953204	0.0119780094768478	0.040167194892777	-3.40594037844986
prss12	-0.239847921388595	-0.319124039149832	-2.61635158491307	0.0120177891814698	0.0402524105330933	-3.40891395222806
myh10	-0.379137355846813	0.68145666515873	-2.61631373410825	0.0120189438840883	0.0402524105330933	-3.40900011652821
pold3	-0.292452797596372	0.136319318290043	-2.61619337425638	0.0120226163394822	0.0402524105330933	-3.40927409993603
ubqln2	-0.136465490828319	0.00484105917460318	-2.61333085017043	0.0121102618979553	0.0405146481989975	-3.41578753578161
cdc34	0.18452639390577	0.0913534313347763	2.61321498260371	0.0121138218506302	0.0405146481989975	-3.41605107265054
mmp7	-0.716596891136978	0.455987396700337	-2.61296895084301	0.0121213841873813	0.0405183995339086	-3.41661063515236
clec2b	-0.202415326580835	0.312916350446128	-2.61057735966666	0.0121951206101374	0.0407366461826662	-3.42204793720585
rrad	-0.227525989238599	0.177585320620491	-2.61034548176924	0.0122022915513435	0.0407366461826662	-3.42257491912056
shfl	-0.230641257907785	0.159124299935065	-2.61022236818404	0.0122061004696115	0.0407366461826662	-3.42285470168906
ank3	0.312093243573696	-0.652445344761905	2.60910931112089	0.0122405859286241	0.0408300774533269	-3.42538374680335
znf791	0.168852361786848	0.165623443528139	2.60669276142248	0.0123157642065945	0.0410590739924144	-3.4308718094903
dnal4	0.244027543916755	0.00605425011111111	2.60551034958048	0.0123527024905755	0.0411540942862078	-3.43355574340656
dhx57	-0.181834499120181	0.120519756623377	-2.60536183392166	0.0123573492460096	0.0411540942862078	-3.43389279296898
anln	-0.426935530143714	0.348494809797258	-2.60488011524972	0.0123724322611243	0.0411825245263138	-3.43498593447201
ywhag	-0.255031330007223	0.31361553480279	-2.60232521684944	0.0124527102185129	0.0414278159622765	-3.44078116008807
rfc3	-0.335624041918871	0.292318574646465	-2.60146199026942	0.0124799413422093	0.041496464579196	-3.44273825437092
ptprn	-0.267905080146133	0.231596479184704	-2.59997460629011	0.0125269897945313	0.0416308995231887	-3.44610930788383
mmp1	-0.742919034804737	0.445181976226551	-2.5984672544753	0.0125748353259839	0.0417678400400026	-3.44952416911527
znhit3	0.168420797969262	-0.0257994547258297	2.5982423147645	0.0125819895524081	0.0417695494850657	-3.45003363837986
rps15a	-0.197167018525573	0.296184618383838	-2.59630377086904	0.0126437995509757	0.041952607054424	-3.45442292862362
usp1	0.142388457283951	-0.0806130616161616	2.59514833871843	0.0126807721654077	0.0420531036861253	-3.45703793337676
scarb2	0.206138337418997	-0.0932784503318903	2.5933214215382	0.012739433358861	0.0422253821183321	-3.46117091014624
fst	0.324004896231796	0.0648630276046176	2.5927287623131	0.012758516514287	0.0422588789190325	-3.46251120334142
slc5a1	-0.730195219463844	-1.37190884792929	-2.59259044189406	0.0127629740814118	0.0422588789190325	-3.46282398114036
tsc1	0.144622635516251	0.0368183079437229	2.59223252170867	0.0127745151645871	0.0422716974573954	-3.46363327298467
map1a	-0.23571159666969	0.297396323950216	-2.59205371586744	0.0127802843051925	0.0422716974573954	-3.46403753926411
brpf1	-0.366265148284203	-0.00784273777056277	-2.59078902447632	0.0128211574082812	0.04238460391776	-3.46689632214961
procr	-0.283131956972806	0.254287655635402	-2.5901472282007	0.0128419450613891	0.0424310275111338	-3.46834668254465
ung	0.201551754229109	-0.0399184043133718	2.58947175075686	0.012863856911197	0.0424811148705199	-3.46987287079403
megf9	0.209739216508709	-0.179209285148389	2.58876588011592	0.0128867911958293	0.042534524350977	-3.47146741619076
ate1	-0.189706165384228	-0.0298202696789322	-2.58850214384605	0.0128953697771785	0.0425405198050497	-3.47206310796531
trim31	-0.408054943928949	-0.259033603019481	-2.58811930235654	0.0129078317953888	0.0425593133253621	-3.47292773876655
pccb	0.362866006733182	-0.650486532965368	2.58785100381707	0.0129165718410978	0.0425658216094007	-3.47353362304695
ube2q1	0.214925869068682	0.0166574874271284	2.58471351897609	0.0130191801637889	0.0428814986441865	-3.4806153947237
tusc2	0.154000047369111	-0.00611552163059163	2.582526777688	0.0130911352093858	0.0430760337016453	-3.48554744251242
eif4a1	-0.234814012454522	0.0198447611976912	-2.58250246917272	0.0130919371224838	0.0430760337016453	-3.48560225139312
tubb4a	-0.189323209436466	-0.0532454484607985	-2.5808395792597	0.0131469008137855	0.0432342671299137	-3.48935069600621
yeats4	0.247707413646762	0.0236965736002886	2.57913431495816	0.0132034839410446	0.0433976580319288	-3.49319280544383
hmgb1	-0.21403108862837	0.281546010342713	-2.57797130583969	0.013242201741305	0.0435021885924541	-3.49581208897992
limch1	0.293844224828756	-0.505820912772968	2.57601660768243	0.0133075093528113	0.0436939151036201	-3.50021241379294
csde1	0.226379795785336	0.0535190661471861	2.57482224796095	0.0133475582276461	0.0438025502400218	-3.50289988413765
ebp	0.357864248547577	-0.496067342751323	2.57260528010461	0.0134221886993198	0.0440244990132539	-3.50788591351494
atp6v1c1	-0.290878388586546	0.0111608845238095	-2.57176965293314	0.0134504173875619	0.0440940988979425	-3.50976443913851
ppa2	0.232749897103553	-0.281041478419913	2.56836991982427	0.0135658248960551	0.0444492731359806	-3.51740251984121
aurkb	-0.394720750820862	0.362989126536797	-2.56803563449817	0.0135772212238943	0.0444634558664858	-3.51815314429757
orm2	1.12643901809053	-0.498150491026936	2.56702987458434	0.0136115619156543	0.0445366805047905	-3.52041110125764
abi3	-0.253119221431091	0.243558393253968	-2.5668227041622	0.013618645385092	0.0445366805047905	-3.52087612269573
tgfbr1	-0.274931449453263	0.427847546464646	-2.5665710736516	0.0136272535360959	0.0445366805047905	-3.52144090323534
fmod	0.674831970116402	-0.152778698787879	2.56655222376918	0.0136278985807855	0.0445366805047905	-3.5214832098321
nlrp1	0.185234833243638	-0.0155497444011544	2.56597477338273	0.013647672490713	0.044578145191628	-3.52277912532606
scn2a	-0.36474456409675	-0.135214330411255	-2.56421657851926	0.0137080405149369	0.0447520928279543	-3.52672353755605
bcl7b	0.165527615207861	-0.0321591642857143	2.56377423136662	0.0137232669149495	0.0447785643993503	-3.52771560273799
ofd1	0.224903578170925	-0.0480514019401154	2.56241058685491	0.0137703032120743	0.0449087493557072	-3.53077308920781
trip13	-0.323701378344839	0.248968578864839	-2.55951660054871	0.0138706133072552	0.0452124499046334	-3.53725781748434
zbtb40	0.180506246482237	0.0577601264935065	2.55825383908778	0.0139145910775574	0.045329279341906	-3.54008565593727
ing3	-0.383556967095994	0.733672840324675	-2.55807396153217	0.013920865949541	0.045329279341906	-3.54048839080492
gucy1a1	-0.341740033855379	0.491032812676768	-2.55702192986786	0.0139576168682101	0.0454254359637403	-3.54284340376644
itpripl2	-0.268263616150265	0.0274409387727273	-2.55572487005001	0.0140030491980883	0.0455124764290829	-3.54574592983792
ptk2b	-0.51274155781547	-0.412748592253968	-2.55567299442132	0.0140048690555332	0.0455124764290829	-3.54586199296135
plk2	-0.332803540964072	0.362884190637807	-2.55563890946586	0.0140060649128445	0.0455124764290829	-3.54593825144723
slc35f5	0.25288488339229	-0.368474641082251	2.55342036789054	0.0140841021169837	0.0457424297459702	-3.55090018073593
ilf3	-0.216275047517259	0.222470172085137	-2.55239349158407	0.0141203565168765	0.0458365133372911	-3.55319577825145
abcf2	-0.189884873284455	0.264462539888167	-2.55124671158462	0.0141609447164051	0.0459445607070161	-3.55575860967691
mybl2	-0.591115681420005	0.54151490505772	-2.54865534431263	0.0142530533994273	0.0462195664617512	-3.56154665459538
nup214	0.599475466853615	-0.0202182837626263	2.54704700819942	0.0143104950558184	0.0463819291067252	-3.56513680920637
cd180	0.288025664964475	0.0614330570779221	2.54467462243697	0.0143956098378542	0.0466098953277998	-3.57042940376193
tomm70	0.193119970154094	-0.0745366815339105	2.54467353928989	0.0143956488033564	0.0466098953277998	-3.57043181933261
agl	0.197036140311413	-0.238012111948052	2.5438091664798	0.0144267746983808	0.0466866458989267	-3.5723592480335
eif4a3	-0.203318916654909	0.288729041203704	-2.54276914407936	0.0144643069597407	0.0467840386034596	-3.57467770285808
zbtb6	-0.148834176562258	0.00250794572222222	-2.5425206693234	0.0144732870546403	0.0467890281915427	-3.57523150690047
hdac1	-0.27780992069539	-0.115460954329004	-2.54134464427682	0.0145158585684795	0.0469025507212659	-3.57785210013695
psg2	-0.674624285682036	-0.880298228196248	-2.53969784266536	0.0145756636475202	0.0470716119130132	-3.58152022634564
eef1e1	0.25942916610582	0.144587286893939	2.53903870689481	0.0145996635744418	0.0471249274226851	-3.58298790395138
abce1	0.181125998185437	-0.217954282507215	2.5385302424766	0.0146182019589395	0.0471605684736864	-3.58411989183205
sp3	-0.191381666685479	-0.099007498956229	-2.53808842111796	0.0146343279710272	0.0471883942930457	-3.58510337560953
fam171a1	-0.189056487209877	0.218682765555556	-2.5377124296631	0.0146480640183343	0.0472084891082689	-3.58594022287574
prkca	-0.178021701188813	0.155762275103896	-2.53737215785854	0.0146605052435147	0.0472243924664369	-3.58669748877995
icam3	-0.221251705171412	-0.0344267455964406	-2.53701902497948	0.0146734268768776	0.0472418262448502	-3.58748329643927
trrap	-0.247724954928697	0.149627442655123	-2.53672725694976	0.0146841109061895	0.0472520417958252	-3.58813249053483
nme1	-0.368140505428571	0.513506388409091	-2.53528131790051	0.0147371632445006	0.0473985143001805	-3.59134893210903
plin3	-0.224124674392542	-0.180825395425685	-2.53292146606935	0.0148241224879191	0.0476538347324982	-3.5965953962855
ptp4a2	0.190122721752179	-0.157253707903319	2.53200600314198	0.0148579823529078	0.0477382875291844	-3.59862968590495
casp8ap2	-0.144450574201058	0.108424536212121	-2.53054319251836	0.0149122328861965	0.0478881353175407	-3.60187911848336
ppic	-0.204086419821617	-0.0517318111688312	-2.52699887030472	0.0150444277820963	0.048288007743453	-3.60974651361752
puf60	-0.234444079332326	0.260787332016595	-2.52558532105296	0.0150974466275813	0.0484334710525824	-3.61288189052416
plcg1	-0.244772999695137	0.38715310755772	-2.52478799287614	0.0151274274285373	0.0484933628215389	-3.61464985495286
st7	-0.315040662970018	0.28490790020202	-2.52467893085271	0.0151315325415166	0.0484933628215389	-3.61489165231241
ufd1	0.383773180718065	-0.0987442247294372	2.5244186981265	0.0151413318396669	0.0485000603886683	-3.61546857299925
znf43	0.402768321023432	0.0104486119805195	2.52348760461912	0.0151764403045167	0.0485877791123231	-3.61753238765672
lsm14a	-0.22389811284253	0.114885195036075	-2.52218561066278	0.0152256583806815	0.0487205579210923	-3.62041736439966
mphosph6	-0.14544150854069	0.144267941165224	-2.52115328574261	0.0152647855495348	0.0488209282623913	-3.62270401114704
spock1	-0.220410951552532	-0.0569824919047619	-2.5206720002318	0.0152830584657519	0.0488246984547255	-3.62376984053562
xk	0.29326799995868	-0.584306758665224	2.52066932127816	0.0152831602329527	0.0488246984547255	-3.62377577277725
ecm1	-0.211414233276896	0.178031859747475	-2.52050910781556	0.015289247489399	0.0488246984547255	-3.62413053887907
naa25	-0.156045976694046	0.0433310831072631	-2.51929524825003	0.0153354393613717	0.0489473612493096	-3.62681787965412
atg101	-0.295926943171982	-0.314101962499279	-2.51816438053925	0.0153785872355277	0.0490601887924465	-3.62932061234483
adm	0.400666787505568	-0.0656822352352092	2.51613378475413	0.0154563410878927	0.0492832446953537	-3.63381242368329
egr2	-0.347735206880323	0.576219911421356	-2.51565300100356	0.0154748031046652	0.0493171156694268	-3.63487555060642
ptpn9	-0.181807329567145	-0.0898871752741703	-2.51468882668079	0.0155118876685711	0.0494102710496106	-3.6370071089616
dhfr	-0.243795715970773	-0.098642075988456	-2.51427964856906	0.015527650089066	0.0494112041323339	-3.63791151820795
cox6c	0.317637458909549	0.0314913925901876	2.51418285462992	0.0155313809285558	0.0494112041323339	-3.63812544636054
tm4sf5	-0.622724474009978	-1.26717267547186	-2.51406970007502	0.0155357434070508	0.0494112041323339	-3.63837552592
adam17	-0.189021306934744	0.200431484949495	-2.51281947275511	0.0155840179569485	0.0495396952840642	-3.64113805373159
ehd2	-0.345838833877551	0.602731805735931	-2.51144936000223	0.0156370781464827	0.0496665404484059	-3.64416429692612
yipf6	0.171032369769043	0.0296390207551708	2.51138150652504	0.0156397101618649	0.0496665404484059	-3.64431413638364
cks1b	-0.44418183368909	0.496056745036075	-2.5107529745389	0.0156641098682378	0.0497189279420203	-3.6457019661624
igf1	-0.509393654771143	0.299956488648389	-2.50997130153005	0.0156945027943172	0.0497902758845434	-3.64742757453678
myef2	0.313402523545478	0.152411725743146	2.50974484346842	0.0157033179185151	0.049793131565211	-3.64792742412075
riok3	-0.221913524040816	-0.0744055119372294	-2.50946943811198	0.0157140444318604	0.0498020420759869	-3.64853526692502
srf	-0.243591775766188	0.262446427243867	-2.50769442200489	0.0157833378106493	0.0499964643337334	-3.65245167314727
lias	0.134596485451919	-0.0406165482948533	2.50528299723677	0.015877920199383	0.0502707579135975	-3.65776891470964
itih4	0.314250960409171	0.197727335252525	2.50501029326265	0.0158886487057581	0.0502794210301429	-3.65836999029049
gage1	0.210248325847989	-0.0632694634247234	2.50408092498744	0.0159252606644574	0.0503699421016096	-3.66041807072834
psma1	-0.176936456136054	0.225810241623377	-2.50360463499717	0.0159440535344853	0.0504040405957019	-3.66146746538158
chd4	0.180701727740993	0.172939060901876	2.50025734157697	0.0160766961803837	0.0507978381068778	-3.66883820910845
bscl2	0.262561138219703	0.0892714627236652	2.49976075567049	0.0160964594412671	0.0508347521812305	-3.66993105887017
stk26	-0.201070353120282	-0.119093408222222	-2.49864290978665	0.0161410285232842	0.0509445418552319	-3.67239053318651
crkl	0.207838383953137	-0.0165723613095238	2.49848284472449	0.0161474195611719	0.0509445418552319	-3.67274263900002
slitrk2	0.239889843522298	-0.366353218290043	2.49801461029924	0.016166128301687	0.0509780015768988	-3.67377254791358
larp1	0.193053995609977	-0.0303825561038961	2.49774337292337	0.0161769748424724	0.050985785300686	-3.67436908375741
rps6kb1	0.191628051856891	0.0670665642496392	2.49725076266968	0.0161966907849302	0.050985785300686	-3.67545236289919
cenpc	0.141534941433107	-0.0906822236147186	2.49718360983017	0.0161993801595605	0.050985785300686	-3.67560002349305
esyt1	-0.294133315382884	0.352003201620972	-2.49714279550263	0.0162010149127438	0.050985785300686	-3.67568976756992
[truncated: 4,292 more rows]
