# Supplementary material for: Investigation of c-Fos/c-Jun Signaling Pathways in Periostracum Cicadae’s Inhibition of EMT in Gastric Tissue
Source: Pharmaceuticals (Basel). 2025 Apr 7;18(4):537. doi: 10.3390/ph18040537 (PMC12030197; doi:10.3390/ph18040537)
Supplement: Supplementary file 1 [file pharmaceuticals-18-00537-s001.zip › Supplementary Table S10 CytoNCA score/filter1/score1.txt]

name	Betweenness	Closeness	Degree	Eigenvector	LAC	Network
TGFBR1	0	0.005181209480284834	2	0	1	2
TGFB2	0	0.005181209480284834	2	2.937873277986114E-10	1	2
SNCA	0	0.005154639175257732	2	1.599756416226228E-8	1	2
TH	0	0.005154639175257732	2	9.34318622469732E-10	1	2
SLC18A2	0	0.005154639175257732	2	7.702642967899465E-9	1	2
S100A9	0	0.03793036374246256	2	0.010078523308038712	1	2
PLAU	0	0.03453772582359192	1	2.203962594649056E-6	0	0
SYK	22.29534903234594	0.03865979381443299	7	0.09160391241312027	4.285714285714286	5
OXTR	0	0.005180934162282799	1	5.190295127022182E-8	0	0
OAT	0	0.03503413582464966	1	1.1646896382444538E-5	0	0
ODC1	342	0.03614457831325301	2	1.721325097605586E-4	0	0
MMP7	0	0.03744958709429614	1	0.005982359871268272	0	0
MMP14	0	0.03744958709429614	1	0.005982341710478067	0	0
MMP10	0	0.03665413533834586	1	6.070674862712622E-4	0	0
MMP3	342	0.03787143134589241	3	0.008836474269628525	0.6666666666666666	1
MMP1	11.70954954954955	0.037967289719626166	3	0.014395873993635178	1.3333333333333333	2
S100A8	34.97602834633584	0.03828032979976443	4	0.030659548938274384	1	1.9999999999999998
PGR	23.26700931021269	0.038537549407114624	6	0.0687122493982315	2.6666666666666665	3.1999999999999997
LGALS1	0	0.036757775683317624	1	8.330851560458541E-4	0	0
LCN2	69.43390092292539	0.038041357783847055	3	0.014033625833690166	0.6666666666666666	1
TYK2	3.440957540140844	0.03863681394888052	5	0.06156115606427193	3.6	4.5
TLR9	0	0.03828032979976443	2	0.014860017225146294	1	2
IL2	10.188247863247863	0.03866745984533016	5	0.042514581233263016	2.8	3.75
IL13	0	0.03859857482185273	4	0.03377265855669975	3	4
IGFBP1	0	0.0378935095219588	2	0.010604803450405598	1	2
IGFBP2	0	0.0378935095219588	2	0.010604803450405598	1	2
ITGAL	8.295526695526696	0.03790824261275272	3	0.010426620952785015	1.3333333333333333	2
ICAM1	1333.2125544708258	0.03879824910465579	8	0.04562397301197052	2	3.357142857142857
HSPD1	0	0.037900874635568516	1	0.007960418239235878	0	0
HSPA1A	0	0.03737780333525014	1	0.0020104877185076475	0	0
NQO1	680	0.03731343283582089	3	0.002497244393453002	0.6666666666666666	1
SLC2A1	0	0.037849378881987576	1	0.006601885426789522	0	0
MECOM	31.47717507357324	0.038085938	2	0.008469204418361187	0	0
KAT2B	0	0.037164093767867355	1	0.0011765226954594254	0	0
HDAC2	650.005394156163	0.0384160756501182	4	0.017069408670067787	0	0
HCRTR1	0	0.005154639175257732	2	0	1	2
HCRTR2	0	0.005154639175257732	2	0	1	2
HCRT	0	0.005154639175257732	2	0	1	2
GHRL	0	0.0378935095219588	2	0.010604803450405598	1	2
GFI1	0	0.036414565826330535	1	3.066613571718335E-4	0	0
GPI	0	0.005128205128205128	1	0	0	0
G6PD	0	0.005128205128205128	1	0	0	0
FASLG	0	0.0383933845245127	2	0.016441714018583298	1	2
SELP	544.6253058823797	0.03763025858741798	3	0.0034580242354422808	0.6666666666666666	1
SERPINE1	342	0.03561643835616438	2	3.125089278910309E-5	0	0
F2R	0	0.03645541222658441	1	2.070696937153116E-4	0	0
F3	701.8186274509803	0.03675084809649454	3	4.487464902922511E-4	0	0
F13A1	0	0.03645541222658441	1	2.070696937153116E-4	0	0
RNASE3	0	0.036771638695078254	2	0.0012259762734174728	1	2
PRTN3	0	0.036882920370720634	3	0.001470794901251793	2	3
MPO	330.13889063146047	0.0379746835443038	5	0.008853836916387081	2	3.75
ELANE	428.79879758274666	0.03798947983635301	6	0.008981863036751747	1.6666666666666667	3.7
EGR1	37.99722988406319	0.03840850896198542	5	0.053185027092695236	2.4	3
PTK2	170.79156391530853	0.038883349950149554	15	0.15688417851924896	6.666666666666667	8.207425907425907
PTPN11	303.4326655411384	0.03890662410215483	18	0.1894264668226242	7.444444444444445	10.730401950990185
MET	113.19942573285842	0.038728897715988087	12	0.1295434832572937	5.666666666666667	6.553535353535354
JAK1	122.12675017372246	0.03884462151394422	13	0.13538362085819244	6.153846153846154	7.583333333333333
ITGB1	606.2461425401843	0.0387905311318878	11	0.09339530766010284	3.8181818181818183	5.542857142857144
FOS	176.31302990966958	0.038929926132960674	12	0.12831667065620422	5	6.403535353535354
HSPA1B	380.08044885006984	0.03864447086801427	4	0.029108326882123947	0	0
PDGFRB	119.92886385000358	0.038852361028093245	13	0.14049561321735382	6.769230769230769	7.665151515151515
LGALS3	175.74958375102432	0.0384995064165844	5	0.03678390756249428	0.8	1
FGF4	2.757483863110461	0.03794512551079977	2	0.02154635079205036	0	0
DAPK1	0	0.03807106598984772	2	0.030357783660292625	1	2
XDH	0	0.03607103218645949	1	1.8406669551040977E-4	0	0
GSTP1	1679.290222275029	0.038385826771653545	6	0.0206881295889616	2.3333333333333335	2.8000000000000003
GSTM1	0	0.03676470588235294	4	9.731723112054169E-4	3	4
CYP3A4	147.9569586880938	0.03724216959511077	7	0.0026558118406683207	3.7142857142857144	5.666666666666667
CYP1A2	489.9569586880938	0.03724928366762178	8	0.0026677348650991917	3.25	5.5476190476190474
CYP17A1	0	0.03609106052193226	3	5.294241709634662E-4	2	3
NOXO1	0	0.037783375314861464	7	0.04976630210876465	6	7
MIF	0	0.03740648379052369	2	0.0020409177523106337	1	2
CTSK	0	0.0351288056206089	1	1.6037320165196434E-5	0	0
CTSL	342	0.0362453531598513	2	2.3017845524009317E-4	0	0
CRHR2	0	0.005180934162282799	1	2.01741384014964E-11	0	0
OXT	4	0.005181209480284834	2	4.191477831483326E-9	0	0
CRH	4	0.005181209480284834	2	2.907553642295113E-10	0	0
MT-CO2	0	0.03589177250138045	1	8.358294144272804E-5	0	0
NDUFA13	1014	0.03828032979976443	3	0.016264574602246284	0.6666666666666666	1.5
NDUFS5	0	0.037051111533346	2	0.0012047209311276674	1	2
COX5A	342	0.037058152793614595	3	0.0012101165484637022	0.6666666666666666	1.5
MMP9	2913.7255552059996	0.03914876530817105	18	0.11363665759563446	3.3333333333333335	6.939979628214923
MMP2	1055.537754555487	0.03872120730738682	13	0.08721339702606201	3.230769230769231	4.787878787878788
COL18A1	29.182441583658612	0.03813062182244818	3	0.021618634462356567	0.6666666666666666	1
TNFRSF1A	195.98758956535693	0.039	9	0.07068062573671341	2.6666666666666665	4.15
SELE	45.2355347267112	0.03765205638154084	3	0.004007665440440178	0.6666666666666666	1
PTPRC	440.0738850588695	0.03798208024931827	6	0.012050080113112926	0.6666666666666666	1.15
KDR	493.73137244877773	0.038621509209744505	14	0.1134476289153099	4	4.5547008547008545
CD34	61.959566498770975	0.03763752171395483	3	0.00894037913531065	0	0
CXCR4	1428.2415456903082	0.03866745984533016	7	0.024158691987395287	0.8571428571428571	2.5
CCR4	0	0.037608486017357765	1	0.0036314954049885273	0	0
CXCR2	19.293417366946773	0.03773950067737565	3	0.005437694955617189	1.3333333333333333	2.5
NFKB1	1025.897874049112	0.03929075156155551	15	0.10301142930984497	4.133333333333334	5.808258408258408
CCL5	689.9909656842319	0.038891104906262464	8	0.05265593156218529	3	3.833333333333334
EGFR	2612.6865608710546	0.03919597989949749	24	0.19887928664684296	5.583333333333333	10.412158947900634
SOD2	0	0.005128205128205128	1	0	0	0
CAT	0	0.005128205128205128	1	0	0	0
MAPK8	1497.7163955153974	0.0392512077294686	14	0.10595343261957169	2.7142857142857144	3.830547230547231
TLR4	2024.03009796587	0.039203860072376355	19	0.11541362851858139	2.736842105263158	6.408193277310923
CTSB	680	0.03742084052964882	3	0.003307236358523369	0.6666666666666666	1
NLRP3	281.7788518670871	0.038295365278868815	4	0.01639113388955593	1.5	2.1666666666666665
CASP6	31.785425685425686	0.03795989877360327	2	0.008231430314481258	0	0
IL1B	1274.2794570026438	0.03937802907915994	16	0.1000007688999176	4.875	9.166666666666666
NOD1	0	0.0373420145538108	1	0.002158374059945345	0	0
CASP1	1197.7343887778109	0.0386062165907741	8	0.03126087412238121	1.5	2.5595238095238093
PRKCB	83.85116367295257	0.0386062165907741	11	0.09946267306804657	4.363636363636363	4.939682539682539
PRKCA	317.60230239060667	0.03881369426751592	11	0.10369116812944412	3.8181818181818183	4.339682539682539
MAP2K1	32.54776508302434	0.03846912606036693	8	0.06941409409046173	3.75	4.542857142857143
MAP2K2	14.803082608802148	0.03831794065631755	7	0.057194530963897705	3.7142857142857144	4.3999999999999995
BRAF	31.035791310082157	0.0384160756501182	8	0.06829041242599487	3.25	3.9238095238095236
HMOX1	342	0.037306294241438685	3	0.0024971915408968925	0.6666666666666666	1
BLVRB	0	0.03612449055205632	1	1.7132888024207205E-4	0	0
BIRC7	0	0.03781268179173938	1	0.00607305346056819	0	0
BCL6	0	0.03823529411764706	1	0.01609778217971325	0	0
MCL1	342	0.037827352085354024	2	0.006101722829043865	0	0
BAX	0	0.03661284265865565	1	4.18269686633721E-4	0	0
PLK1	0	0.03560343253605989	2	7.140751404222101E-5	1	2
CCNB1	0	0.03560343253605989	2	7.140751404222101E-5	1	2
HDAC6	1014	0.037937743190661476	2	0.013782959431409836	0	0
AURKA	680	0.03674392312040701	3	9.62431135121733E-4	0.6666666666666666	2
ERCC5	0	0.03700189753320683	4	9.006002219393849E-4	3	4
ERCC4	9.436116135565342	0.03700892009869045	5	9.412619401700795E-4	3.2	4.416666666666666
ERCC1	9.436116135565342	0.03700892009869045	5	9.412619401700795E-4	3.2	4.416666666666666
KDM1A	748.7396273812149	0.03761574074074074	7	0.0044420380145311356	1.7142857142857142	3
AR	665.3811173176086	0.03866745984533016	4	0.037571728229522705	0.5	0.6666666666666666
PARP1	342	0.037827352085354024	2	0.006101722829043865	0	0
APEX1	0	0.03661284265865565	1	4.18269686633721E-4	0	0
ANXA5	0	0.03781268179173938	1	0.00607305346056819	0	0
FPR2	0	0.03602438573803805	1	1.556988136144355E-4	0	0
CAV3	680	0.0384387936132466	3	0.0325499102473259	0.6666666666666666	1
ANXA1	342	0.03719954215948111	2	0.0022560092620551586	0	0
CYP2C19	162.85678680125287	0.037783375314861464	6	0.004872674588114023	3	4.4
PTGS2	1911.27085390968	0.03896103896103896	9	0.04980071634054184	2.6666666666666665	4.475
PTGS1	0	0.0377541142303969	4	0.004529152996838093	3	4
CYP2C9	577.6034899564968	0.03794512551079977	9	0.00642028171569109	3.7777777777777777	7.189285714285715
ALOX5	0	0.0377541142303969	4	0.004529152996838093	3	4
SERPINA1	32.39958949096879	0.03750721292556261	3	0.0019825731869786978	0.6666666666666666	1.5
F2	1177.6032853175893	0.03765932792584009	5	0.002992722438648343	0	0
IL6	3874.81207800482	0.03965026433509557	24	0.1793968826532364	5.166666666666667	10.959721319197694
TTR	0	0.037363479593791916	2	0.0014048006851226091	1	2
LTF	136.07463853949878	0.03755054881571346	5	0.0035585255827754736	1.2	2
PIK3CB	239.26457798546096	0.03904685622747297	17	0.17145752906799316	7.764705882352941	10.905777555777556
IKBKG	1390.3190864323312	0.038914388345639594	7	0.053256869316101074	2.857142857142857	3.466666666666667
HIF1A	1240.9024153655482	0.03914876530817105	10	0.0959494411945343	2.2	2.533333333333333
PIK3CG	3.9140490285013616	0.03868280103154136	6	0.08304625749588013	4.666666666666667	5.6
NCF4	146.48189132509924	0.03870583564906709	13	0.1140647754073143	7.846153846153846	9.85833333333333
NFE2L2	1670	0.03852993479549496	5	0.03365815803408623	1.6	2.5
IGF1	488.7260584534919	0.03900780156031206	10	0.07772935926914215	2.2	5.111111111111112
CYBB	272.20227885664315	0.03882142146127812	13	0.11512362211942673	7.384615384615385	9.291666666666666
PIK3CD	239.26457798546096	0.03904685622747297	17	0.17145752906799316	7.764705882352941	10.905777555777556
SRC	2555.697278098576	0.039497670650192426	28	0.27105972170829773	7.214285714285714	14.924143894772515
NOX1	40.29136962413371	0.03852232319241407	9	0.07092471420764923	6	7.125
JUN	2414.224302303485	0.03941782898726501	20	0.1805429756641388	6.4	10.588438754228227
XIAP	134.02786741059055	0.03884462151394422	5	0.04003375023603439	2.4	3
CHUK	25.14971230352036	0.03877510439451183	6	0.05142831429839134	2.6666666666666665	3.2
NCF2	146.48189132509924	0.03870583564906709	13	0.1140647754073143	7.846153846153846	9.858333333333333
MTOR	147.35352111880823	0.03879824910465579	10	0.09393315017223358	2	2.4
STAT1	133.03225262825	0.039235412474849095	12	0.15514183044433594	6.166666666666667	7.363636363636363
NOXA1	14.20135246020626	0.03848431024274719	8	0.06636763364076614	6.75	7.857142857142858
NOS2	31.61820645437054	0.03840850896198542	2	0.021177584305405617	0	0
GSK3B	67.11006182138905	0.03854516702905712	6	0.045862309634685516	2	2.5
CASP3	2430.101441810088	0.03910950661853189	14	0.08839399367570877	2	3.057692307692308
TERT	0	0.038242792704451856	1	0.017742879688739777	0	0
NCF1	285.6528437810412	0.03890662410215483	15	0.13820968568325043	7.866666666666666	10.80595238095238
STAT3	4157.161623300365	0.03956177723676202	27	0.23354220390319824	5.481481481481482	10.566461523774084
FGF2	130.43962294015472	0.03879824910465579	6	0.06573183089494705	1	1.2000000000000002
PIK3CA	322.9986362929749	0.0390625	18	0.1758454442024231	7.333333333333333	10.758718732248143
MAPK3	1048.6456746924812	0.03931451612903226	25	0.21894221007823944	6.72	14.638104941453307
CYBA	124.02788479377696	0.03869047619047619	12	0.10767816007137299	7.833333333333333	9.602272727272727
MDM2	985.4211175959808	0.038728897715988087	6	0.03622417524456978	1.3333333333333333	1.7
MAPK14	68.6955854892124	0.03870583564906709	10	0.10089093446731567	3.8	4.660317460317461
RPS6KB1	8.24661145587207	0.03857566765578635	6	0.0758148729801178	3.3333333333333335	4
MAPK1	1038.3950867302754	0.03931451612903226	25	0.223178431391716	6.96	15.028876715856793
AKT1	4271.354779949287	0.03956980519480519	34	0.2581382393836975	5.411764705882353	16.180925954862555
CYP1A1	466.36167588742546	0.03724216959511077	7	0.002350905677303672	3.142857142857143	4.933333333333334
AHR	0	0.036064361013501016	1	1.6211335605476052E-4	0	0
CNR1	0	0.005154502920884988	1	0	0	0
ADORA2B	0	0.005154502920884988	1	0	0	0
ADORA2A	2	0.005154639175257732	2	0	0	0
INS	1435.7333461507178	0.03914876530817105	12	0.07597342878580093	2.1666666666666665	6.376262626262626
PPARG	88.20160650111842	0.03843121797398502	5	0.0229366272687912	0.4	1.25
ADIPOQ	0	0.037900874635568516	2	0.006821418646723032	1	2
ALDH2	0	0.005128205128205128	1	0	0	0
ADH1B	0	0.005128205128205128	1	0	0	0
NOTCH1	17.697026502908844	0.03828784606322403	3	0.014573125168681145	0	0
TNF	3607.8396582528458	0.03970678069639585	24	0.16790834069252014	5.25	12.561860317783053
ADAM17	13.416638434029725	0.03840094525403702	2	0.012573973275721073	0	0
TGFBR2	4	0.0051813471502590676	3	2.937873277986114E-10	0.6666666666666666	2
ACVRL1	0	0.005181071817626272	1	1.0406412398467069E-9	0	0
ALB	1768.5635268741735	0.0386062165907741	7	0.018382355570793152	0.5714285714285714	1.8333333333333335
ACE	0	0.0373420145538108	1	0.0012679240899160504	0	0
RAD51	6	0.036813290541816125	4	6.29316724371165E-4	2	2.6666666666666665
NTRK3	0	0.03566203365032919	1	3.53778013959527E-5	0	0
BCR	0	0.03566203365032919	1	3.53778013959527E-5	0	0
ATM	2062.9497352382773	0.03800428766322354	8	0.006738817784935236	2.25	4.833333333333333
ABL1	682	0.036813290541816125	4	5.123278824612498E-4	0.5	0.6666666666666666
