# Supplementary material for: Investigation of c-Fos/c-Jun Signaling Pathways in Periostracum Cicadae’s Inhibition of EMT in Gastric Tissue
Source: Pharmaceuticals (Basel). 2025 Apr 7;18(4):537. doi: 10.3390/ph18040537 (PMC12030197; doi:10.3390/ph18040537)
Supplement: Supplementary file 1 [file pharmaceuticals-18-00537-s001.zip › Supplementary Table S10 CytoNCA score/filter1/score2.gene.txt]

ICAM1
ELANE
EGR1
PTK2
PTPN11
MET
JAK1
ITGB1
FOS
PDGFRB
GSTP1
MMP9
MMP2
TNFRSF1A
KDR
NFKB1
CCL5
EGFR
MAPK8
TLR4
NLRP3
IL1B
CASP1
PRKCB
PRKCA
MAP2K1
PTGS2
IL6
PIK3CB
IKBKG
HIF1A
NCF4
NFE2L2
IGF1
CYBB
PIK3CD
SRC
NOX1
JUN
XIAP
NCF2
MTOR
STAT1
GSK3B
CASP3
NCF1
STAT3
PIK3CA
MAPK3
CYBA
MAPK14
MAPK1
AKT1
INS
TNF
