# Supplementary material for: Investigation of c-Fos/c-Jun Signaling Pathways in Periostracum Cicadae’s Inhibition of EMT in Gastric Tissue
Source: Pharmaceuticals (Basel). 2025 Apr 7;18(4):537. doi: 10.3390/ph18040537 (PMC12030197; doi:10.3390/ph18040537)
Supplement: Supplementary file 1 [file pharmaceuticals-18-00537-s001.zip › Supplementary Table S10 CytoNCA score/filter1/score2.txt]

name	Betweenness	Closeness	Degree	Eigenvector	LAC	Network
ICAM1	1333.21255447083	0.0387982491046558	8	0.0456239730119705	2	3.35714285714286
ELANE	428.798797582747	0.037989479836353	6	0.00898186303675175	1.66666666666667	3.7
EGR1	37.9972298840632	0.0384085089619854	5	0.0531850270926952	2.4	3
PTK2	170.791563915309	0.0388833499501496	15	0.156884178519249	6.66666666666667	8.20742590742591
PTPN11	303.432665541138	0.0389066241021548	18	0.189426466822624	7.44444444444444	10.7304019509902
MET	113.199425732858	0.0387288977159881	12	0.129543483257294	5.66666666666667	6.55353535353535
JAK1	122.126750173722	0.0388446215139442	13	0.135383620858192	6.15384615384615	7.58333333333333
ITGB1	606.246142540184	0.0387905311318878	11	0.0933953076601028	3.81818181818182	5.54285714285714
FOS	176.31302990967	0.0389299261329607	12	0.128316670656204	5	6.40353535353535
PDGFRB	119.928863850004	0.0388523610280932	13	0.140495613217354	6.76923076923077	7.66515151515152
GSTP1	1679.29022227503	0.0383858267716535	6	0.0206881295889616	2.33333333333333	2.8
MMP9	2913.725555206	0.0391487653081711	18	0.113636657595634	3.33333333333333	6.93997962821492
MMP2	1055.53775455549	0.0387212073073868	13	0.087213397026062	3.23076923076923	4.78787878787879
TNFRSF1A	195.987589565357	0.039	9	0.0706806257367134	2.66666666666667	4.15
KDR	493.731372448778	0.0386215092097445	14	0.11344762891531	4	4.55470085470085
NFKB1	1025.89787404911	0.0392907515615555	15	0.103011429309845	4.13333333333333	5.80825840825841
CCL5	689.990965684232	0.0388911049062625	8	0.0526559315621853	3	3.83333333333333
EGFR	2612.68656087105	0.0391959798994975	24	0.198879286646843	5.58333333333333	10.4121589479006
MAPK8	1497.7163955154	0.0392512077294686	14	0.105953432619572	2.71428571428571	3.83054723054723
TLR4	2024.03009796587	0.0392038600723764	19	0.115413628518581	2.73684210526316	6.40819327731092
NLRP3	281.778851867087	0.0382953652788688	4	0.0163911338895559	1.5	2.16666666666667
IL1B	1274.27945700264	0.0393780290791599	16	0.100000768899918	4.875	9.16666666666667
CASP1	1197.73438877781	0.0386062165907741	8	0.0312608741223812	1.5	2.55952380952381
PRKCB	83.8511636729526	0.0386062165907741	11	0.0994626730680466	4.36363636363636	4.93968253968254
PRKCA	317.602302390607	0.0388136942675159	11	0.103691168129444	3.81818181818182	4.33968253968254
MAP2K1	32.5477650830243	0.0384691260603669	8	0.0694140940904617	3.75	4.54285714285714
PTGS2	1911.27085390968	0.038961038961039	9	0.0498007163405418	2.66666666666667	4.475
IL6	3874.81207800482	0.0396502643350956	24	0.179396882653236	5.16666666666667	10.9597213191977
PIK3CB	239.264577985461	0.039046856227473	17	0.171457529067993	7.76470588235294	10.9057775557776
IKBKG	1390.31908643233	0.0389143883456396	7	0.0532568693161011	2.85714285714286	3.46666666666667
HIF1A	1240.90241536555	0.0391487653081711	10	0.0959494411945343	2.2	2.53333333333333
NCF4	146.481891325099	0.0387058356490671	13	0.114064775407314	7.84615384615385	9.85833333333333
NFE2L2	1670	0.038529934795495	5	0.0336581580340862	1.6	2.5
IGF1	488.726058453492	0.0390078015603121	10	0.0777293592691422	2.2	5.11111111111111
CYBB	272.202278856643	0.0388214214612781	13	0.115123622119427	7.38461538461539	9.29166666666667
PIK3CD	239.264577985461	0.039046856227473	17	0.171457529067993	7.76470588235294	10.9057775557776
SRC	2555.69727809858	0.0394976706501924	28	0.271059721708298	7.21428571428571	14.9241438947725
NOX1	40.2913696241337	0.0385223231924141	9	0.0709247142076492	6	7.125
JUN	2414.22430230348	0.039417828987265	20	0.180542975664139	6.4	10.5884387542282
XIAP	134.027867410591	0.0388446215139442	5	0.0400337502360344	2.4	3
NCF2	146.481891325099	0.0387058356490671	13	0.114064775407314	7.84615384615385	9.85833333333333
MTOR	147.353521118808	0.0387982491046558	10	0.0939331501722336	2	2.4
STAT1	133.03225262825	0.0392354124748491	12	0.155141830444336	6.16666666666667	7.36363636363636
GSK3B	67.1100618213891	0.0385451670290571	6	0.0458623096346855	2	2.5
CASP3	2430.10144181009	0.0391095066185319	14	0.0883939936757088	2	3.05769230769231
NCF1	285.652843781041	0.0389066241021548	15	0.13820968568325	7.86666666666667	10.8059523809524
STAT3	4157.16162330037	0.039561777236762	27	0.233542203903198	5.48148148148148	10.5664615237741
PIK3CA	322.998636292975	0.0390625	18	0.175845444202423	7.33333333333333	10.7587187322481
MAPK3	1048.64567469248	0.0393145161290323	25	0.218942210078239	6.72	14.6381049414533
CYBA	124.027884793777	0.0386904761904762	12	0.107678160071373	7.83333333333333	9.60227272727273
MAPK14	68.6955854892124	0.0387058356490671	10	0.100890934467316	3.8	4.66031746031746
MAPK1	1038.39508673028	0.0393145161290323	25	0.223178431391716	6.96	15.0288767158568
AKT1	4271.35477994929	0.0395698051948052	34	0.258138239383698	5.41176470588235	16.1809259548626
INS	1435.73334615072	0.0391487653081711	12	0.0759734287858009	2.16666666666667	6.37626262626263
TNF	3607.83965825285	0.0397067806963958	24	0.16790834069252	5.25	12.5618603177831
