# Supplementary material for: Investigation of c-Fos/c-Jun Signaling Pathways in Periostracum Cicadae’s Inhibition of EMT in Gastric Tissue
Source: Pharmaceuticals (Basel). 2025 Apr 7;18(4):537. doi: 10.3390/ph18040537 (PMC12030197; doi:10.3390/ph18040537)
Supplement: Supplementary file 1 [file pharmaceuticals-18-00537-s001.zip › Supplementary Table S10 CytoNCA score/filter2/score2.txt]

name	Betweenness	Closeness	Degree	Eigenvector	LAC	Network
CASP3	28.455681608444763	0.5046728971962616	8	0.09390590339899063	3	3.8095238095238093
GSK3B	4.647569097569097	0.43902439024390244	4	0.041397154331207275	1.5	2.333333333333333
CCL5	0	0.43548387096774194	5	0.057767171412706375	4	5
MET	5.6649624430209125	0.46956521739130436	10	0.13511136174201965	6.4	7.166666666666667
NFKB1	76.23768599886886	0.5142857142857142	12	0.10981803387403488	4.833333333333333	7.201515151515151
PTPN11	53.29352997859734	0.5242718446601942	15	0.19587862491607666	7.733333333333333	10.037015762015761
STAT1	23.566313493502278	0.5454545454545454	11	0.16935405135154724	6	6.6000000000000005
PTK2	46.85555067041435	0.5046728971962616	14	0.16678486764431	6.571428571428571	8.248945498945499
TNF	213.9687929119305	0.6067415730337079	19	0.1761000156402588	5.578947368421052	12.361399711399711
PTGS2	0	0.43548387096774194	4	0.05308372527360916	3	4
MTOR	10.883419575181588	0.48214285714285715	7	0.09094689786434174	2.2857142857142856	2.6666666666666665
EGR1	0	0.4186046511627907	4	0.05950676649808884	3	4
MAP2K1	9.920776484052347	0.4462809917355372	6	0.06773293763399124	2	2.4000000000000004
NCF2	15.69772486303419	0.4864864864864865	11	0.1191461831331253	7.090909090909091	8.492063492063492
ICAM1	11.555579058210636	0.432	5	0.05034934729337692	2.4	3
PRKCA	28.4337204497201	0.48214285714285715	10	0.11231987178325653	3.6	4.214285714285714
XIAP	8.357030244530245	0.4576271186440678	4	0.04150884971022606	2	2.6666666666666665
PRKCB	22.85724043442096	0.46551724137931033	10	0.10779234021902084	4.2	4.817460317460318
ELANE	0	0.34394904458598724	1	0.008690286427736282	0	0
JUN	237.53255799273893	0.6	19	0.19763702154159546	6.315789473684211	13.078427128427126
KDR	4.098295776354247	0.4462809917355372	9	0.11272132396697998	6	6.791666666666667
INS	7.496733452306207	0.4954128440366973	6	0.07861559092998505	2.6666666666666665	3.2
CASP1	10.450107794960736	0.40601503759398494	5	0.03355688974261284	2	2.833333333333333
NOX1	10.019613513421563	0.4462809917355372	7	0.07010909914970398	4.285714285714286	5
IL1B	104.79567236398368	0.5454545454545454	13	0.1061110869050026	5.076923076923077	9.128787878787879
SRC	269.59781179841707	0.627906976744186	23	0.278408408164978	7.391304347826087	13.150749577220166
PIK3CD	37.657119006887854	0.54	14	0.16882170736789703	7.571428571428571	9.630000555000553
TNFRSF1A	22.62286530463001	0.48214285714285715	7	0.07295381277799606	2.5714285714285716	3.1666666666666665
NLRP3	0.7761904761904762	0.3724137931034483	3	0.018511731177568436	1.3333333333333333	2
CYBB	23.23518389695993	0.4909090909090909	11	0.1192949116230011	6.545454545454546	7.847619047619047
IGF1	14.617427464176691	0.4954128440366973	7	0.08353587985038757	2.2857142857142856	2.8
AKT1	455.1651544033461	0.6428571428571429	26	0.2558090090751648	5.538461538461538	14.522066822066822
MAPK1	147.73976403108085	0.6	21	0.23463080823421478	7.0476190476190474	13.47063492063492
PDGFRB	14.239355533590476	0.4778761061946903	12	0.14928315579891205	7	8.418181818181818
NFE2L2	0	0.432	3	0.036718353629112244	2	3
TLR4	90.61148752634818	0.5094339622641509	12	0.11005061864852905	3.5	4.925757575757575
NCF4	15.69772486303419	0.4864864864864865	11	0.1191461831331253	7.090909090909091	8.492063492063492
MMP2	12.056464725504974	0.46956521739130436	8	0.09317570179700851	4.5	5.142857142857143
MAPK14	12.951112221112218	0.4864864864864865	8	0.10382825881242752	3.5	4.171428571428571
MMP9	163.16296640207045	0.5192307692307693	12	0.11703525483608246	4.166666666666667	5.1036075036075035
CYBA	9.835754295287765	0.4778761061946903	10	0.11169741302728653	7	8.214285714285715
HIF1A	3.1356558474205536	0.4864864864864865	6	0.10156970471143723	3.3333333333333335	4
MAPK3	164.84631236063626	0.6067415730337079	21	0.22991657257080078	6.761904761904762	13.019841269841265
IKBKG	4.048816385301781	0.453781512605042	5	0.053767990320920944	2.4	3
PIK3CA	37.657119006887854	0.54	14	0.16882170736789703	7.571428571428571	9.630000555000553
FOS	31.306225897443454	0.5142857142857142	11	0.139648438	4.909090909090909	6.393650793650793
PIK3CB	37.657119006887854	0.54	14	0.16882170736789703	7.571428571428571	9.630000555000553
MAPK8	56.14268999870365	0.5142857142857142	10	0.10733750462532043	3	4.406349206349206
ITGB1	20.931575284206858	0.46153846153846156	8	0.0978751853108406	4.25	4.857142857142857
STAT3	215.6962772734422	0.6136363636363636	21	0.2445230334997177	6.380952380952381	11.137136393018745
JAK1	13.223669467787117	0.46956521739130436	11	0.14143165946006775	6.363636363636363	7.191666666666666
NCF1	37.295308520054704	0.5242718446601942	13	0.1461174339056015	7.230769230769231	9.608152958152958
IL6	193.63210316959822	0.6067415730337079	19	0.1889130026102066	5.368421052631579	10.356238859180037
GSTP1	0	0.38571428571428573	2	0.022628547623753548	1	2
EGFR	77.67218762772846	0.5242718446601942	18	0.2067301720380783	7	11.356085091379207
