# Supplementary material for: Investigation of c-Fos/c-Jun Signaling Pathways in Periostracum Cicadae’s Inhibition of EMT in Gastric Tissue
Source: Pharmaceuticals (Basel). 2025 Apr 7;18(4):537. doi: 10.3390/ph18040537 (PMC12030197; doi:10.3390/ph18040537)
Supplement: Supplementary file 1 [file pharmaceuticals-18-00537-s001.zip › Supplementary Table S10 CytoNCA score/filter2/score3.gene.txt]

PTPN11
STAT1
PTK2
TNF
JUN
SRC
PIK3CD
CYBB
AKT1
MAPK1
MAPK3
PIK3CA
FOS
PIK3CB
STAT3
NCF1
IL6
EGFR
