# Supplementary material for: Investigation of c-Fos/c-Jun Signaling Pathways in Periostracum Cicadae’s Inhibition of EMT in Gastric Tissue
Source: Pharmaceuticals (Basel). 2025 Apr 7;18(4):537. doi: 10.3390/ph18040537 (PMC12030197; doi:10.3390/ph18040537)
Supplement: Supplementary file 1 [file pharmaceuticals-18-00537-s001.zip › Supplementary Table S10 CytoNCA score/filter2/score3.txt]

name	Betweenness	Closeness	Degree	Eigenvector	LAC	Network
PTPN11	53.2935299785973	0.524271844660194	15	0.195878624916077	7.73333333333333	10.0370157620158
STAT1	23.5663134935023	0.545454545454545	11	0.169354051351547	6	6.6
PTK2	46.8555506704144	0.504672897196262	14	0.16678486764431	6.57142857142857	8.2489454989455
TNF	213.968792911931	0.606741573033708	19	0.176100015640259	5.57894736842105	12.3613997113997
JUN	237.532557992739	0.6	19	0.197637021541595	6.31578947368421	13.0784271284271
SRC	269.597811798417	0.627906976744186	23	0.278408408164978	7.39130434782609	13.1507495772202
PIK3CD	37.6571190068879	0.54	14	0.168821707367897	7.57142857142857	9.63000055500055
CYBB	23.2351838969599	0.490909090909091	11	0.119294911623001	6.54545454545455	7.84761904761905
AKT1	455.165154403346	0.642857142857143	26	0.255809009075165	5.53846153846154	14.5220668220668
MAPK1	147.739764031081	0.6	21	0.234630808234215	7.04761904761905	13.4706349206349
MAPK3	164.846312360636	0.606741573033708	21	0.229916572570801	6.76190476190476	13.0198412698413
PIK3CA	37.6571190068879	0.54	14	0.168821707367897	7.57142857142857	9.63000055500055
FOS	31.3062258974435	0.514285714285714	11	0.139648438	4.90909090909091	6.39365079365079
PIK3CB	37.6571190068879	0.54	14	0.168821707367897	7.57142857142857	9.63000055500055
STAT3	215.696277273442	0.613636363636364	21	0.244523033499718	6.38095238095238	11.1371363930187
NCF1	37.2953085200547	0.524271844660194	13	0.146117433905602	7.23076923076923	9.60815295815296
IL6	193.632103169598	0.606741573033708	19	0.188913002610207	5.36842105263158	10.35623885918
EGFR	77.6721876277285	0.524271844660194	18	0.206730172038078	7	11.3560850913792
