# Supplementary material for: Investigation of c-Fos/c-Jun Signaling Pathways in Periostracum Cicadae’s Inhibition of EMT in Gastric Tissue
Source: Pharmaceuticals (Basel). 2025 Apr 7;18(4):537. doi: 10.3390/ph18040537 (PMC12030197; doi:10.3390/ph18040537)
Supplement: Supplementary file 1 [file pharmaceuticals-18-00537-s001.zip › Supplementary Table S10 CytoNCA score/filter3/score3.txt]

shared name	Betweenness	Closeness	Degree	Eigenvector	LAC	name	Network
SRC	38.74393939	0.894736842	15	0.368207157	6.8	SRC	13.5979798
AKT1	30.33131313	0.772727273	12	0.292058021	5	AKT1	8.484090909
STAT3	12.58823954	0.739130435	11	0.291958869	5.636363636	STAT3	8.005555556
MAPK1	14.47005772	0.739130435	11	0.282283962	5.818181818	MAPK1	8.761111111
MAPK3	15.78823954	0.739130435	11	0.27126956	5.272727273	MAPK3	8.425
EGFR	15.68571429	0.68	10	0.24962993	5	EGFR	7.066666667
PTPN11	10.40808081	0.708333333	10	0.266809046	5.4	PTPN11	7.236111111
STAT1	3.691269841	0.68	9	0.264782727	5.777777778	STAT1	6.708333333
JUN	3.141269841	0.68	9	0.249686211	6	JUN	7.633333333
PIK3CD	1.276262626	0.62962963	7	0.187508151	5.142857143	PIK3CD	6
IL6	2.911111111	0.62962963	7	0.192039445	4	IL6	4.766666667
PTK2	1.2	0.607142857	7	0.187506557	5.142857143	PTK2	6
PIK3CB	1.276262626	0.62962963	7	0.187508002	5.142857143	PIK3CB	6
PIK3CA	1.276262626	0.62962963	7	0.187508002	5.142857143	PIK3CA	6
TNF	0.841269841	0.607142857	6	0.178814217	4	TNF	4.8
FOS	1.577777778	0.607142857	6	0.184052989	3.666666667	FOS	4.4
NCF1	0.792929293	0.586206897	5	0.141687214	3.6	NCF1	4.75
CYBB	0	0.53125	4	0.105917849	3	CYBB	4
