# Supplementary material for: Investigation of c-Fos/c-Jun Signaling Pathways in Periostracum Cicadae’s Inhibition of EMT in Gastric Tissue
Source: Pharmaceuticals (Basel). 2025 Apr 7;18(4):537. doi: 10.3390/ph18040537 (PMC12030197; doi:10.3390/ph18040537)
Supplement: Supplementary file 1 [file pharmaceuticals-18-00537-s001.zip › Supplementary Table S10 CytoNCA score/filter3/score4.txt]

name	Betweenness	Closeness	Degree	Eigenvector	LAC	name	Network
NA	NA	NA	NA	NA	NA	NA	NA
NA.1	NA	NA	NA	NA	NA	NA	NA
NA.2	NA	NA	NA	NA	NA	NA	NA
NA.3	NA	NA	NA	NA	NA	NA	NA
NA.4	NA	NA	NA	NA	NA	NA	NA
NA.5	NA	NA	NA	NA	NA	NA	NA
NA.6	NA	NA	NA	NA	NA	NA	NA
NA.7	NA	NA	NA	NA	NA	NA	NA
NA.8	NA	NA	NA	NA	NA	NA	NA
NA.9	NA	NA	NA	NA	NA	NA	NA
NA.10	NA	NA	NA	NA	NA	NA	NA
NA.11	NA	NA	NA	NA	NA	NA	NA
NA.12	NA	NA	NA	NA	NA	NA	NA
NA.13	NA	NA	NA	NA	NA	NA	NA
NA.14	NA	NA	NA	NA	NA	NA	NA
NA.15	NA	NA	NA	NA	NA	NA	NA
NA.16	NA	NA	NA	NA	NA	NA	NA
NA.17	NA	NA	NA	NA	NA	NA	NA
