# Supplementary material for: Investigation of c-Fos/c-Jun Signaling Pathways in Periostracum Cicadae’s Inhibition of EMT in Gastric Tissue
Source: Pharmaceuticals (Basel). 2025 Apr 7;18(4):537. doi: 10.3390/ph18040537 (PMC12030197; doi:10.3390/ph18040537)
Supplement: Supplementary file 1 [file pharmaceuticals-18-00537-s001.zip › Supplementary Table S2 The difference analysis results of normal and chronic gastritis.csv]

	logFC	AveExpr	t	P.Value	adj.P.Val	B
ptk2b	-0.770337652875062	-0.254186450300654	-6.34428133610755	2.46946498247796e-07	0.00155354042047689	6.75621127467138
mbnl2	-0.543314647198025	-0.18139022724183	-6.07548577780453	5.62158718902112e-07	0.00176827025030659	6.01295813083931
il6st	-0.537290805047901	-0.128340632816993	-5.80035160183357	1.30776424885286e-06	0.00274238162984444	5.24828608312576
rock2	-0.338404322569876	-0.370545802104575	-5.68884918895207	1.84187925247888e-06	0.00289681559433616	4.93766538025624
heca	-0.263919966995226	-0.0470643715206972	-5.34032843280941	5.36936089989467e-06	0.00587049147944757	3.96594048776938
pde12	0.503031707648395	0.393007106104575	5.31065662702179	5.88070838595054e-06	0.00587049147944757	3.8832494156125
csnk1a1	-0.246073125848889	0.0344069330588235	-5.22022087467311	7.75808777544302e-06	0.00587049147944757	3.63134975167197
polr2i	0.338200938887901	0.315893373620915	5.19698625682948	8.32998758858593e-06	0.00587049147944757	3.56667158642385
postn	-0.884601585963457	-0.305076914169935	-5.19431328803631	8.39841413368751e-06	0.00587049147944757	3.55923204554343
hpgd	-1.01732617575407	-1.28941808798039	-5.1313858442259	1.01811491832824e-05	0.00640496095120298	3.38416812073771
akr1c3	-1.09027678239605	-1.11890891134641	-5.08363547797398	1.17807296435784e-05	0.00673750638070468	3.25144021089622
ahr	-0.552988952948148	-0.443447790588235	-5.02644078016779	1.4028284991502e-05	0.00735432840679495	3.09261078841676
akr1c1	-1.26037296111605	-0.985932691699346	-4.94692029874262	1.7876418814167e-05	0.00865081159691728	2.87209827621498
bap1	-0.854684766800988	-0.26632243951634	-4.88713968016347	2.14431555424639e-05	0.00873935120762092	2.70660310615121
mtcp1	0.256005237870617	0.11975347179085	4.87201806915817	2.245195401181e-05	0.00873935120762092	2.66478263443182
lrrc15	-0.404963645878518	-0.575594931843137	-4.87034972528002	2.25660939625096e-05	0.00873935120762092	2.66016973056286
tmod3	-0.444311137927901	-0.360269701777778	-4.84870304023049	2.41002263825842e-05	0.00873935120762092	2.60033749773993
cyp2c9	-0.633126534137284	-0.535081367673203	-4.83656395136373	2.50052967313903e-05	0.00873935120762092	2.56680119051047
tff1	-1.63186863299556	-1.15860428227451	-4.79510465648247	2.8357735911183e-05	0.00896846084700783	2.4523566029635
capn5	-0.427337727640494	-0.678505156444444	-4.79331528956643	2.85120357558666e-05	0.00896846084700783	2.44742058841331
psph	0.472522344211358	0.108074457869281	4.73080681084747	3.44564309616896e-05	0.0103221622466662	2.27517459047025
prpf40a	-0.241032045625679	-0.117448233699346	-4.71429568879232	3.6221425700685e-05	0.0103514995755159	2.22973988155058
psmc5	0.253701118369778	0.188318804466667	4.69979312817838	3.784525357445e-05	0.0103514995755159	2.18985491826761
itpr3	-0.588490229515062	-0.376005457673203	-4.6719668474859	4.11649654938913e-05	0.0107903665800863	2.11338811098363
ggt2	0.337492257637531	0.206278792405229	4.59256739212492	5.23017567253847e-05	0.0121303149846748	1.89566555365133
bex3	0.329318211791013	0.534670401715033	4.57696197430073	5.48171769088158e-05	0.0121303149846748	1.85295979896938
ap1g1	-0.388801791185185	-0.243335348529412	-4.57352633228758	5.53867932096866e-05	0.0121303149846748	1.84356179532574
vcan	-0.613957979337284	0.0937233734052288	-4.56837803281961	5.6251307990266e-05	0.0121303149846748	1.82948162259201
hspe1	0.376548142718025	0.208982140339869	4.5647016577507	5.68767858447091e-05	0.0121303149846748	1.81942903976743
park7	0.263434890094815	0.266388989745098	4.55350958977614	5.88234722981439e-05	0.0121303149846748	1.78883608394398
abcc3	-0.573929458802963	-0.558448807960784	-4.5481754252824	5.97742432880178e-05	0.0121303149846748	1.77426093724947
kras	-0.274334019138765	-0.202867208222222	-4.4958864531801	6.99342582997282e-05	0.0133258759901989	1.63158013840325
stk24	-0.548003319822222	-0.460120604705882	-4.48721844332476	7.17755376924696e-05	0.0133258759901989	1.60796277675779
baz1a	-0.260653248713086	-0.0866411192287582	-4.48608267187099	7.20203121390499e-05	0.0133258759901989	1.60486894466931
cyp3a5	-0.577020688929712	-0.573101649159041	-4.46111064596524	7.76147423015523e-05	0.0139506955376876	1.53689026788745
itgav	-0.389143951508148	-0.227693189686274	-4.42013832758864	8.77340815610218e-05	0.0153315307527886	1.42554681081452
dlg1	-0.397671522342058	-0.198782248701525	-4.40601544478684	9.15145396451129e-05	0.0155599451056055	1.38722422329217
napg	-0.189608741384691	-0.00973533249673203	-4.3528835218542	0.000107226804065713	0.017751679588879	1.24332163856245
pip5k1b	-0.397651150018765	-0.434566680614379	-4.32070820468085	0.000118000374733367	0.0190343681396824	1.15639416681035
ca2	-1.17798877130074	-0.70494022654902	-4.30339213471131	0.000124231392369057	0.0195384922348434	1.10968167193865
ptbp3	-0.396617691843951	-0.426335928183007	-4.28197281444651	0.000132387116161232	0.0203133499456174	1.05196957654837
enpp2	-0.459967516693333	-0.464566557333333	-4.26673115632258	0.000138508260522578	0.0203730086576434	1.01095021280569
vasp	-0.463347500161975	-0.402199584013072	-4.26376464836839	0.00013973150170091	0.0203730086576434	1.0029712203636
efs	0.291892058597531	0.197873817189542	4.25716444711908	0.000142491238425737	0.0203730086576434	0.985224218751322
lima1	-0.434305092663704	-0.786294690470588	-4.23081229957266	0.000154052528080909	0.0205755432546806	0.914443689806625
jakmip2	0.229043414374321	0.226337345712418	4.22646615088635	0.000156045642510067	0.0205755432546806	0.902782078481613
oaz2	0.197351741198222	0.119665514478431	4.22520944226774	0.000156626656439655	0.0205755432546806	0.899410706553203
krt20	-0.939457983644445	-2.42405631529412	-4.22442518540154	0.000156990315724793	0.0205755432546806	0.89730692569907
runx1	-0.347752419454815	0.0424403936078431	-4.19942805225957	0.000169025034302381	0.02168620212758	0.830310585597596
rpl9	0.289521169110914	0.110933667665359	4.19281151952739	0.000172358942358766	0.02168620212758	0.812596515306618
sp3	-0.24108139883786	-0.0739771811982571	-4.15828889872462	0.000190826306351007	0.02241105461873	0.72030493104315
rab8b	-0.356341962258436	-0.149849731938998	-4.15740726949638	0.000191322429537347	0.02241105461873	0.717950995975072
scamp2	-0.278440692327901	-0.324031731385621	-4.15543026031772	0.000192439554810099	0.02241105461873	0.712672961399948
acox1	-0.33437957737679	-0.48916592048366	-4.15311083624018	0.000193758304141227	0.02241105461873	0.706481744441946
tm9sf3	-0.420890568827654	-0.388563861555556	-4.14932129487958	0.000195931966941686	0.02241105461873	0.696368604574246
pgap1	-0.622699679911111	-0.576011499411765	-4.14108757440633	0.000200737360772577	0.0225506917253621	0.674404948358757
kif3a	-0.293890030546173	-0.00665172881045751	-4.10616433258182	0.000222433068457811	0.0243247683674747	0.581395465395167
akr1c2	-1.10651287052642	-1.20825464828758	-4.10337334041171	0.000224262687221989	0.0243247683674747	0.573972907486418
ide	-0.299182157321482	-0.0438657010980392	-4.08762369387302	0.000234866329357625	0.0248086027239828	0.532116997316541
s100p	-1.12654137455605	-0.434423336718954	-4.08509993329198	0.000236610421783336	0.0248086027239828	0.52541464246585
mospd3	0.227392102857481	0.24114070585098	4.07366561725378	0.000244672176596626	0.0252333223437602	0.495065046359308
commd7	0.243288892555062	0.211257003477124	4.0527651127598	0.000260107198845612	0.0263924901280281	0.439660517774369
dsc2	-0.722953316049383	-0.830008195424837	-4.0437380075278	0.000267064066377089	0.0266682546282264	0.4157594649516
kpnb1	0.315169443411358	0.311970786888889	4.02699804804616	0.000280448873120496	0.0269098781756723	0.371483449888794
atp13a3	-0.236281049416296	-0.126802863882353	-4.01614218281528	0.000289476530061383	0.0269098781756723	0.342802988815444
thoc2	-0.394783256586008	-0.244589224139434	-4.01604277806212	0.00028956049035322	0.0269098781756723	0.342540487426867
armcx6	0.185968147561481	0.280867329843137	4.01600117916893	0.000289595633100791	0.0269098781756723	0.342430636510977
me1	-0.442557584518518	-0.333727763235294	-4.00975412049293	0.000294920653775217	0.0269098781756723	0.325938244038644
arhgef5	-0.276876450767539	-0.368338515752505	-4.00948884380846	0.000295148878417007	0.0269098781756723	0.325238097376809
cxcl14	-0.642147086500741	-0.311327232039216	-3.98263391627316	0.000319166522173328	0.0286839512998915	0.254440771434909
prss12	-0.293278179428214	-0.29426643826841	-3.97519338912267	0.000326151345416973	0.0288988466763123	0.23485408774508
tagln2	-0.582222144566914	-0.291243962183007	-3.95832689633109	0.000342541001237973	0.0295295187356987	0.19050095629991
nae1	0.233862103138765	0.0305288366535948	3.95821039913239	0.000342656949245907	0.0295295187356987	0.190194835602235
ywhaz	-0.521026256138271	-0.598849363660131	-3.94469692393693	0.000356369395435597	0.0302962144146667	0.15470669852741
jun	0.686631844274568	0.729950011816993	3.93891312749891	0.000362400363471531	0.030398142487992	0.139530700412956
myo6	-0.229682904867161	-0.373170671620915	-3.9206698407777	0.00038208164682226	0.0316273110547216	0.0917140669996179
wdr83os	0.232595806500741	0.314094545764706	3.90727677124787	0.000397188807648291	0.0324508414144857	0.0566605042483586
pfdn6	0.210219797644444	0.133559897156863	3.89637744724043	0.000409910621398306	0.0330608681950864	0.0281656580316954
plekhg5	-0.23089962788293	-0.12797120300305	-3.84929304981161	0.000469572408258211	0.037160631450462	-0.0945953579871652
kcnk1	-0.550852085716543	-0.496003378222222	-3.8470939154304	0.000472556114455089	0.037160631450462	-0.100315548539992
polr2g	0.196252458364444	0.317459466235294	3.8212631476219	0.000509010675720551	0.039248306037195	-0.167412129864173
krt19	-1.16075991206334	-1.44945906177865	-3.81950977531975	0.000511581798609123	0.039248306037195	-0.171960393422714
iqgap1	-0.30527587792	-0.198218922705882	-3.80315367371073	0.000536181520215806	0.0406399752250318	-0.214349860469575
abcc5	-0.452155771800494	0.0103079854379085	-3.79243830985233	0.00055291587390504	0.0412453640773769	-0.242082551493075
tesk2	0.195357875976296	0.00694196592156863	3.78969485767882	0.000557281186866482	0.0412453640773769	-0.249178084917961
znf24	-0.233976116807901	-0.015909738875817	-3.78532496787183	0.000564303572494552	0.0412794624949212	-0.260476047569981
synj2	-0.350490035067654	-0.101609759908497	-3.76529171569429	0.000597610677615332	0.0432134341710121	-0.312205134258772
actr2	-0.265461598486914	-0.205482061751634	-3.74635269325267	0.000630846226481646	0.0450983364863186	-0.361009346957416
psmc3	0.262712445635753	0.141642970511111	3.74131167344632	0.000639990135215932	0.0452225591398681	-0.373983154986283
net1	-0.445280667359342	-0.266728708374728	-3.73751542023249	0.000646960788839314	0.0452225591398681	-0.383748772073997
cct4	0.262158085693827	0.241294162189542	3.72668969916742	0.000667245200793243	0.0461279072328604	-0.411575428725443
smpd1	0.181841086571523	0.0871860691089325	3.72101781301732	0.000678117262097397	0.0463699532158122	-0.426141601198222
lgals9	-0.530674204687407	-0.305005152980392	-3.71072678188183	0.000698282960693433	0.0469526370497112	-0.452547458269849
eif3g	0.306850716202469	0.334387909183007	3.70907895887216	0.000701565392254467	0.0469526370497112	-0.45677286822957
scnn1a	-0.399961116110617	-0.606110194653595	-3.70062262540229	0.000718646603477282	0.0475895345523746	-0.478444890994796
spop	0.294149417829136	0.334422265830065	3.69016966424427	0.000740317603418833	0.0485139379490404	-0.505205939368687
rpl24	0.25436174818963	0.261491599098039	3.68103567577921	0.000759770579374967	0.0488984029092713	-0.528564747374046
ndufb8	0.313036673175309	0.027529584248366	3.68012821569692	0.000761730008759909	0.0488984029092713	-0.530884136126661
egr1	1.25558283540543	0.568585325673203	3.6709610404577	0.000781800213446378	0.0494104988093407	-0.554301351565818
psen1	-0.215814561296198	-0.296134753440523	-3.66933389083359	0.000785415654257522	0.0494104988093407	-0.558455312491252
ccin	0.329335747525926	0.339146454705882	3.65054185858112	0.000828359498027678	0.0513405216226581	-0.606373865638638
plau	-0.357406744517531	-0.182364120679739	-3.6456516292913	0.000839901569006684	0.0513405216226581	-0.618826727474212
zfpl1	0.31987150073679	0.208599790562091	3.64536721706739	0.000840577607237925	0.0513405216226581	-0.619550760599281
pou6f1	0.278382506417778	0.233431225019608	3.63951069980819	0.000854615782517692	0.0516960373828731	-0.634454496448623
ube2m	0.236090555060543	0.20741134684183	3.62617517415182	0.000887431252043349	0.0531698095867115	-0.668352998869898
ago1	-0.200220928174815	-0.0863959107647059	-3.622264610834	0.000897282702532396	0.0532528819021821	-0.678283489011896
dsg2	-0.409763818684444	-0.637821518941176	-3.60985943797213	0.000929237298359884	0.054394291087719	-0.70975484863668
cltc	-0.258443606477037	-0.27990427345098	-3.60574329232308	0.000940080735739455	0.054394291087719	-0.720187074873065
elovl7	0.305683570449383	0.0269877181699346	3.60484854257848	0.000942453938731739	0.054394291087719	-0.722454108159964
asmtl	0.187166066095802	0.0447818950457516	3.58758796347323	0.000989382771947898	0.0559215754247576	-0.766139682060869
sfpq	-0.276002991555556	-0.092330012745098	-3.57880799107462	0.0010141110365045	0.0559215754247576	-0.788326308960105
pnrc1	0.223525129965432	0.418630052222222	3.57749190145388	0.00101786870423898	0.0559215754247576	-0.791649965942181
ablim1	-0.469877492602469	-0.218508479477124	-3.57608174453312	0.00102190984724332	0.0559215754247576	-0.795210586932208
jchain	-1.33612897569284	-0.206367129928105	-3.57472662682554	0.00102580783322842	0.0559215754247576	-0.798631655497831
lama3	-0.575697213554963	-0.638737988290196	-3.57033580313042	0.00103853671293359	0.0559215754247576	-0.809712621994285
nxn	0.306409672650864	0.402452267640523	3.56985605355831	0.00103993668497545	0.0559215754247576	-0.810922986611862
mnat1	0.166880035398848	0.110410461577342	3.56792772573186	0.00104558216962847	0.0559215754247576	-0.815787261311275
akr1a1	0.22227805017679	-0.0884155526535948	3.56679286846415	0.0010489184390592	0.0559215754247576	-0.818649438184188
pak1	-0.262867443282963	-0.285200544862745	-3.56375967305463	0.00105788590353402	0.0559257161271642	-0.826297367340773
col3a1	-0.749819306305185	-0.155100159960784	-3.55900111061411	0.00107210336168108	0.0560432999540515	-0.83828986957749
ptpre	-0.220010121463704	-0.0959726222352941	-3.55706945167996	0.00107792708543002	0.0560432999540515	-0.843156004820162
b4galt4	-0.535998305025185	-0.556571084431373	-3.54612573282646	0.00111150095648315	0.0573151845675043	-0.870702733190046
ube2j1	-0.410035144205432	-0.0942512358692811	-3.53755767216049	0.00113848733968772	0.0582294622274427	-0.892243252107713
cblb	-0.207506384773136	-0.0682147117045752	-3.52660134991379	0.0011739161403318	0.0592847184192604	-0.919753989611285
ubxn4	-0.284253064617284	-0.158092477614379	-3.52536899359228	0.00117796690548523	0.0592847184192604	-0.922845972441044
cox7a1	0.381553196153284	0.184974563249673	3.52191678797707	0.00118938609021236	0.0593843483613172	-0.931504967857293
casp3	-0.315066945997037	-0.550187298313725	-3.51814347852818	0.00120198926761412	0.0595410589177985	-0.9409649959268
sar1b	-0.26856266006716	-0.322034916326797	-3.50612040773092	0.00124301016397922	0.0610164138892259	-0.971077304895386
rps10	0.323031310680494	0.234614937934641	3.50377405796476	0.00125117110025594	0.0610164138892259	-0.976948383377927
dlc1	0.191070057028148	0.340765325823529	3.49371520135711	0.00128674494588182	0.0622685573426348	-1.00209752493461
pak2	-0.223839391180905	-0.0180803288278867	-3.48313074845722	0.0013252269740744	0.0630370359960941	-1.0285250144573
ttc1	0.234020140334815	0.225978582215686	3.48175702505375	0.00133030181152208	0.0630370359960941	-1.03195225575603
terf2ip	0.218508858421728	0.241990416810458	3.48111345863945	0.00133268570775402	0.0630370359960941	-1.03355764687297
krt14	-0.861607028570864	-0.86923585103268	-3.47687578789744	0.00134848570007684	0.0633083846207715	-1.04412519812698
gabpa	-0.168040800756543	-0.0781754308888889	-3.47039332982679	0.00137300408544891	0.0639819903819192	-1.06027911098734
nudt21	-0.220954278560988	-0.12977783969281	-3.46481136793014	0.00139445923094039	0.0640250446105426	-1.07417785201631
rgs4	0.322245624239012	-0.00839253292810457	3.46068343761391	0.0014105323325969	0.0640250446105426	-1.08444946169768
ppt2	0.260708340268642	0.226340132954248	3.45966204451347	0.00141453675113165	0.0640250446105426	-1.08699013518047
wdr1	-0.232639252827654	-0.25700371351634	-3.45905199652358	0.00141693367775815	0.0640250446105426	-1.08850743802436
lgmn	-0.416729937062716	-0.158418878013072	-3.4548925836898	0.00143338060418397	0.0640250446105426	-1.09884934787568
oard1	-0.269513031043951	-0.164389070928105	-3.45370524498446	0.00143810904841067	0.0640250446105426	-1.10180046634817
adam10	-0.26879083776	-0.23098031145098	-3.45014667444525	0.00145237053771101	0.0640250446105426	-1.1106424190242
gtse1	-0.356556048626173	-0.476579441006536	-3.44824058160985	0.00146006522528736	0.0640250446105426	-1.11537671973775
rin2	-0.540249390498765	-0.259471199869281	-3.4468943954078	0.00146552319566335	0.0640250446105426	-1.11871960172529
cers4	-0.43094582710321	-0.47770691151634	-3.43720375366034	0.00150539482510253	0.0653121758035311	-1.14276555435563
rbbp8	-0.23731931789037	-0.161743638588235	-3.43472748143496	0.00151574911259188	0.0653121758035311	-1.14890496375656
clint1	-0.22022165715437	-0.230582947952941	-3.42643925971243	0.0015509049320002	0.0660854403175697	-1.16943871442841
atrx	0.207832918842469	0.208223813124183	3.42555433538886	0.00155470436607857	0.0660854403175697	-1.17162969428271
tmf1	-0.221469271226667	-0.093276247627451	-3.41142845450594	0.00161657618350279	0.0682306827935423	-1.20656750302884
isca1	-0.357244902172839	-0.159128331045752	-3.40913001809607	0.00162686415816744	0.0682306827935423	-1.21224576612731
casq2	0.429926095377778	0.0721837154901961	3.40576886450168	0.00164202201623083	0.0684103344642924	-1.22054616984068
mpp2	0.238484545506239	0.202731566333769	3.40067056622358	0.00166527259413061	0.0689225650636555	-1.2331289914878
hif1a	-0.302096460740741	0.0641407764705882	-3.39365009498829	0.00169780607775554	0.0698097910794777	-1.25044101677574
gpd2	-0.268983926812576	-0.394128465893682	-3.38242199898302	0.00175110733551704	0.0706853591790888	-1.27809294260679
col2a1	0.58388869030321	0.428328357202614	3.38158853682089	0.00175512715626846	0.0706853591790888	-1.28014378149187
tspan1	-0.864224912444445	-1.58921675	-3.38080109071883	0.00175893315809449	0.0706853591790888	-1.28208116733501
qsox1	-0.340425773341234	-0.583403132601307	-3.37814756398711	0.00177181686011482	0.0706853591790888	-1.28860813865791
rnf103	-0.22009876672	-0.396059671529412	-3.37407351063586	0.00179177370265599	0.0706853591790888	-1.29862439074387
ivd	-0.297813811178271	-0.39124577475817	-3.37345729588142	0.0017948109208209	0.0706853591790888	-1.30013887282589
rab3a	0.244795245134486	0.0791737262657952	3.37286154902027	0.00179775194224356	0.0706853591790888	-1.30160292281874
f2rl1	-0.459494494911275	-0.850582087631808	-3.36541265331617	0.00183491658848779	0.0716985109203521	-1.31989798553301
kctd20	-0.213809696414815	-0.103421336078431	-3.35699686834089	0.00187779002187093	0.0729134232908357	-1.34054404813165
bccip	0.216091222863539	0.234816789603486	3.35479026542661	0.0018891889995877	0.0729134232908357	-1.34595322042336
wnt5a	-0.271793955297778	-0.0570264312352941	-3.35058462576794	0.00191109829872721	0.0733092646176395	-1.35625791462741
lamc2	-0.691085285931852	-0.833130906313725	-3.34057380626784	0.00196423182486292	0.0747955219136501	-1.38076092396009
akr1b10	-0.98694653703111	-1.094183528	-3.33883157064262	0.0019736221010437	0.0747955219136501	-1.38502161803718
rock1	-0.335390969597037	-0.159632329980392	-3.3351710561261	0.00199349152262758	0.0750961387356295	-1.39396994678473
lgals3	-0.328311378854321	-1.32480736202614	-3.32868163470782	0.00202918732324275	0.0754718616373609	-1.40982174432741
arhgap35	0.261934215518815	-0.1216991064	3.32703022314257	0.00203836815848705	0.0754718616373609	-1.41385322474431
ube2e1	0.188558796128395	0.165444388104575	3.326835052639	0.00203945580644593	0.0754718616373609	-1.41432961576134
clcn3	-0.277955643225416	-0.31942528842963	-3.3236120209315	0.00205749756059205	0.0756942523607285	-1.42219469366784
nek7	-0.23129840324609	-0.173055412984749	-3.31720648088497	0.00209380804186097	0.0764183797792813	-1.43781469027854
mief1	0.176767928318025	0.113070973477124	3.31351206088187	0.00211502780898519	0.0764183797792813	-1.44681674595216
rps20	0.291616165568395	0.205676810575163	3.312673485255	0.00211987289357985	0.0764183797792813	-1.44885937378859
pabpc1	-0.248984389941728	-0.232350071084967	-3.31031212831185	0.00213357326548405	0.0764183797792813	-1.454609848526
atp2a3	-0.492302385379951	-0.531050702543791	-3.30956650551714	0.00213791684011342	0.0764183797792813	-1.45642519374903
slc9a1	-0.519444869359012	-0.468536488797386	-3.30413511104595	0.00216981286280587	0.076794804114248	-1.46964265847785
mgp	0.339322568229136	0.61912321406536	3.30361988248644	0.00217286204615103	0.076794804114248	-1.47089591717315
mxd1	-0.495454404632098	-0.871666522810458	-3.30036622525679	0.00219221228884003	0.077045852006104	-1.47880795003779
nr2f1	0.260001080381235	0.164149769581699	3.28860896598742	0.00226351592260452	0.0791098814950279	-1.50736573465463
slc35a3	-0.257760237029136	-0.741952129751634	-3.28534764772832	0.00228368353328038	0.0793528956894228	-1.51527818564572
rftn1	0.402845722871111	0.419631854098039	3.28341805122115	0.00229569655308774	0.0793528956894228	-1.5199578058396
ctse	-0.67648092378963	-0.778054485666667	-3.27886566478462	0.00232427757586211	0.079901804534145	-1.5309926379218
itga7	0.391621411389629	0.384534342823529	3.27199569252771	0.00236805252312667	0.0802463630778322	-1.54763048075253
cd99l2	0.216368208541235	0.246447430248366	3.26995977167996	0.00238117558186916	0.0802463630778322	-1.55255770144302
atp5mc2	0.231451006627556	0.181705291858824	3.26995774513855	0.00238118867895774	0.0802463630778322	-1.55256260518484
dct	0.849482120246914	0.527307774183007	3.26931849195792	0.00238532346138207	0.0802463630778322	-1.55410936642682
gpx2	-0.816485128560987	-0.521750242143791	-3.2590522036213	0.00245267254958149	0.0820732074968999	-1.57892888293437
prdx6	0.262449434020741	-0.16024028427451	3.25312027029396	0.00249240966244732	0.0828246733756826	-1.59325153047866
tjp2	-0.322855756604708	-0.439916313583442	-3.25178177719241	0.00250146048980761	0.0828246733756826	-1.59648146667458
ptpn11	-0.267764814338765	-0.177741672535948	-3.24311257329686	0.00256084401363626	0.0843469617266269	-1.61738465866867
vegfd	0.27684868168428	0.219737594936819	3.23460786202495	0.00262040417904359	0.0855247417197826	-1.63786320289386
ptk2	-0.212446091512099	-0.102735804026144	-3.23412966737311	0.00262379194912066	0.0855247417197826	-1.6390138235279
add3	-0.281456946826666	-0.291920229294118	-3.23040885919619	0.00265029486945987	0.0859433248648043	-1.64796372807891
fkbp4	0.392451894845234	0.291716298162091	3.22799726981797	0.00266760830250527	0.0860611478515932	-1.65376162408
rps27a	0.243171864240988	0.254442446300654	3.22253025416051	0.0027072570576113	0.0866692626136802	-1.66689697149155
adam18	-0.370225878767407	-0.140388729882353	-3.22148694278673	0.00271488699347324	0.0866692626136802	-1.66940236955417
cds1	-0.43358240018963	-1.0432438412549	-3.21972920861304	0.00272778795064516	0.0866692626136802	-1.67362241863919
mxi1	0.433818793078519	0.306135611843137	3.21144523089067	0.00278937793125597	0.0871248616234881	-1.69349476654939
tomm7	0.283813671693827	0.165680903856209	3.21031516513906	0.00279788164045204	0.0871248616234881	-1.69620359221516
furin	-0.281751006992592	-0.397989401176471	-3.2098252113834	0.00280157618696481	0.0871248616234881	-1.69737788124823
map3k4	0.154396041777778	0.162595376470588	3.20842522108334	0.00281215855309708	0.0871248616234881	-1.70073276822369
copb2	-0.205198285051654	-0.128473862371242	-3.20830535739292	0.00281306635412739	0.0871248616234881	-1.70101996963189
tmem54	-0.514624515668149	-0.977396068980392	-3.20670388941491	0.00282522202689423	0.0871248616234881	-1.70485665367029
zzz3	0.15264427665284	0.10413690079085	3.20476006080606	0.00284004346509057	0.0871546997018769	-1.70951218971543
ncoa2	-0.23581949837037	-0.24458931372549	-3.19973006251703	0.00287874060803828	0.0875078464789193	-1.72155231705373
rab11a	-0.23802445539358	-0.0656804650065359	-3.19636742263315	0.00290488940477085	0.0875078464789193	-1.72959579301581
pik3cg	-0.236926366688724	0.000701350572984747	-3.19475331873584	0.00291752118867817	0.0875078464789193	-1.73345516506132
gcnt1	-0.423770397100247	-0.445509833359477	-3.19295193063031	0.00293168029887947	0.0875078464789193	-1.73776112431446
fuca1	-0.346879641791605	-0.640112678130719	-3.19281398586568	0.00293276724872311	0.0875078464789193	-1.73809080856976
cfap20	0.179222691156543	0.0983369526535948	3.19197355506015	0.00293939779127147	0.0875078464789193	-1.74009925286543
ap2a2	-0.242828298765827	-0.530770240813072	-3.19076959351821	0.00294892122930073	0.0875078464789193	-1.74297596854104
ifngr2	-0.397200184657778	-0.451561951803922	-3.18631540526841	0.00298440984644145	0.0881451753237708	-1.75361370283904
ctnnd1	-0.320015092059259	-0.398534711176471	-3.1829604224477	0.0030114082050121	0.0884381185427036	-1.76162105632522
c2cd5	-0.257388866870782	-0.137598506579521	-3.18159726439378	0.00302244404493423	0.0884381185427036	-1.76487323365594
kat14	-0.350430285121975	-0.138304581346405	-3.17501321078158	0.00307629038636673	0.0894485029184967	-1.7805708262816
tgoln2	-0.19640178507786	-0.264028971708061	-3.17390875803934	0.00308541172044409	0.0894485029184967	-1.7832023496647
fhl2	-0.553948530710782	-0.654458396893246	-3.16739243648498	0.00313975313044118	0.0902310441993874	-1.79871851923556
psmb4	0.180091032799012	0.137485201954248	3.16723345209418	0.00314109023679317	0.0902310441993874	-1.79909686806647
pes1	-0.250933634222222	-0.206398230392157	-3.1642622833255	0.00316617836202664	0.0903102604623116	-1.8061657463754
cd81	0.251118895373827	0.222369047228758	3.16218611651254	0.00318382202514525	0.0903102604623116	-1.8111031676503
slc16a1	-0.457294350799012	-0.690537132836601	-3.16182336824996	0.00318691429385363	0.0903102604623116	-1.81196565681163
nup133	0.160695256608395	0.411406084810458	3.15752490024034	0.00322377459539413	0.090929187425672	-1.82218188113818
scgb2a2	-0.18712600049363	-0.145751915541176	-3.15591739380326	0.00323766300800358	0.090929187425672	-1.82600054715159
myo5b	-0.446812657149629	-0.812036711137255	-3.15104607033417	0.00328009754420301	0.0917115273359162	-1.83756610033012
arfgef1	-0.188398637891358	-0.141604747810458	-3.14577292875156	0.00332662706078657	0.0926009329177359	-1.85007481610821
ccnt2	-0.204013463225021	0.0531128232984749	-3.13929903455883	0.00338460843569749	0.0936159039682657	-1.86541644628612
parp4	-0.357647916790123	-0.518764847385621	-3.13658998163834	0.00340915459995813	0.0936159039682657	-1.8718312035703
esd	0.228958414548148	0.0845695060784314	3.13624194887667	0.00341232026344225	0.0936159039682657	-1.87265509190178
syf2	-0.296567675915062	-0.148431060810458	-3.1351124870861	0.00342261292524259	0.0936159039682657	-1.87532849450764
dusp1	0.753940863547655	0.898147505633987	3.13234144859373	0.00344798996585361	0.0939017527064288	-1.88188524977636
spidr	0.189259192165926	0.205058455215686	3.1281392856426	0.0034868138621185	0.0945497672697736	-1.89182228958191
sec24b	-0.238041721765926	-0.353220381490196	-3.12512653084136	0.00351490348633191	0.0949023941309617	-1.89894222203465
ier2	0.500567917131852	0.00804794023529413	3.1209897735391	0.0035538224649914	0.0955431501164997	-1.90871238450539
gng11	0.301628724573235	0.29511474100915	3.11563921884883	0.0036047669437056	0.0963769786983953	-1.92133881786633
rab27a	-0.371276032622222	-0.303582539411765	-3.11001935499454	0.00365902031004875	0.0963769786983953	-1.93458802800799
eif2d	-0.539947114322963	-0.629513825960784	-3.10908196050264	0.00366814472065705	0.0963769786983953	-1.9367967251531
nrn1	0.199208177682963	0.118342728392157	3.10864174349589	0.00367243713877046	0.0963769786983953	-1.93783384247936
clock	-0.191576984055309	-0.153958779189542	-3.10700908945519	0.00368839821809092	0.0963769786983953	-1.94167954677595
met	-0.19985315027358	-0.248156601124183	-3.10676464739569	0.00369079356936051	0.0963769786983953	-1.94225523288631
galns	-0.249481080266666	-0.318172495882353	-3.10594010370287	0.00369888435931857	0.0963769786983953	-1.94419693461368
brd8	0.162321009769877	0.158230726222222	3.10507450245728	0.00370739609680681	0.0963769786983953	-1.94623501777486
anxa10	-0.407263869232593	-0.42501859854902	-3.10052203689575	0.00375246814402137	0.0965873197749252	-1.95694879495402
psip1	0.20791466633679	0.304818492326797	3.09963769771109	0.0037612835894072	0.0965873197749252	-1.9590289976387
fos	0.811574492956707	0.459367668226579	3.09780475216132	0.00377961760084332	0.0965873197749252	-1.96333953714934
cacnb3	-0.19833435641679	-0.0731381711895425	-3.09675718741261	0.00379013381620533	0.0965873197749252	-1.96580246578272
trpa1	-0.276492291632593	-0.0337307036470588	-3.09654635079037	0.00379225369327714	0.0965873197749252	-1.96629810814981
cpsf4	0.245157631830123	0.147056225542484	3.09229896358752	0.00383519928375815	0.0970103867656604	-1.97627905855733
anxa4	-0.360590341605926	-0.844151768862745	-3.09185592021154	0.00383970534170234	0.0970103867656604	-1.97731973265372
irf2	-0.236884644957235	-0.0676860152366013	-3.08838713870366	0.00387515885684333	0.0975144974736056	-1.98546478239038
ovol1	0.24356184838321	-0.0861274845228758	3.08524873482943	0.00390750241549568	0.0979366442067064	-1.99282971770575
fabp3	0.534415538259753	0.394757618091503	3.07763593811606	0.00398702239499455	0.09953200301243	-2.01067753897618
sesn1	0.271579536476049	0.284212347071895	3.0750244489492	0.00401465175326626	0.09953200301243	-2.01679440877731
ap3s2	0.16040580130963	0.127631187490196	3.07465091700754	0.00401861846529283	0.09953200301243	-2.0176690937781
ankrd12	-0.179353721728395	0.00957470816993464	-3.06648167587382	0.00410630407645985	0.101304937039251	-2.03678389216977
azu1	0.365446080618271	0.492622884875817	3.0602786204404	0.00417409033190858	0.102575008898582	-2.05127916376622
rap1gds1	0.153433388500741	0.0649451393921569	3.04961720326761	0.00429307434128255	0.105088446229605	-2.07615432368291
cldn12	-0.267595362083951	-0.353352221633987	-3.04526841519287	0.00434252199839021	0.105886844542143	-2.08628689917724
pdxdc1	-0.244915637479506	-0.143882245281046	-3.04240102683971	0.00437541922997047	0.106277074809823	-2.09296339736516
cd320	0.243803232966913	0.200225547183007	3.02607384720622	0.004567269150185	0.110510347014669	-2.13091231026003
golm1	-0.810041029040988	-1.13612605061438	-3.02263398389648	0.00460868867357686	0.11071583952445	-2.13889276123298
sec24d	-0.389214692971852	-0.371083877607843	-3.0224461886524	0.00461096009464406	0.11071583952445	-2.13932829613921
nrf1	0.144751697531852	0.182910113470588	3.01667336136284	0.00468130103093316	0.111263354015972	-2.15270913827576
txnl4a	0.143971688451687	0.15208417383878	3.016655528882	0.00468151987659517	0.111263354015972	-2.15275044965609
ctnnal1	0.363900992112593	0.218888433686275	3.01555367184405	0.00469506093768443	0.111263354015972	-2.15530278245695
sned1	-0.236027134427654	-0.0808816907712418	-3.01140515092162	0.00474637546544017	0.111263354015972	-2.16490761700468
bud31	0.194083248444444	0.289186506862745	3.01120527036615	0.00474886116490045	0.111263354015972	-2.1653701987138
rpl5	0.225703897248395	0.248403947084967	3.01092842111392	0.00475230606884323	0.111263354015972	-2.16601087942887
rbx1	0.168855769130667	0.246170979560784	3.01050614212847	0.00475756512959727	0.111263354015972	-2.16698804689456
st14	-0.348853295192757	-1.0014378591024	-3.0051569538862	0.0048246606863477	0.112414593991901	-2.17935946812956
srd5a1	-0.26348468425679	-1.15438168503268	-3.00330676060624	0.00484807480275337	0.112468971035182	-2.18363560465733
cyp2s1	-0.619652230739095	-0.579579909956427	-3.00215141115999	0.00486274997958504	0.112468971035182	-2.18630506505014
tm9sf2	-0.254259224464592	-0.296139413819608	-2.99603875507564	0.00494109181355135	0.113645746486055	-2.20041869580553
washc5	-0.242314909625679	-0.348946418013072	-2.99536810613798	0.0049497591062119	0.113645746486055	-2.20196616566716
tmem47	-0.1680892648	-0.0875279523529412	-2.9906321777689	0.00501137398563812	0.113833851735789	-2.21288828335016
skil	-0.320179228505679	-0.304554942366013	-2.98988743797172	0.00502112861763756	0.113833851735789	-2.21460491690079
kif23	0.598919331670123	0.379334428601307	2.98944049742805	0.0050269912476681	0.113833851735789	-2.21563500173318
nr1h2	0.165469207717531	0.133475295777778	2.98918612781828	0.00503033075545213	0.113833851735789	-2.21622121973179
mex3a	-0.189836883998025	-0.290128080575163	-2.98443582485167	0.00509308059788383	0.114840752836155	-2.22716344810505
tal1	0.374568385629629	0.214041599019608	2.98028441234297	0.00514852219069407	0.115115136284887	-2.23671792527559
srpk1	-0.262322407188148	-0.240771725215686	-2.9795769854638	0.00515802627010211	0.115115136284887	-2.23834530266009
ccdc6	-0.245489899160494	-0.419833048366013	-2.97762943542282	0.00518427645393843	0.115115136284887	-2.24282432803648
lmo7	-0.45859943238716	-0.504917928836601	-2.97762446808119	0.00518434356709592	0.115115136284887	-2.24283574989127
znf35	-0.147309211117695	-0.0582469435076253	-2.97625535746544	0.00520287266811161	0.115115136284887	-2.24598344880639
tst	-0.273899257964774	-0.418076449342048	-2.97535884346415	0.00521503955510935	0.115115136284887	-2.24804415513343
cers6	-0.20790566354963	-0.0412719515294118	-2.96840617960161	0.00531030968825921	0.116487252835321	-2.26401317574876
pmvk	0.165406204595753	0.0410451438248366	2.96715053951274	0.00532768897970903	0.116487252835321	-2.26689484552972
sec61b	0.334094668884938	0.353381060169935	2.96515872917311	0.00535536740838	0.116487252835321	-2.2714645594205
pip4k2b	0.158261431205926	0.115052793176471	2.96513438230668	0.00535570657071173	0.116487252835321	-2.27152040622706
g3bp1	-0.235037917825844	-0.181328456331155	-2.96303282032887	0.00538505850680208	0.116487252835321	-2.27633996148874
lamc1	-0.603907494532346	-0.386616350679739	-2.96176278358503	0.0054028700483549	0.116487252835321	-2.27925159948286
c5orf22	-0.170454871325761	-0.170049152662309	-2.96130523332541	0.0054093004977113	0.116487252835321	-2.28030038387037
rbm19	-0.626961704588642	-0.0262273886013072	-2.96016673999828	0.0054253322334683	0.116487252835321	-2.28290959833357
pa2g4	0.185603999960494	0.0304771644444444	2.95725029256712	0.00546660440350083	0.1169741778994	-2.28959088623046
spout1	0.193360259046716	0.0735869883189543	2.95584181463706	0.00548664207513029	0.11700496710049	-2.29281619303466
capzb	-0.24490810768395	-0.277203326339869	-2.95342542468109	0.00552117975398021	0.117130338990732	-2.29834745330517
gsr	-0.218561545939753	-0.207151167346405	-2.95282742665897	0.00552975849312467	0.117130338990732	-2.29971589876686
psmd9	0.174601068514239	0.100752177847495	2.9490022139134	0.00558493127249384	0.117902022265969	-2.30846560092328
adgrb3	0.331780511687901	0.141894375973856	2.9467520402249	0.0056176278550783	0.118195641592968	-2.31360949722791
ctnna1	-0.342993309546008	-0.506867660884532	-2.94115059163071	0.00569980387392949	0.119524887236301	-2.32640441830868
marcksl1	-0.445726439880823	-0.525232315943355	-2.9382922330725	0.00574217140235546	0.119647337258217	-2.33292802566797
muc5ac	-0.898846775458765	-0.859548585437909	-2.93771300338464	0.00575079291183875	0.119647337258217	-2.33424954284078
plaat3	0.203554088892839	-0.139877684679739	2.93630805927756	0.00577175526769683	0.119647337258217	-2.33745429819656
junb	0.635469310212346	0.315813233267974	2.93564198683548	0.00578171841146052	0.119647337258217	-2.33897333153682
ckmt2	0.284688092794074	0.337681627411765	2.93344705535394	0.00581466476069035	0.119934609867223	-2.34397762028336
hoxb6	0.213679610772675	-0.121779530409586	2.93081622115826	0.00585438644029023	0.120359297698908	-2.34997283409015
scn2a	-0.260760920971852	-0.23361608054902	-2.92698325107165	0.00591271491702033	0.121121024684648	-2.3587018341011
inpp5j	0.291288622996543	-0.0391137011503268	2.92585788095735	0.00592994366601043	0.121121024684648	-2.36126341221893
ufl1	-0.149477613229037	0.0111247726901961	-2.9179866841156	0.00605177116900891	0.122736176655672	-2.37916363336579
pkig	0.266688892462222	0.249174048352941	2.91710358931573	0.0060655850049391	0.122736176655672	-2.38117013704476
rom1	0.164926062654815	0.0710316510980392	2.9155035868589	0.00609068849705452	0.122736176655672	-2.38480462991721
rpl35	0.284700622806913	0.304426853673203	2.91468164100186	0.00610362242299175	0.122736176655672	-2.38667126545076
cebpa	0.295047020951309	-0.263252163626144	2.91449463886401	0.00610656863665955	0.122736176655672	-2.38709590295408
pdlim5	-0.144501331340247	-0.0898865346535948	-2.91170145864441	0.00615073424571454	0.123230156496147	-2.39343662993775
rpl36a	0.263651253318189	0.0618029847363834	2.90871223201314	0.00619833161354711	0.123504256500177	-2.4002183999912
speg	0.338471899525926	0.169217929215686	2.90837774556338	0.00620367907392402	0.123504256500177	-2.40097700453936
vipr1	-0.304825920985679	-1.16248677240523	-2.9060151261716	0.00624157386878323	0.123732615726847	-2.40633387307269
hsdl2	0.223863849333333	0.0829321950980392	2.90397457504886	0.00627447753757742	0.123732615726847	-2.41095841873255
atf6	-0.1715812008	-0.0857457856862745	-2.90384347297592	0.00627659709646684	0.123732615726847	-2.4112554721517
pfkl	-0.166387712592593	-0.186443319607843	-2.90201125236349	0.00630628940458686	0.123732615726847	-2.41540611488861
ncam1	0.347523694473086	0.259088091464052	2.90156810511625	0.00631349064509904	0.123732615726847	-2.41640976948916
ap2b1	-0.289725370266667	-0.334947772843137	-2.89830306485866	0.00636678645080535	0.123764882972708	-2.42380172523568
gadd45b	0.461671503138765	0.542592091555556	2.89809289364764	0.00637023152098809	0.123764882972708	-2.42427737673205
sec13	-0.317242699425185	-0.407349727764706	-2.89668041547392	0.00639342986513588	0.123764882972708	-2.42747350978302
rb1	-0.192534799205926	-0.0485574539607843	-2.8966560710937	0.00639383038724053	0.123764882972708	-2.42752858770786
syk	-0.440425633210864	-0.211624186836601	-2.89476324013563	0.00642504400616002	0.123807914556318	-2.43181017568653
zmiz1	-0.416219470514568	-0.0341340729150327	-2.89290105101141	0.00645589167027844	0.123807914556318	-2.43602082050884
arpc5	-0.323593918762798	-0.506309948936819	-2.89218699055517	0.00646775705223579	0.123807914556318	-2.43763497190929
abhd2	-0.444076942658766	-0.774407401712418	-2.89028181514878	0.00649951501605894	0.123807914556318	-2.44194050231737
ywhab	-0.203765770881975	-0.240148702601307	-2.88943441491294	0.00651368750054335	0.123807914556318	-2.4438550076911
suox	0.214892334599506	0.127182069947712	2.88820475652518	0.00653430463435069	0.123807914556318	-2.44663253966252
emg1	0.220095866473086	0.151897123816993	2.8874323309687	0.00654728680294371	0.123807914556318	-2.44837691972446
hsd11b2	-0.306767173995062	-0.894991263202614	-2.88648449328215	0.00656325014989625	0.123807914556318	-2.4505170537481
msrb2	0.454093447727407	0.229264499764706	2.88418519297219	0.00660212629751244	0.123807914556318	-2.4557069216746
nme4	0.308644581489383	0.256682504169935	2.88272246983919	0.00662696991549565	0.123807914556318	-2.45900721798726
zfr	-0.145632573594074	-0.083644599372549	-2.88116405557784	0.00665353513962642	0.123807914556318	-2.46252231391555
ext2	-0.176089165694815	-0.0156624870980392	-2.88055271756382	0.00666398341574918	0.123807914556318	-2.46390091152803
psme3	-0.593184670103704	-0.616373838431373	-2.8797828453811	0.0066771630361907	0.123807914556318	-2.46563676165897
idh2	-0.298776273649382	-1.30796207954248	-2.87970046306087	0.00667857480335408	0.123807914556318	-2.46582249463852
bcs1l	0.197350734561975	0.288592607738562	2.87809225420821	0.00670619037511502	0.123807914556318	-2.46944760187317
bcat2	0.355681466155062	0.507823871908497	2.87729094083059	0.00671999011834361	0.123807914556318	-2.47125340983007
trim28	0.161123659695802	0.119151156614379	2.87667496037164	0.00673061624197435	0.123807914556318	-2.47264135337676
oas1	-0.653575331828148	-0.993200851215686	-2.87108391917648	0.00682778801992509	0.125229196598684	-2.48523105666987
aup1	0.181231718066304	0.223177743857081	2.86914924593334	0.00686171723108885	0.125242172959406	-2.48958404710034
gosr1	0.146877834840494	0.120116119189542	2.86832326041466	0.00687625092207874	0.125242172959406	-2.4914419651462
ctnnb1	-0.293070593825185	-0.386290468156863	-2.86733532358937	0.00689367208224049	0.125242172959406	-2.49366374207268
cbfa2t2	0.211258356533333	0.0581008398039216	2.86651730829643	0.00690812812222444	0.125242172959406	-2.49550303190712
tfap4	-0.133053739622716	0.0726518493594771	-2.86205810884184	0.00698743164868264	0.126315897993858	-2.5055238719861
akap6	-0.322520786512593	-0.495410088784314	-2.85845094503299	0.0070522047791265	0.127121548038638	-2.51362309043826
cyth1	-0.246361017236543	0.029965330248366	-2.85252438683374	0.00715984780041987	0.128285103803483	-2.52691664289627
rcl1	0.212435183593086	0.220381478875817	2.85166851439449	0.0071755192461503	0.128285103803483	-2.52883502265676
anapc13	0.211330094218272	0.266247963111111	2.85063956909371	0.00719440220513041	0.128285103803483	-2.53114087080861
cltcl1	0.158983945483457	0.115099296875817	2.84904848043677	0.0072236929912957	0.128285103803483	-2.53470547721012
hipk3	-0.318494770321514	-0.244256405506754	-2.84761355831938	0.0072502044566494	0.128285103803483	-2.53791917769794
atp5me	0.296714045509136	0.20612604351634	2.84661782660784	0.00726865492541271	0.128285103803483	-2.54014867388682
fam89b	0.244273913697778	0.247876005941176	2.84624728683266	0.00727553206412385	0.128285103803483	-2.54097821106059
lgals4	-0.773859833303704	-2.40495592039216	-2.84583670559688	0.00728315946826198	0.128285103803483	-2.54189731339215
parp14	-0.251421289068642	-0.285360647071895	-2.84372432190454	0.00732251971420107	0.128285103803483	-2.54662469234316
fxyd1	-0.378570796659753	-0.383523939856209	-2.84269951039147	0.0073416866761683	0.128285103803483	-2.54891738474855
slc25a46	-0.157726259213827	-0.216656603228758	-2.84213757009285	0.00735221649462647	0.128285103803483	-2.55017433520025
slc25a6	0.224914351630617	0.0629878508888889	2.84164508514891	0.00736145644143336	0.128285103803483	-2.55127580314307
bmp6	-0.292669456304197	0.0866133654379085	-2.83996400897313	0.00739307842222015	0.128324275644243	-2.55503474032488
klhl5	-0.153600458009877	-0.0304427299673203	-2.83935844926872	0.00740450040674936	0.128324275644243	-2.55638845791295
tmem187	0.203346734849383	0.0774457247385621	2.83712579473854	0.00744675507406129	0.128507149954752	-2.56137799453258
mapk8	-0.106391059140741	-0.00483565411764706	-2.83664379486937	0.00745590680869252	0.128507149954752	-2.5624548535422
znf273	-0.18664584605037	0.0903286556470588	-2.83285552230709	0.00752820149510738	0.129398676518362	-2.5709145240455
cops6	0.195023169210864	0.253408708405229	2.83166811006557	0.00755099631353565	0.129436833265539	-2.57356473677534
ahsa1	0.224007334868148	0.127582105843137	2.81825263993482	0.00781305178209775	0.133192806472514	-2.60345972486824
rab27b	-0.420298039286914	-0.565158537633987	-2.81793066498759	0.00781944428734287	0.133192806472514	-2.6041761419206
peli1	-0.296217445825317	-0.183890460301525	-2.81721726498937	0.00783362555950251	0.133192806472514	-2.60576332816441
gas1	0.456243552163951	0.169090617163399	2.81514490392181	0.00787495711348442	0.133534650137279	-2.61037255572747
rgs19	-0.176384520289712	0.100711732723312	-2.81163999570243	0.0079453231417608	0.134129430454333	-2.61816322160881
ctf1	0.188547713386667	0.0838591754509804	2.81127548181279	0.00795267486241714	0.134129430454333	-2.61897311530882
eps8	-0.272281844436543	-0.483829337986928	-2.80906152390319	0.00799746372848518	0.134472081735357	-2.62389079824791
gtf3c1	0.126628278310321	0.134094326151634	2.80760577260405	0.00802704202980923	0.134472081735357	-2.62712303704428
mtap	-0.14918153305679	-0.00127578640522876	-2.80711105898596	0.00803711695000705	0.134472081735357	-2.62822122596422
aldh3a1	-0.62952383005037	-0.222299801215686	-2.80485473059373	0.00808321719426231	0.13488466676155	-2.63322841648876
zbtb5	0.221768794214321	0.125129831124183	2.80252590465823	0.0081310572391927	0.135324024052278	-2.63839388341842
gtpbp6	0.200480961525926	0.15649008754902	2.79915667605837	0.00820073733122499	0.136081554106018	-2.6458623260396
tns2	-0.352270631200395	-0.414469005453595	-2.79823784530789	0.00821983636310394	0.136081554106018	-2.64789809887666
dnase1	0.389865060292741	-0.0401854447686275	2.79660443886033	0.00825389116217263	0.136286691079339	-2.65151607265413
egr2	0.268294426520494	0.102337046875817	2.79443098080754	0.00829940944479309	0.136679541406265	-2.65632822390032
prps1	0.188615487798518	0.303688626509804	2.79255935673068	0.00833879387719941	0.136864304101214	-2.66047023974979
fancl	-0.155381933526914	0.0672210747973856	-2.79183232414652	0.00835413968762775	0.136864304101214	-2.66207874199583
large1	0.247221988117531	0.053484857248366	2.78710489698216	0.00845456741341604	0.138149827526754	-2.67253145742426
pold2	0.220089109722469	0.259552841398693	2.78496787403805	0.00850033375058711	0.138537822862548	-2.67725297035778
lgals3bp	-0.267063439059753	-0.535609377307189	-2.78259355568431	0.00855145261002822	0.139010822660691	-2.68249611811784
nedd9	-0.277269637937778	-0.156526510666667	-2.78115216707059	0.00858262511664434	0.139157975795901	-2.68567774216033
bicral	-0.185776780156049	0.000415257594771244	-2.77942573474105	0.00862010148445343	0.139406319893821	-2.68948720053215
med14	-0.196372853854815	-0.262123743843137	-2.77759412696578	0.00866002751736398	0.1395259234979	-2.69352712139999
svil	-0.153246810052346	-0.0541327676993464	-2.77620044195682	0.00869052285496979	0.1395259234979	-2.69660001649335
vill	-0.362460195931654	-0.735584771037908	-2.7749243817244	0.00871853209769611	0.1395259234979	-2.69941272000253
ccdc47	-0.151562315244774	-0.174092750361656	-2.77381095707709	0.00874304016806972	0.1395259234979	-2.70186628101224
cux1	0.317644466263704	0.352396062823529	2.77301569450427	0.00876058428685168	0.1395259234979	-2.70361835823841
znf254	-0.340816960574815	-0.757288608509804	-2.77211310907716	0.00878053573815245	0.1395259234979	-2.70560650272004
g3bp2	-0.196906510631111	-0.29502444545098	-2.77201316008771	0.00878274768799371	0.1395259234979	-2.70582663764814
specc1l	-0.18633219689679	-0.298861955150327	-2.77064040167223	0.00881318044834747	0.139656720908196	-2.70884959856909
abi1	-0.140855930205235	-0.142422430985621	-2.7668792071852	0.0088970662276746	0.140631767935429	-2.71712735124074
trim32	-0.306009403286914	-0.353582499398693	-2.7610381083096	0.0090288142771809	0.142008768792277	-2.72996865388198
rfxank	0.158496567658272	0.151599077738562	2.76042647883789	0.00904271427899231	0.142008768792277	-2.73131229978494
hoxa5	0.374612738494815	0.112156605137255	2.76002267401709	0.00905190212775445	0.142008768792277	-2.732199287884
rbm39	-0.240146382478222	0.105768600188235	-2.75820477197709	0.00909337285455103	0.142304499074578	-2.73619143931922
atp5mg	0.216829000618272	0.148965349581699	2.75395065843934	0.00919111107617513	0.143477121042724	-2.74552710214472
lhfpl2	-0.269178750840494	-0.402847275071895	-2.74991163580235	0.00928481083882648	0.144581051948162	-2.7543823556461
klhl18	0.180192593931852	0.216217097490196	2.74808054215694	0.00932758159784518	0.144888434153195	-2.7583941934579
atg101	-0.306709346621235	-0.323976816169935	-2.74566894384988	0.00938419128667669	0.145233483854347	-2.76367531788681
gstm3	0.604361745756049	0.458512212797386	2.74516899574474	0.0093959669255634	0.145233483854347	-2.76476978098551
ugt2b7	0.346897944958025	-0.646829426993464	2.74304078181692	0.0094462481135527	0.145502276279706	-2.76942735999152
nos1ap	-0.169963797596708	-0.0515393050108932	-2.74247682985112	0.00945961389260847	0.145502276279706	-2.77066118199097
rsc1a1	-0.147882375093333	-0.0375228928235294	-2.73991712338152	0.00952050066602227	0.146081633390112	-2.77625932841846
pml	0.174493148506337	0.13975269622658	2.7387105766046	0.00954932643228144	0.146167427215286	-2.77889693234857
kyat1	0.161125682546173	0.189660406261438	2.73664822472398	0.00959878617904334	0.146418268618647	-2.7834036900218
nubp1	0.168337928430617	0.189109528732026	2.73604025160673	0.00961341206972712	0.146418268618647	-2.78473185411292
prss3	-0.669051716049383	-1.4755872248366	-2.73512218770678	0.00963553699064057	0.146418268618647	-2.78673708127902
tmem87a	-0.105667914970206	-0.0557027983485839	-2.73302832364026	0.00968617522757994	0.146833080377603	-2.79130888592335
cxadr	-0.248983529386008	-0.349463172570806	-2.73093221863083	0.00973711512548565	0.147014665279292	-2.79588336045104
zmym2	-0.225670530428971	0.113799720135076	-2.73061310859095	0.00974489197607134	0.147014665279292	-2.79657958107199
lypla2	0.170980618226173	0.157562763359477	2.7284579340263	0.00979756572194064	0.147455708030451	-2.80128029689401
csrp2	0.271614153499259	0.291914136588235	2.72706927082884	0.0098316453902384	0.1476154681384	-2.80430790352886
cox7c	0.221595046775309	0.140372407581699	2.72468324999064	0.00989045868056825	0.148076688538341	-2.80950769355268
gjc1	-0.512443737721811	-0.278435733616558	-2.72237899036148	0.00994756647279804	0.148076688538341	-2.8145265568789
eef1e1	0.20135564786963	0.202895772862745	2.72211313344721	0.00995417501402314	0.148076688538341	-2.81510544088727
chka	-0.175696257491358	-0.229711400065359	-2.72153458362184	0.00996857040728025	0.148076688538341	-2.81636506654347
kdelr3	-0.362128277381531	-0.346637472005229	-2.71775831537466	0.0100630066009271	0.148076688538341	-2.82458261524646
slc16a3	-0.30856616642963	-0.156663509215686	-2.71775818016426	0.0100630099970557	0.148076688538341	-2.82458290934811
rwdd3	0.507425841295802	0.131663032888889	2.71724847520791	0.0100758200019713	0.148076688538341	-2.82569152301505
mst1r	-0.280468934277531	-0.279700706640523	-2.71560977245031	0.0101171067886445	0.148076688538341	-2.82925482067057
tmem147	0.246952213975308	0.299822931699346	2.71502877700399	0.0101317825020569	0.148076688538341	-2.83051784431608
snrpn	0.252582891354074	0.558391493176471	2.71395190123006	0.0101590361948064	0.148076688538341	-2.83285840428867
itch	-0.165121678056296	-0.22368579772549	-2.71343211107455	0.010172215423284	0.148076688538341	-2.83398794193279
adora3	-0.266280182178765	-0.313443380496732	-2.71342093682461	0.0101724989193589	0.148076688538341	-2.83401222278498
polr3e	0.166087262099753	0.0808129329150327	2.71336819485785	0.0101738371072642	0.148076688538341	-2.83412682647466
atp6v1c1	-0.183156160022518	-0.0855460047764706	-2.71091271479018	0.0102363194922898	0.148076688538341	-2.83946079580496
mgll	-0.367101372632099	-0.850333085555556	-2.71087482169524	0.0102372865063443	0.148076688538341	-2.8395430857306
asap2	-0.303500885867325	-0.342652620135076	-2.71067858971138	0.0102422956103825	0.148076688538341	-2.83996921798362
gmeb2	-0.220569740337778	-0.487291945176471	-2.70988768123639	0.0102625077416494	0.148076688538341	-2.84168653438388
dvl3	0.32182890382321	0.195620776673203	2.70770290592966	0.0103185333441217	0.148544378187344	-2.8464287189482
myoz2	0.266296775647407	0.400636488058824	2.70489605024569	0.0103909276200095	0.14924503574767	-2.85251757530395
ppme1	0.199809512726914	0.0305603542222222	2.70252015462859	0.0104525743000579	0.149557597348194	-2.85766839910816
arhgef2	-0.27884601555358	0.112989354718954	-2.70222578799768	0.0104602357070744	0.149557597348194	-2.85830636949962
igfbp3	-0.433029841031111	0.0134909837647059	-2.69989825564498	0.0105209973604164	0.150085248059817	-2.86334917965336
eef1d	0.269034435984197	0.377224392640523	2.69780870564803	0.0105758248442008	0.150518822318969	-2.86787400549937
lnpep	-0.24161349549037	-0.46498078172549	-2.69691926261695	0.0105992430912896	0.150518822318969	-2.86979937200314
camlg	0.22441603428642	0.265029363169935	2.69395697928888	0.010677584347923	0.151289826875639	-2.87620885069169
cavin1	0.50397212894321	0.564477934673203	2.69236032260481	0.0107200320899987	0.151549936804904	-2.87966165212508
flii	-0.142225516230453	-0.0556023227668845	-2.69090259225253	0.0107589228836417	0.151651334206938	-2.88281287326831
rpl35a	0.258161989652148	0.261782689090196	2.68985280350093	0.0107870111073771	0.151651334206938	-2.88508155436746
pbx3	0.305584940985679	0.367641836130719	2.68882441304701	0.0108145926420172	0.151651334206938	-2.88730343959037
rnf220	0.159639628676872	0.0537822814074074	2.68848802227107	0.0108236288442084	0.151651334206938	-2.88803010874403
eif2s1	0.141307481434074	0.0666705808627451	2.68523576640159	0.01091135296621	0.152540714467616	-2.89505259070792
fgf13	0.154160775415309	0.191603930640523	2.68205870569097	0.0109976841174708	0.15340672013971	-2.90190741544289
mrpl33	0.162659499660247	0.209356873633987	2.67911401799465	0.0110782651908249	0.154188863529822	-2.90825619591553
plpp2	-0.352535617507161	-0.459012161346405	-2.6763005430698	0.0111557658368408	0.154599207334535	-2.91431787155576
atxn10	0.168231904537942	0.207752957023965	2.67520630053964	0.0111860433934197	0.154599207334535	-2.91667432212958
mocs1	0.253695617724444	0.0385369823921569	2.67505153187678	0.011190331956561	0.154599207334535	-2.91700756603883
pole3	-0.167542154733169	-0.15343793011329	-2.67385915962694	0.0112234230510785	0.154599207334535	-2.91957453316545
btg2	0.502161556357531	0.531221992366013	2.67296002215954	0.0112484360570312	0.154599207334535	-2.92150972778356
rps21	0.231115907000494	0.109915260248366	2.67271734754632	0.0112551958288376	0.154599207334535	-2.9220319590502
utrn	-0.190895215451523	0.0672243285969499	-2.67141421511571	0.0112915592862747	0.154760783158941	-2.92483575087191
ppox	0.19411782905284	0.200489441673203	2.66917093654389	0.0113544118951047	0.155283924417617	-2.92966026632748
nedd8	0.240011678518519	0.137942476470588	2.66694483772985	0.0114171029390136	0.155708306938004	-2.9344452371212
traf3ip2	0.32398889968316	0.231110528373856	2.66631335660997	0.0114349448108977	0.155708306938004	-2.93580212628201
mturn	0.309078779608889	0.408020880352941	2.66007899139398	0.0116124797047948	0.157784254477029	-2.94918696251937
arpc3	-0.213445486002963	-0.153355419333333	-2.65752860728992	0.0116858382676146	0.158438811511991	-2.95465662583877
snapin	0.150012668541893	0.123584971363834	2.65486001384169	0.0117630553800756	0.158888241051265	-2.96037615051583
ndufb7	0.256601876053333	0.044494416627451	2.65434107465162	0.0117781258064754	0.158888241051265	-2.96148794439637
dmd	0.377566244305514	0.442030698165577	2.65364944740497	0.0117982389754348	0.158888241051265	-2.96296949125833
cbx1	0.175245724240988	0.235953804143791	2.65163757467809	0.0118569267052491	0.158888241051265	-2.96727772865443
stim1	0.212299936699259	0.234936497960784	2.64957078040731	0.0119174973155036	0.158888241051265	-2.97170135672078
atp6v1a	-0.232643313415309	-0.260925882111111	-2.64932289895381	0.0119247810327674	0.158888241051265	-2.97223175447043
nrdc	0.174859539552593	0.225886068411765	2.64888281688843	0.0119377224811946	0.158888241051265	-2.97317332859523
psmf1	-0.139258204835556	-0.150214216705882	-2.64781136303248	0.0119692848822101	0.158888241051265	-2.97546532242399
nup50	-0.223036653076543	-0.0845249041830065	-2.6457227342539	0.01203103245489	0.158888241051265	-2.97993145908616
ppp2r5b	0.138826696	0.151280880392157	2.64525227430521	0.0120449815250917	0.158888241051265	-2.98093713081747
kif5b	-0.207650888670025	-0.377604514394771	-2.64517545372424	0.0120472606624637	0.158888241051265	-2.98110133409503
slc6a6	-0.185884847215802	-0.0935051344183006	-2.64477836545956	0.0120590479547564	0.158888241051265	-2.98195005688653
tbca	0.222666692105679	0.372577470111111	2.64460481080495	0.01206420314965	0.158888241051265	-2.98232098048306
tlr2	-0.159772518204444	0.0599446816862745	-2.64421986288107	0.0120756447462478	0.158888241051265	-2.98314364015306
gla	0.22283589070716	0.0819158075228758	2.64138444247123	0.0121602296318239	0.158888241051265	-2.98920071217937
cacna2d2	0.17207518665679	0.109695050915033	2.64121023867792	0.0121654441910752	0.158888241051265	-2.98957271060826
ramp1	0.37680619094716	0.0852823181307189	2.64082557794229	0.0121769658130993	0.158888241051265	-2.99039406634007
snap23	0.134217294031276	-0.012554299956427	2.64022886636749	0.0121948588653661	0.158888241051265	-2.99166805361416
ugt2b4	0.290655208112593	-0.394188638862745	2.64009558545792	0.0121988587550089	0.158888241051265	-2.9919525844137
dach1	-0.205513563620741	-0.303512926313726	-2.63919482077855	0.0122259233501708	0.158911743380009	-2.99387530868135
cdkn1c	0.34571706797037	0.322080777254902	2.63560613533215	0.0123343011402782	0.159989873141217	-3.001531258289
crebl2	0.170453345628313	0.20697434816122	2.63459163129179	0.0123650993998574	0.160059342231488	-3.00369432036344
vps4b	-0.163874247417942	-0.173280583337691	-2.63237721584888	0.0124325711920937	0.160380043860182	-3.00841386113362
spen	0.305551177236543	0.535106526614379	2.63210588560522	0.0124408617713827	0.160380043860182	-3.00899196295869
sergef	0.204213727247078	0.269335670246187	2.62833996394252	0.0125564586580033	0.161539225802656	-3.01701167283955
rnf130	0.199627839288296	0.21405862034902	2.6268618953842	0.0126020988907105	0.161795518615224	-3.02015722867429
slc2a1	-0.321843347340247	-0.314814193477124	-2.62460851595995	0.0126719739502233	0.16210173032479	-3.02495052538889
vps41	-0.164822371779753	-0.000884882660130721	-2.62386036968746	0.0126952521238688	0.16210173032479	-3.02654135317842
st3gal2	0.142337390960988	0.0945948746928105	2.6235646280469	0.0127044648389163	0.16210173032479	-3.02717012385606
acsl5	-0.32698324691358	-1.47169668888889	-2.62277738757609	0.0127290184041403	0.16210173032479	-3.02884363347052
acot8	0.157852346413827	-0.0630440079477124	2.62182842530129	0.0127586741438529	0.162151149573694	-3.03086049047705
pfkp	0.19115635068642	0.101553112875817	2.61920774500393	0.0128409034792467	0.162448295887221	-3.03642780079742
prkag2	0.157325088057284	0.0128269388104575	2.61865321226154	0.0128583656211026	0.162448295887221	-3.03760536648559
msx1	0.0976811471078189	0.104518657167756	2.6186165222995	0.0128595217535902	0.162448295887221	-3.03768327284201
ssna1	0.166932507901235	0.0856199434640523	2.6168212613417	0.0129162091869655	0.162837418828056	-3.04149439637431
hspa12a	0.198198802806914	0.122127266418301	2.61434482352652	0.0129947836425741	0.163032505573242	-3.04674874636762
lancl1	-0.219869925679012	-0.169142529346405	-2.61414637671817	0.0130010991542016	0.163032505573242	-3.04716965620672
pcdhga8	0.734466901641482	0.266214022431373	2.61376357352488	0.0130132897460881	0.163032505573242	-3.04798153020235
rps7	0.170646332215309	0.0918122976993464	2.61307186933275	0.0130353441906439	0.163032505573242	-3.04944834247533
fut4	-0.292087955877531	-0.544353108405229	-2.61068364602607	0.0131117558553245	0.16366280969414	-3.05451078315501
spg21	0.202182744049383	0.228041933660131	2.60789490215092	0.0132015045015555	0.164456762018388	-3.0604183545868
lpin2	-0.28964328815144	-0.398160289891068	-2.6066405071468	0.0132420582697492	0.16463594580038	-3.06307425630182
polr2e	0.14138605670716	0.0571243580130719	2.60509386048998	0.0132922183108587	0.164912649405086	-3.0663477712509
kdm4c	-0.23001964710321	-0.167552749751634	-2.60433963726558	0.0133167423140651	0.164912649405086	-3.06794363618262
lpin1	-0.380833747990123	-0.859276775424837	-2.60333240897467	0.0133495579113131	0.164994241296799	-3.07007435848617
cr1	-0.335751777255309	0.0733287981633987	-2.60161785215876	0.01340558967577	0.165319992255362	-3.07370012935969
msh5	-0.162236964875062	0.00579935754248366	-2.60076961961924	0.0134333899392919	0.165319992255362	-3.07549329994354
sart1	0.133037646192593	0.269323793921569	2.60011896750171	0.0134547506016127	0.165319992255362	-3.07686852105219
ugt2b17	0.527733808677531	-0.492099601006536	2.59836281914862	0.013512560502491	0.165706663004232	-3.08057918407086
tonsl	0.159877869490173	0.0576805825281046	2.5948212001719	0.0136298417444891	0.166496038533037	-3.08805740299904
cep162	-0.157317290817712	-0.0820588556139434	-2.59482060047963	0.0136298616824852	0.166496038533037	-3.08805866869082
smim26	0.207252283748346	0.182202260569935	2.59053191858159	0.0137731361951871	0.167857183220434	-3.09710525214811
phlpp2	-0.146932374970864	-0.0859215198562091	-2.5897300827825	0.0138000768826445	0.167857183220434	-3.0987955469749
il2rg	-0.281038198848395	-0.323789593947712	-2.58909838188638	0.0138213353851828	0.167857183220434	-3.10012694683254
jup	-0.328325590747654	-0.538988145437909	-2.58658797054583	0.0139061158737989	0.167943847714448	-3.10541585930172
itga6	-0.245039195808395	-0.396052282457516	-2.58571887865759	0.0139355777563233	0.167943847714448	-3.10724605786478
cyp3a7	-0.259675475277037	-0.322398920901961	-2.58531417207965	0.0139493167384176	0.167943847714448	-3.10809817928997
scgb2a1	-0.462752440237037	-0.252903589803922	-2.58527851785947	0.0139505277251354	0.167943847714448	-3.1081732460221
aldh2	-0.322397296495802	-0.503654100143791	-2.58494233700181	0.0139619507796306	0.167943847714448	-3.10888101044462
mrc1	-0.258145037697778	0.0287560666078431	-2.58379106648049	0.014001134890729	0.16809377785797	-3.11130432512178
tomm70	0.157640988409877	-0.0368310149346405	2.58260118781555	0.0140417393150078	0.168260156248979	-3.11380814960059
dhrs3	0.196755420925761	-0.062722153416122	2.57968412338659	0.0141417422719832	0.169136312990582	-3.11994318035948
irf4	-0.256927959756379	0.111473249978214	-2.57551013736549	0.0142859742351325	0.169849530635759	-3.12871365251405
rgs11	0.318068429652675	0.324783485119826	2.57460625998999	0.0143173852690442	0.169849530635759	-3.13061164894475
anxa13	0.386630326996543	-1.31975909526797	2.57412401741883	0.0143341698459472	0.169849530635759	-3.13162409810118
ckm	0.535530416938272	0.517810239542484	2.5740917341158	0.0143352941202341	0.169849530635759	-3.13169187108432
spock1	-0.169930536278519	-0.10736046145098	-2.57406085587671	0.0143363695386406	0.169849530635759	-3.13175669385657
laptm4b	0.233276475798519	-0.201860568588235	2.57253731639213	0.0143895231074049	0.169925650625677	-3.13495441821113
tnrc6b	0.150580477545679	0.223821489640523	2.5723286734359	0.0143968163699707	0.169925650625677	-3.13539223578515
dnal4	0.144531004175802	0.0938942719477124	2.5713349921651	0.0144315978414725	0.169930564403324	-3.13747705599577
sult1c2	-0.580191836638024	-0.715744346771242	-2.57011905245758	0.0144742639933084	0.169930564403324	-3.14002745763279
txnrd1	-0.230206253214815	-0.288264744313726	-2.56979172388094	0.014485769420876	0.169930564403324	-3.14071388268253
gale	-0.379561036110617	-0.429141686810458	-2.56854734184363	0.014529585531234	0.169930564403324	-3.14332288181279
lef1	-0.178337186195885	-0.271320756361656	-2.56824711320297	0.0145401751407579	0.169930564403324	-3.14395222105345
bnip2	-0.154320981512099	0.0450287111699346	-2.56748440989455	0.0145671089664467	0.169930564403324	-3.14555077784897
map4k5	-0.146942069551605	-0.00968439889542484	-2.5665790709796	0.0145991392621732	0.169930564403324	-3.14744787264627
gsta4	0.456189360171852	0.480602132117647	2.566178657983	0.0146133262346524	0.169930564403324	-3.14828677598335
creld1	0.200886845269136	0.161569786830065	2.56293290120501	0.014728794368314	0.170957279282405	-3.15508370347497
fam189b	0.167525965959506	0.219826782183007	2.56049606713314	0.0148160350266609	0.171624522210845	-3.16018287208419
npff	0.133495725204938	0.160927650130719	2.55962077435433	0.0148474868729056	0.171624522210845	-3.16201366006968
baz1b	0.144615437157531	0.234952450601307	2.55844685107528	0.014889765635422	0.171624522210845	-3.16446841166008
lamtor3	-0.097581909785679	-0.15520547475817	-2.5582905147993	0.0148954044074267	0.171624522210845	-3.16479526406671
psmd4	0.126740085387259	0.0216163866705882	2.55671185885722	0.0149524536701475	0.171966884897437	-3.16809500878885
smtn	0.60394592381037	0.52125281854902	2.55290963883155	0.0150906820259254	0.172722055131208	-3.17603687275043
impa1	-0.339928075664197	-0.989303216405229	-2.55101872101548	0.015159861415476	0.172722055131208	-3.17998355123676
armcx3	0.191491908582716	0.33921580875817	2.55041851051257	0.015181880937005	0.172722055131208	-3.18123588410904
spag1	-0.189070897419259	-0.263039967235294	-2.55007815658993	0.015194380308551	0.172722055131208	-3.18194594069308
gper1	0.798612311198025	0.538462089986928	2.54946948984055	0.0152167569127363	0.172722055131208	-3.18321560023209
rpl21	0.263085608335802	0.361903568888889	2.54946137733929	0.015217055359199	0.172722055131208	-3.18323252127214
samd4a	-0.152344937536461	0.0371509644074074	-2.54925864847447	0.0152245151869698	0.172722055131208	-3.18365536096833
jak1	-0.288122053155555	-0.109838604705882	-2.54889896347482	0.0152377587979368	0.172722055131208	-3.18440551453057
cryab	0.472309186313086	0.575080886679739	2.54797975084951	0.015271652264481	0.17277766928164	-3.186322285949
nr2f2	0.438021985330041	0.595604796383442	2.5472774667099	0.0152975936718921	0.17277766928164	-3.18778639681006
lage3	0.187353599095309	0.14538620930719	2.54361924253157	0.0154333782876387	0.17346345417482	-3.19540859739387
txn2	0.162493423891358	-0.00779476738562091	2.54218921959868	0.0154867571859157	0.17346345417482	-3.19838615161832
mrfap1	0.146386948422716	0.12410193730719	2.54197029805026	0.015494943863161	0.17346345417482	-3.19884188411143
mapk3	-0.285475641738271	-0.574633844836601	-2.54128060661846	0.0155207611589005	0.17346345417482	-3.20027745231976
myd88	-0.301364824114568	-0.474683585464052	-2.54079883964036	0.0155388185878356	0.17346345417482	-3.20128007688906
pparg	-0.38500898630321	-0.516664333673203	-2.54076129394589	0.0155402266718063	0.17346345417482	-3.20135820933874
atp5pd	0.235728805617448	0.203487322206972	2.53920197948803	0.0155988093921918	0.17346345417482	-3.20460244705486
mfsd9	-0.149447231998683	-0.0103930903180828	-2.53879450658683	0.0156141512911386	0.17346345417482	-3.20544999428161
b4galt1	-0.427450028493827	-0.487427068954248	-2.53865865296788	0.015619269435427	0.17346345417482	-3.20573255054488
ddx3x	-0.220915093118025	-0.141998172888889	-2.53826668016977	0.0156340452260567	0.17346345417482	-3.20654774102151
znf133	-0.175672609420247	0.0765473227581699	-2.53617678209186	0.0157130424526556	0.174033010686015	-3.21089268821445
tnnt2	0.204320525416296	0.0455360825098039	2.53490297326127	0.0157613711555	0.174060451233048	-3.21353977761793
mt2a	0.636858783804445	0.170046826941176	2.53411612642947	0.0157912923975724	0.174060451233048	-3.21517446590886
b3gnt5	-0.176841933487407	-0.322875707294118	-2.53324946353801	0.0158243090248885	0.174060451233048	-3.21697457537325
slpi	-0.781789984079012	-0.927813069150327	-2.53320006910413	0.0158261926729142	0.174060451233048	-3.21707715792498
cdc42	0.130172566378272	0.164097349267974	2.53201230967311	0.0158715495898856	0.174254657015656	-3.21954349285841
slc7a8	-0.254075221997037	-0.258068000862745	-2.53093941825216	0.0159126224043575	0.174401232658211	-3.22177063454173
dpp6	0.204552669536658	0.0245823615546841	2.52994080135177	0.0159509392984514	0.174517146307057	-3.22384301935101
mea1	0.105846320744691	0.110990481006536	2.52832004124216	0.0160133077704272	0.17489116826676	-3.22720532831518
evi2b	-0.282288594735144	0.0553199435991285	-2.52760937009514	0.0160407254951392	0.17489116826676	-3.22867917265239
grhpr	0.178319264982716	0.115314909444444	2.52464910075796	0.0161553960416254	0.175836672141636	-3.23481537754347
creb3l2	0.184671460079012	0.308705474052288	2.52232871246312	0.0162458041472523	0.176515291693203	-3.23962178459955
fubp1	-0.118578523676379	0.0282997234488017	-2.52093208660014	0.0163004432630445	0.17671861097511	-3.242513278582
atp5pf	0.239264506007901	0.00493501740522875	2.51995506983063	0.0163387662991932	0.17671861097511	-3.24453538997015
ssu72	0.136920063876346	0.0681342947895425	2.51969989482312	0.0163487889981742	0.17671861097511	-3.24506343250813
sptbn1	-0.189346141848889	-0.210550784588235	-2.51718629881366	0.0164478185992846	0.177188519161297	-3.25026295779112
polr2f	0.16252978461037	0.161620309137255	2.51716671098233	0.0164485924638686	0.177188519161297	-3.25030346252014
nat2	0.207611918824691	-0.44129013130719	2.51457607669292	0.0165512358863195	0.177947436074772	-3.25565861631038
ube2b	0.145313712888889	0.158001637254902	2.51396291513875	0.0165756155682429	0.177947436074772	-3.25692554490322
arf6	-0.192106446157037	-0.25441803054902	-2.51118432741258	0.0166865063160229	0.178832727826406	-3.26266408454177
ldlr	-0.388497150419753	-0.185547583660131	-2.50876899048368	0.0167834510605614	0.179565800377537	-3.26764889171222
atp1b1	-0.151534847818272	-0.245167589385621	-2.50578727716359	0.016903839025053	0.180337473021435	-3.27379807287754
sod3	0.295879673097284	0.27149470079085	2.50511189025807	0.0169312175354252	0.180337473021435	-3.27519022723714
zfp91	-0.233442970631111	-0.203092134666667	-2.50358896911484	0.0169931018540612	0.180337473021435	-3.27832843571846
cops2	0.195349212337383	0.133462589330719	2.50258376376534	0.0170340618858113	0.180337473021435	-3.28039909720701
mt1g	1.15076991942123	0.0207409820522876	2.50182514348517	0.017065033835475	0.180337473021435	-3.28196143158004
il13ra1	-0.240496615223704	-0.45757079054902	-2.5011087312099	0.0170943298320227	0.180337473021435	-3.2834365432054
kif22	0.179280551156543	0.211050975202614	2.5009911221086	0.0170991435710713	0.180337473021435	-3.2836786757727
ulk1	0.270929978845103	0.30188196091939	2.50096991769738	0.0171000115992021	0.180337473021435	-3.28372233039529
rps23	0.169329768485136	0.0994911864261438	2.50063882751218	0.0171135704011757	0.180337473021435	-3.28440393006732
nbea	0.214042935320494	0.0983485825620915	2.49668160320477	0.0172763890415493	0.181330944451222	-3.29254569255487
tsc22d1	0.345170842731852	0.367697894941176	2.49617155590703	0.0172974774462894	0.181330944451222	-3.29359444238796
ada	0.681321203685004	0.335337108595207	2.49577902080782	0.0173137232100518	0.181330944451222	-3.29440146571061
copb1	-0.166210427628642	-0.129724725581699	-2.49555155191065	0.0173231437951334	0.181330944451222	-3.29486908519807
grik2	-0.14928973904	-0.221692633058824	-2.49403828937709	0.0173859346264063	0.18141334641257	-3.29797923207419
dhrs9	-0.447558409114074	-0.411064641882353	-2.49390373647904	0.0173915277767812	0.18141334641257	-3.29825571047862
elovl5	-0.266533443139753	-0.110245046856209	-2.49272031453304	0.01744079161277	0.18141334641257	-3.30068695688081
evl	-0.333388206178766	-0.715338678535948	-2.49258665140991	0.0174463637862986	0.18141334641257	-3.30096150734524
epb41	0.239628399859753	0.083236400248366	2.49138372391631	0.0174965848887508	0.181635339166883	-3.30343192304922
hsd17b2	0.339290399670123	0.439696855071895	2.48987169206324	0.017559898129361	0.181713301787128	-3.3065359746722
snrpa	0.182973562186667	0.233993882705882	2.48982481933837	0.0175618641689038	0.181713301787128	-3.30663217903587
med6	-0.133449940981399	-0.0158757370174292	-2.48905162982633	0.0175943240205069	0.181750233847305	-3.30821893943569
cdyl	0.134474625296461	0.0289502377298475	2.48720188876553	0.0176722018731939	0.18225544587584	-3.3120136527041
abcf1	0.154982843858568	0.16917232780915	2.48454454686573	0.0177846324026206	0.183114766685574	-3.31746174812864
ostf1	-0.224715630982058	-0.241734164897603	-2.48254505392688	0.0178696599081284	0.183369914622639	-3.32155847439653
acsm3	0.519624597542716	0.59709877275817	2.48177897053969	0.0179023354616363	0.183369914622639	-3.32312748722994
rnf11	0.159559278957037	0.0750487711372549	2.48167836913049	0.017906630436272	0.183369914622639	-3.32333350385312
b4galnt1	0.152664528136296	0.127680400117647	2.48036519767611	0.017962779984843	0.183369914622639	-3.32602215439773
ca3	-0.14295272551177	0.0432217508453159	-2.48002670660747	0.0179772794625218	0.183369914622639	-3.32671503829575
gpr137b	-0.209095266997202	-0.117176592906318	-2.47986287898697	0.0179843009572673	0.183369914622639	-3.32705036647672
kiaa0753	-0.23237948206321	-0.166229160320261	-2.47604648945401	0.0181485776814686	0.183834628550067	-3.33485756299672
arf1	-0.181493194676543	-0.219330431437909	-2.47595787362459	0.0181524083697197	0.183834628550067	-3.33503874601198
supv3l1	0.172066566490864	0.276349796679739	2.47476266898825	0.0182041468471331	0.183834628550067	-3.33748201168239
itpkb	0.281306938243951	0.266681713673203	2.47460802587606	0.0182108509188743	0.183834628550067	-3.33779807727579
atp2a2	-0.181503857137449	-0.202008474520697	-2.47373530216472	0.0182487273880993	0.183834628550067	-3.33958152810524
cox11	0.18235961715358	0.0324322264575163	2.47235294423202	0.01830886923052	0.183834628550067	-3.34240555025265
chdh	0.17819958868642	0.11388504375817	2.47134170968763	0.0183529791651027	0.183834628550067	-3.34447071257883
tceal1	0.165531748075556	0.0721362015784314	2.47117100613153	0.0183604347899375	0.183834628550067	-3.34481926899075
atg2a	0.197507688024889	0.311749481027451	2.47109658805134	0.0183636859282767	0.183834628550067	-3.34497121667212
dcaf7	-0.200972433008593	-0.125036844792157	-2.47101200852632	0.0183673816320516	0.183834628550067	-3.34514390826546
gabarap	0.17783699442963	0.18666753372549	2.47080328110484	0.0183765048832359	0.183834628550067	-3.34557006331599
lrrc17	0.423628162854321	0.445734991437909	2.47071097800236	0.0183805406704804	0.183834628550067	-3.34575850897449
gmfb	-0.150258131577284	-0.374561197006536	-2.46897942709725	0.0184563995989128	0.184300333137715	-3.34929273413401
ccnd1	-0.278705349240099	-0.145942874912418	-2.46748442461811	0.018522124938651	0.18466353088598	-3.35234276707889
fchsd2	-0.261572694992593	-0.0451413952941176	-2.4659437225138	0.0185900826325534	0.184761970064524	-3.35548469606018
sertad2	-0.192070001574321	0.0322412546797386	-2.46592890990696	0.0185907370928062	0.184761970064524	-3.35551489657547
cd209	-0.162589938348642	0.0623228832810458	-2.46361370032421	0.0186932877968645	0.185411031861046	-3.360233690385
slc33a1	-0.18082877058963	-0.0665959649803922	-2.46312521969143	0.0187149904994061	0.185411031861046	-3.36122890521505
tspan3	-0.306444975802469	-1.27704774771242	-2.46211237970098	0.0187600631588817	0.185565341717806	-3.36329199712976
best1	0.216300379012346	0.0952647493464052	2.45848601124516	0.018922253591005	0.18687582000159	-3.3706738571831
elf3	-0.32207317146535	-0.381069952474946	-2.45703998661288	0.0189872830502992	0.187224134278107	-3.37361528856441
supt4h1	0.137357934747654	0.197039806222222	2.45563302203454	0.0190507513090806	0.1873055902375	-3.37647611225995
tfdp2	0.136067319674074	0.00784404098039216	2.45551403681058	0.0190561275936296	0.1873055902375	-3.37671799631441
rbm6	0.251174484028971	0.4039398728061	2.45487856145761	0.0190848646228322	0.1873055902375	-3.37800971088279
lefty2	0.16873832957037	-0.298850630784314	2.45219519683448	0.0192066456814129	0.18804652218117	-3.38346155510606
stxbp1	0.166230158927407	0.219309049372549	2.45189876743398	0.0192201420700195	0.18804652218117	-3.38406356218549
ddt	0.338607768278518	0.295883184980392	2.45000801250325	0.0193064313095172	0.188347192610852	-3.38790223224321
usp32	-0.189022075892675	0.119795056723312	-2.44991354628004	0.0193107517459862	0.188347192610852	-3.38809396648733
stk17b	-0.187442044436543	0.00847685613071895	-2.44736335841916	0.0194277184163919	0.189194700553439	-3.39326803381432
angel2	0.244141262275556	0.227348254862745	2.44485712020845	0.0195432973608484	0.190026095358729	-3.39834927437707
scmh1	0.136328592725926	0.120786213627451	2.44287451099256	0.0196351713712593	0.190530804621287	-3.40236631889566
gabbr1	0.230371735945086	0.376018770773856	2.44231224114302	0.0196612983786171	0.190530804621287	-3.40350514282561
mbd4	-0.16804805240823	0.181894625076253	-2.4412113227001	0.019712546421677	0.190530804621287	-3.40573441842922
cldn11	0.129755569985185	0.0473100778431373	2.44112973128147	0.0197163493575676	0.190530804621287	-3.40589960689238
tpp2	-0.161564172724938	0.0238350808888889	-2.43890992624703	0.0198200698679034	0.190812835053331	-3.4103923038791
esco2	-0.166536023197366	0.078480086422658	-2.43870658408078	0.0198295958183647	0.190812835053331	-3.41080370847925
tle3	0.17528254928	0.172088739254902	2.43855867664637	0.0198365274399743	0.190812835053331	-3.41110294173572
plin3	-0.112401078419753	-0.276458534640523	-2.43625365260135	0.0199448366870044	0.191409908382447	-3.41576462422619
rps13	0.168889539552593	0.170403740960784	2.43502999718592	0.0200025525439112	0.191409908382447	-3.41823809394061
limd1	-0.145365699466667	0.0150709103921569	-2.43495999728811	0.0200058588009669	0.191409908382447	-3.41837956389942
hoxb2	0.242403527736955	-0.0246574221982571	2.43375976482149	0.0200626259332173	0.191409908382447	-3.42080479410847
st13	0.176778033932839	0.203544691026144	2.43297182783317	0.0200999724253266	0.191409908382447	-3.42239647140889
ugt1a9	-0.308451948622222	-1.44572111882353	-2.43276985818982	0.0201095555190653	0.191409908382447	-3.42280440346
mal2	-0.251955084768395	-0.378035869986928	-2.43272720333276	0.0201115799460813	0.191409908382447	-3.42289055339319
spry1	0.272719354901728	0.388292824300654	2.42787135859934	0.0203432564660306	0.192185752928679	-3.43269098050254
phactr2	-0.184108897665185	-0.17650859572549	-2.42759739162305	0.0203563996821729	0.192185752928679	-3.43324351227342
adam17	-0.135762258999506	0.149898817601307	-2.42563468012558	0.0204507842001282	0.192185752928679	-3.43720059612039
ndufab1	0.237758062350617	0.0811789126143791	2.4248873534648	0.0204868266988881	0.192185752928679	-3.43870671479696
znf623	0.136736374297284	0.158130498928105	2.42454576188406	0.0205033203887167	0.192185752928679	-3.43939503020708
cald1	0.233105312647901	0.161887602718954	2.42433499861995	0.0205135030748153	0.192185752928679	-3.43981968942198
tcea2	0.150702444615309	0.127319487601307	2.42335339217483	0.0205609883705556	0.192185752928679	-3.44179715125163
znf197	-0.123512288409877	-0.0273341174183007	-2.42328891888113	0.0205641107644948	0.192185752928679	-3.44192701406491
tctn3	-0.235529113556543	-0.497908338143791	-2.42260834945341	0.020597096526107	0.192185752928679	-3.44329767657289
alkbh1	0.139049113512099	0.162268903535948	2.4223380832047	0.0206102090909285	0.192185752928679	-3.44384191612661
mgmt	0.231736537116049	0.320377536797386	2.42179238393402	0.0206367080181501	0.192185752928679	-3.44494066974467
smad3	-0.132590810111605	-0.0637040955424837	-2.42136943039389	0.0206572677533563	0.192185752928679	-3.44579215795591
pip5k1c	0.178021716219259	0.168887071843137	2.42119967063038	0.0206655249929934	0.192185752928679	-3.44613388820218
chd9	-0.198397508882963	0.135658091607843	-2.42112960375644	0.0206689339713779	0.192185752928679	-3.44627492950075
stk26	-0.138426594674568	-0.177251473777778	-2.42057310029803	0.0206960277993178	0.192185752928679	-3.44739504282114
dab2	-0.163637535454486	0.050501837204793	-2.42026023519729	0.0207112740581697	0.192185752928679	-3.44802468882145
kank1	0.181683402125432	0.0939074952418301	2.42023638153615	0.0207124368916935	0.192185752928679	-3.44807269234941
rhoh	0.238608492017778	0.372875690509804	2.41821415308768	0.0208112336801894	0.19281807228582	-3.45214105199984
tbp	-0.151959699662881	0.0936568148453159	-2.41752585971305	0.0208449580439137	0.192846516256266	-3.45352522926162
dnttip2	-0.15643587145679	0.0341025526143791	-2.41550134561863	0.0209444412129988	0.193140776823849	-3.45759497800932
pcgf3	-0.238537331555555	-0.102414692156863	-2.4154018805863	0.0209493399466548	0.193140776823849	-3.45779486428701
b2m	-0.33067789453037	-0.412338326352941	-2.41469374318918	0.0209842463711412	0.193140776823849	-3.45921777945439
usp39	0.126804927624691	0.171526107320261	2.41423912429057	0.0210066838610074	0.193140776823849	-3.46013112561102
pik3c2a	-0.175489842479012	0.0256252032026144	-2.41321387285373	0.0210573646137427	0.193140776823849	-3.46219044941749
c5	0.173030228352593	0.0992064835098039	2.41303329830035	0.0210663023566686	0.193140776823849	-3.46255308836759
pnpla4	0.255940754620049	0.166811751377778	2.41196828800489	0.0211190863474056	0.193140776823849	-3.46469150731658
psma2	0.189751925089383	0.158168275052288	2.41129696234618	0.0211524202228336	0.193140776823849	-3.46603911096815
tff2	-0.52888879463605	-0.305378763130719	-2.41128378381855	0.021153075064637	0.193140776823849	-3.46606556259693
galnt3	-0.317710558512988	-0.452023349532026	-2.40891707199147	0.0212709759562982	0.193935811218945	-3.47081431907585
lsm3	0.141228586034568	0.127013419346405	2.40360637328964	0.0215377089071761	0.196083540861136	-3.48145815428466
ednra	0.242572442076049	0.183645326287582	2.40288956865939	0.0215739423351675	0.196129582703091	-3.48289352236416
fam110b	-0.159557930866173	0.196262001816993	-2.4011086441826	0.0216642049436413	0.19662155123104	-3.48645843248982
spint2	-0.22084564470321	-0.629912506418301	-2.39997553395449	0.0217218125319755	0.19662155123104	-3.48872562869522
notch4	0.228457484323951	0.244590472928105	2.39997536074015	0.0217218213488432	0.19662155123104	-3.48872597521526
nop56	0.212844724296296	0.24400842254902	2.39882880303782	0.0217802540053044	0.196737975128682	-3.49101930803159
gpr19	0.274268176386173	0.381879696084967	2.39849624166825	0.0217972291630411	0.196737975128682	-3.49168434890572
ifitm2	0.274082537824197	0.298153653052288	2.39685792537679	0.0218810301189122	0.197211404696385	-3.49495962645168
naa25	-0.161295485367243	0.0378032232396514	-2.39517225205599	0.0219675582156604	0.197414283057331	-3.4983279264779
aldh3b2	-0.318396667830782	-0.363367162736383	-2.39416349887338	0.0220194872458991	0.197414283057331	-3.50034280761628
hinfp	-0.324208241183868	-0.331365800122004	-2.39407146874438	0.0220242303470657	0.197414283057331	-3.5005265984652
mt1h	1.13977452550255	0.147401836283224	2.39397774612222	0.0220290616287151	0.197414283057331	-3.50071376420576
adh7	-0.562713793904197	-0.292052454954248	-2.39206251577037	0.0221279999373638	0.197604782182797	-3.50453737687573
grina	0.181280312879012	-0.00540916869281046	2.3920385287506	0.0221292416251319	0.197604782182797	-3.50458525140615
plat	-0.358004361066667	-0.229579465882353	-2.39174287789374	0.0221445511745147	0.197604782182797	-3.5051752986985
pln	0.407627200278519	0.285540902627451	2.38783873630101	0.022347619718298	0.198893948226149	-3.51296216861705
mgst3	-0.373485214641975	-0.849784377287582	-2.3877500404925	0.0223522526459843	0.198893948226149	-3.51313896897765
irf1	-1.03907191541531	-0.63690157475817	-2.38576386804937	0.0224562263429458	0.199536892547277	-3.51709685349802
nme2	0.204540734563951	0.0317639183398693	2.38417390980974	0.0225397742217389	0.199543253453274	-3.52026350969893
fam135b	-0.230646804229136	-0.187425797398693	-2.38359390959967	0.0225703216318249	0.199543253453274	-3.52141829981297
abt1	0.131848884804741	0.0130557313254902	2.38353765083153	0.0225732866585904	0.199543253453274	-3.52153030134633
wrap73	0.135455559636543	0.188329867006536	2.38308701277065	0.0225970495364745	0.199543253453274	-3.5224273764891
prss22	0.110433341649383	0.038215562875817	2.38229270228675	0.0226389899841212	0.199543253453274	-3.52400829933031
mpdz	0.217137104363457	0.235533121228758	2.38127653446246	0.0226927475074676	0.199543253453274	-3.52603024079982
hecw1	0.12727092795358	0.15426258224183	2.38044900248341	0.0227366111411132	0.199543253453274	-3.52767638720804
kcnmb1	0.371983157465021	0.175296748583878	2.37958779313671	0.0227823413593594	0.199543253453274	-3.52938909357138
dnajc10	-0.282513855784691	-0.0396855150457516	-2.37954865285444	0.0227844216853661	0.199543253453274	-3.5294669222625
cstb	-0.303609131573728	-0.187093419884967	-2.37930560417076	0.0227973436973713	0.199543253453274	-3.52995019326541
eif4ebp1	0.276983529196378	0.195376341119826	2.37914568745271	0.0228058495045151	0.199543253453274	-3.53026814791751
yeats4	0.170120968475062	0.0956476143202614	2.37798659556695	0.0228675863498408	0.199805535731734	-3.53257225978065
ogdh	-0.120803341189926	-0.195737806423529	-2.37738819936654	0.0228995179741582	0.19980702853735	-3.5337614747869
znf318	0.127895737993745	-0.00103716118518519	2.37665892773272	0.0229384879390886	0.199869844355688	-3.53521049551802
psca	-0.877519171737284	-0.0635534655163398	-2.37484889331701	0.0230354699506345	0.19990315366458	-3.53880556243389
elk3	-0.143498536701235	0.0482858286928105	-2.37441394793938	0.0230588296421024	0.19990315366458	-3.53966915473322
gclc	-0.175779186434568	-0.0277283994444444	-2.37391204471046	0.0230858120911111	0.19990315366458	-3.54066555313546
rab4a	0.223219586073416	0.0971517559433551	2.37349565821419	0.0231082188188376	0.19990315366458	-3.54149206644177
snu13	0.142253332831605	0.21157753275817	2.37238414454401	0.0231681283726689	0.19990315366458	-3.54369787818346
rnase1	-0.515095857552592	-0.599793738509804	-2.37144613946855	0.0232187952758257	0.19990315366458	-3.5455587873266
spin1	-0.177172824634074	-0.112335504980392	-2.37143503665946	0.0232193956005407	0.19990315366458	-3.54558081105934
gemin2	0.142899548226173	0.0334125756143791	2.37132200018889	0.023225508239325	0.19990315366458	-3.54580502806228
lamtor5	0.160189810723951	0.0414362250849673	2.37127047127352	0.023228295235862	0.19990315366458	-3.54590723731554
cox6c	0.241278648393086	0.10674678220915	2.37039472190474	0.0232757073679123	0.200037534223411	-3.54764407212926
pwp2	-0.145918856299062	-0.112939218371242	-2.36890104258912	0.0233567756016122	0.200334115365095	-3.55060536448786
sorbs2	0.300867691739259	0.333752015333333	2.36858602163534	0.0233739056871689	0.200334115365095	-3.55122973896394
chi3l2	0.225626967523951	0.271573601947712	2.36788699903946	0.0234119574538946	0.200387244003335	-3.55261499673988
ammecr1	-0.171006259828148	-0.13102458454902	-2.36696022020492	0.0234624936683049	0.200513381346599	-3.55445115078751
mapk6	-0.18863117673284	-0.31680651151634	-2.36488260467165	0.0235761423718348	0.200513381346599	-3.55856550280342
nt5e	0.296687623411358	-0.872506639581699	2.36440670910687	0.0236022445454803	0.200513381346599	-3.55950756711312
rpa3	-0.158447555586502	-0.00692146870152506	-2.36376340119589	0.0236375705754002	0.200513381346599	-3.56078081913578
rpsa	0.161489505918025	0.0151529075947712	2.36355866767768	0.0236488231508099	0.200513381346599	-3.56118598121295
ppp1r3f	0.109011133030453	-0.0150657366448802	2.36261381412667	0.0237008170227029	0.200513381346599	-3.56305549589472
usp15	-0.123150844562963	0.0758917619607843	-2.36257772257554	0.0237028051341794	0.200513381346599	-3.56312689709586
tgm4	0.118470288568889	-0.0438521840784314	2.36229948357337	0.0237181370563343	0.200513381346599	-3.56367732105837
sox30	0.153175621461728	0.135420061633987	2.36198672125244	0.023735382034273	0.200513381346599	-3.56429598517918
afdn	-0.202077961634239	-0.274140013298475	-2.3618046711209	0.0237454250680681	0.200513381346599	-3.5646560651707
alg13	-0.153068993606716	0.146016431210458	-2.35950068575767	0.0238728597912643	0.201104553139707	-3.56921144160642
col8a2	0.252955780991605	0.0340055738169935	2.35892616809885	0.0239047328196277	0.201104553139707	-3.57034686683789
mrps21	0.153202476424691	0.219462611633987	2.35880725688313	0.0239113345650137	0.201104553139707	-3.57058184760726
bach1	-0.175867083388642	-0.0820429100718954	-2.35569371802394	0.0240847802972169	0.202292860947652	-3.57673150309035
pycr2	0.107516477296461	0.131463972043573	2.35469866433706	0.0241404509198905	0.202490102316042	-3.57869564091476
myh9	-0.190859704689383	-0.168756031228758	-2.3515444127267	0.0243176921111581	0.203705194502391	-3.5849178929258
ocln	-0.249778131820247	-0.415640155869281	-2.34909634769833	0.0244560609919505	0.204281888739685	-3.58974296054847
ppt1	0.203613755843951	0.189728920339869	2.34840159401574	0.024495458981092	0.204281888739685	-3.59111164386653
smg1	-0.186078129997037	-0.200957449294118	-2.34836463695689	0.024497556340969	0.204281888739685	-3.59118444212286
mtg2	-0.145725529398387	0.0660561932819172	-2.34803229568303	0.0245164244155876	0.204281888739685	-3.59183905320203
mtr	0.179436999506173	0.294235735947712	2.345309407857	0.0246715062495995	0.205043336683675	-3.59719980814875
ints9	0.189327024031605	0.165354524522876	2.34528335950634	0.0246729940978449	0.205043336683675	-3.59725106993642
pqbp1	0.171958949560823	0.300890941178649	2.3441266777964	0.0247391439740457	0.205233108188306	-3.59952694658051
atp6ap2	-0.22283908141037	-0.131059304627451	-2.34374379555487	0.024761075999829	0.205233108188306	-3.60028012458717
slc43a1	0.431629270883951	0.161904986732026	2.34291614980547	0.0248085446735202	0.205262663253522	-3.60190790681182
arl2	0.179966157797531	0.219217106993464	2.34254431167982	0.0248298977485186	0.205262663253522	-3.60263908939815
ywhah	-0.283930209159506	-0.320842960222222	-2.34193603749951	0.0248648640974327	0.205281968552426	-3.60383502005387
kctd2	0.139026059339588	0.0362840337342048	2.34105152366364	0.0249157892406415	0.205432804866154	-3.60557366833695
drg1	0.128709039504198	0.124539697895425	2.33981782209478	0.0249869757555151	0.205750084395216	-3.60799791009439
dnajb6	0.176601708146173	0.123397075673203	2.33820350986787	0.02508040124629	0.206249417307726	-3.61116866885715
klf4	-0.482682772434568	-0.664395764640523	-2.33682839426784	0.0251602320714335	0.206635796294241	-3.61386836621828
smim19	0.196202631594074	0.167500416529412	2.33613567560819	0.025200533843203	0.206659079637356	-3.61522791387736
slc25a12	0.223627772325926	0.160416840392157	2.33565099087612	0.0252287669943553	0.206659079637356	-3.61617899614054
dusp16	-0.162778579342222	0.0379094429803922	-2.33467238421223	0.0252858583342062	0.206742227665155	-3.6180988533146
ptger2	-0.231420894082634	-0.0170995894030501	-2.33435081376802	0.0253046439838133	0.206742227665155	-3.61872959243777
paip1	0.129159420268642	0.0780497133464052	2.33245771382507	0.0254154913312121	0.207019332008492	-3.62244151327725
krt8	-0.379765701190452	-0.804062122061002	-2.33234797403547	0.0254219303693751	0.207019332008492	-3.62265662046442
mt1f	0.553837349900247	-0.0149992319346405	2.33208643203782	0.0254372824101994	0.207019332008492	-3.6231692543546
txnl1	0.160036981378765	0.0869398144183006	2.33144578494641	0.0254749225531494	0.207057800751761	-3.62442477589026
hdac3	0.109078518125432	0.121483006026144	2.33042579228368	0.0255349541356839	0.207128792066006	-3.62642321451357
slc39a7	-0.182675935610864	-0.14823242330719	-2.330178866998	0.0255495060631411	0.207128792066006	-3.62690691240571
hcfc1r1	0.135146181342222	0.13654229672549	2.32791585127479	0.0256832198795879	0.207792982813443	-3.63133817413818
stoml1	0.128048173651358	-0.0101135441699346	2.32767488342211	0.0256974949338513	0.207792982813443	-3.63180983562058
mrps18b	0.182763378524444	0.283139440627451	2.32674254471194	0.0257527945223289	0.207858463740056	-3.63363442857302
ighmbp2	0.249805480834568	0.381911700620915	2.32596421347401	0.0257990416124018	0.207858463740056	-3.63515722363681
ssx2ip	-0.164886783251358	-0.0226892095555556	-2.32584499672346	0.0258061318705098	0.207858463740056	-3.63539043718091
emc2	0.301223921138436	0.450275336684096	2.3243147230056	0.0258972989237303	0.207858463740056	-3.63838321408967
sypl1	0.975940088136297	0.626039590313725	2.32386848715226	0.0259239383101682	0.207858463740056	-3.63925565553435
eif3m	0.186131541202963	0.128412868941176	2.32320896001812	0.0259633559708224	0.207858463740056	-3.64054488380527
impa2	-0.268248106587654	-0.147299132810458	-2.32269271959926	0.0259942475447038	0.207858463740056	-3.64155383398792
setdb1	-0.154977714654815	-0.0194715128627451	-2.32236361343582	0.0260139583756717	0.207858463740056	-3.64219696078125
ptp4a3	0.221949585218765	0.0962157076732026	2.32150335483159	0.0260655446072373	0.207858463740056	-3.64387773431044
stk4	-0.113844100260741	0.0147623231764706	-2.32137504292524	0.0260732468458721	0.207858463740056	-3.64412839156095
tbcd	0.192624584057284	0.131763493712418	2.32077546934665	0.0261092649076579	0.207858463740056	-3.64529952546549
aplp2	-0.266569919697778	-0.514878097215686	-2.31932198634574	0.0261967657739354	0.207858463740056	-3.64813767353397
kcnd1	-0.135668771196049	-0.181144499973856	-2.31864743698759	0.0262374638508894	0.207858463740056	-3.64945439730148
frzb	0.484073016232296	0.29489945494902	2.31860950126081	0.026239754344924	0.207858463740056	-3.64952843979949
gadd45a	-0.143257164365432	-0.090744848496732	-2.31851882806989	0.0262452297660655	0.207858463740056	-3.64970541109703
ndufb6	0.193644224038519	0.109871959666667	2.31830489593876	0.0262581524199608	0.207858463740056	-3.65012293303875
papss2	-0.211142184758913	-0.473901107139869	-2.31815379456574	0.0262672832098784	0.207858463740056	-3.65041781414548
alox5	-0.207677540902716	-0.0252297751895425	-2.31656274224396	0.0263636013999405	0.208210998617327	-3.65352197938732
usp6nl	-0.193410030504691	-0.0540655003006536	-2.31536055178581	0.0264365896925858	0.208210998617327	-3.65586644595008
b3galt4	-0.180479131032099	-0.22129418869281	-2.31527357249983	0.0264418774951982	0.208210998617327	-3.65603603547928
gli3	0.165711391951605	0.0200675265424837	2.31523504587176	0.0264442199801691	0.208210998617327	-3.65611115203545
eda	0.156541289772444	0.150295604905882	2.3145156168	0.0264879968310031	0.208294985079801	-3.65751367874762
ercc5	-0.134840467832099	-0.0729899959477124	-2.31321933534003	0.0265670395262927	0.20865573740313	-3.66003998159974
rfxap	-0.111710374516543	0.114885204718954	-2.3126271910654	0.0266032169999995	0.20867934931047	-3.66119366103679
rpl29	0.202703929241679	0.0720974722169935	2.31203215924175	0.026639615550779	0.208704634408407	-3.66235275058757
ep300	-0.144466610767407	0.00708047501960784	-2.31102727889482	0.0267011866210897	0.208926822180691	-3.66430971160848
dlg4	0.294988002230123	0.436494480640523	2.30868610700134	0.0268451320331456	0.209792205739775	-3.66886664840934
etv6	-0.186340197626996	-0.120111233577342	-2.3078579433715	0.0268962180670238	0.209872224685051	-3.67047781168347
lpcat1	-0.225434407923951	-0.166194039888889	-2.30743902508314	0.0269220927230705	0.209872224685051	-3.67129264267239
slco2b1	-0.309426645961482	-0.360392788862745	-2.30424881669456	0.0271198729553498	0.211152377180823	-3.67749433908991
fbxl4	-0.159580353945679	0.0141250165359477	-2.30233264732037	0.0272392950832415	0.21170757828268	-3.68121633341288
casc3	0.144059763836839	0.364015009233987	2.30133344568717	0.0273017560969071	0.21170757828268	-3.68315630351894
stau1	0.186503627698107	-0.0419138411481481	2.30036290800917	0.0273625485623581	0.21170757828268	-3.68504003550902
hadhb	0.141657934070123	-0.0142345555163399	2.29962141027879	0.0274090764218522	0.21170757828268	-3.68647883064003
magi2	0.146143684047408	0.118673716196078	2.29944802583547	0.0274199662881515	0.21170757828268	-3.68681521546863
acat1	0.400621159071605	0.449535689934641	2.29941896363422	0.0274217919967656	0.21170757828268	-3.68687159751892
gusb	-0.140025453964115	-0.0436412670501089	-2.29934006947311	0.027426748736351	0.21170757828268	-3.68702465332244
hmgn3	0.240953881927901	0.443299062562092	2.29783656619369	0.0275213644691256	0.212177578278516	-3.68994074063865
enox2	-0.116149740291358	0.0269282294444444	-2.29354212908003	0.0277932320070648	0.213829072042544	-3.69826227126672
dctn3	0.132718257366913	0.145761559633987	2.29335325227886	0.0278052444255458	0.213829072042544	-3.69862800618
herc1	-0.142916004201482	-0.0808926842745098	-2.29284570284515	0.0278375472902311	0.213829072042544	-3.69961069965372
ano7	-0.371855905636214	-0.0998603650762527	-2.29070953182218	0.0279738732805638	0.214614191229301	-3.70374491523036
bmpr1a	0.167655047080823	0.0630476086884532	2.29011769103973	0.0280117492724317	0.214643014217866	-3.70488983057873
pstpip1	-0.16824679262716	0.0892536497712418	-2.28845394901714	0.0281184705220969	0.214791186171505	-3.70810718106872
cdca3	0.244220254631111	0.164088261137255	2.28830156420322	0.0281282635246333	0.214791186171505	-3.70840177806076
hspa6	0.33312970317037	0.192257625882353	2.28821988131731	0.0281335141321444	0.214791186171505	-3.70855968509475
gng10	0.150560064807901	0.268051271228758	2.28616940852993	0.0282656080161728	0.215365138155442	-3.71252225214065
uqcrb	0.229784481673086	0.295695908718954	2.28591534001609	0.0282820141278734	0.215365138155442	-3.71301306238043
kcnn4	-0.374006115433086	-0.0744093231111111	-2.28546071316525	0.0283113923469322	0.215365138155442	-3.71389121229568
rpl17	0.183217196376625	0.23876575432244	2.28144094672378	0.028572346171867	0.216670562202472	-3.72165017273573
prkacg	0.157189492922469	-0.13509190703268	2.28059578043657	0.0286274862833826	0.216670562202472	-3.72328024324966
scgn	-0.213686577738272	-0.130604387973856	-2.28053025508141	0.0286317652573087	0.216670562202472	-3.72340660341197
slc17a2	-0.193414642306897	-0.116419637253159	-2.28050651916716	0.0286333154150602	0.216670562202472	-3.72345237548023
mt1e	0.880159361270782	0.234990458736383	2.27978539279368	0.0286804470392218	0.216670562202472	-3.72484282122738
limch1	-0.340628128104033	-0.0216193295773421	-2.27964473305285	0.0286896484366014	0.216670562202472	-3.72511399795508
pold4	-0.228414444233086	-0.380032422522876	-2.27855576406834	0.0287609741155358	0.216948786763592	-3.72721299763454
cdc25c	-0.109209041913481	0.0105609179647059	-2.2773479117605	0.0288402725285948	0.217227171622444	-3.72954028730451
arhgef16	-0.202823695980642	-0.358383004734641	-2.27694239919574	0.0288669393540555	0.217227171622444	-3.73032142623077
atf4	0.20162951376395	0.371257155202614	2.27616422104668	0.0289181749233321	0.217352734101174	-3.73182014555828
atg5	-0.128237756393086	-0.138124051816993	-2.27450756220445	0.029027521800624	0.217914247789648	-3.73500951005232
pltp	0.306933940936296	0.328080075019608	2.2727205510416	0.0291458881441736	0.218542052818828	-3.73844791769262
ccs	0.159018518041481	0.257751367235294	2.27179894970247	0.029207101313709	0.218740326624456	-3.7402204063007
crabp2	-0.246819343087407	0.121738937019608	-2.26907420557271	0.0293887548229298	0.219724170308392	-3.74545774105399
mt1x	1.00606776198518	0.136324877843137	2.26811818645178	0.0294527304251487	0.219724170308392	-3.74729424858588
fbxl7	0.20619664178963	0.156670185176471	2.26805352251661	0.0294570621588057	0.219724170308392	-3.74741844713653
nap1l1	0.136786646791111	0.409531494352941	2.26735831937663	0.0295036687911168	0.219724170308392	-3.74875354375493
galnt5	-0.403530083847901	-0.706530937620915	-2.26721773148245	0.029513101877379	0.219724170308392	-3.74902349797275
hoxb7	0.291640595061728	-0.597585185620915	2.26665453111133	0.0295509182858223	0.219745658316912	-3.75010482140087
hyi	0.154681853837037	0.101361213137255	2.26588895443124	0.0296023930052888	0.219830090904166	-3.75157438323273
ncoa6	0.123869709750716	0.0614272137816993	2.26457516171639	0.029690915162194	0.219830090904166	-3.75409542238071
tomm20	0.171202063588477	0.106171462636166	2.26413597013166	0.0297205603502051	0.219830090904166	-3.75493794821657
phka2	0.161557608323951	0.133964924888889	2.2638947264632	0.0297368554467343	0.219830090904166	-3.7554006883553
tnfrsf17	-0.477580441046914	0.14215330875817	-2.26389272724636	0.029736990519702	0.219830090904166	-3.75540452299002
sik2	0.197311727638519	0.0879863658431373	2.26273281992164	0.0298154500132059	0.220054430008285	-3.75762888484907
erbb2	-0.211522217624494	-0.117352751456209	-2.26199647123293	0.0298653549655248	0.220054430008285	-3.75904055053074
arhgef10	0.122587170534321	0.237138028928105	2.26189445019006	0.0298722751910785	0.220054430008285	-3.75923611002672
ndufc1	0.210811504541235	0.145873042013072	2.26053763636839	0.0299644463960597	0.220475242429955	-3.76183630771327
rps16	0.19335056128856	0.256636607089325	2.25905967625212	0.0300651371237953	0.22095768416565	-3.76466736362219
acap2	-0.229955865173333	-0.204797738352941	-2.25785360820362	0.0301475287666047	0.221097508145712	-3.76697659598664
cnst	-0.143371023387654	0.0554133491503268	-2.25718753494046	0.0301931176829582	0.221097508145712	-3.76825152279533
dpf2	0.126373107998025	0.140241588418301	2.25669094262003	0.0302271467536416	0.221097508145712	-3.76920186687613
fpgt	0.201023275620741	0.181920175333333	2.25533116473976	0.0303205015793914	0.221097508145712	-3.77180332741738
med15	0.123415640784198	0.0915397361699346	2.25501552137074	0.0303422087870774	0.221097508145712	-3.77240703564758
ndn	-0.207529878474074	-0.328838708529412	-2.25490009440363	0.0303501503242292	0.221097508145712	-3.77262778890504
gnai1	0.183721692357531	0.220112117856209	2.25472316526313	0.0303623269093612	0.221097508145712	-3.77296614846748
nol4	0.130425431984988	0.0371055013908497	2.25377111693063	0.0304279237193572	0.221097508145712	-3.7747865111937
rgs2	0.553367063030124	-0.517418722888889	2.25364416921464	0.0304366800867016	0.221097508145712	-3.77502919857844
s100a11	-0.337183706041152	-0.176911534422658	-2.25331766890124	0.0304592111898682	0.221097508145712	-3.77565332662626
cd93	-0.168754820902321	0.0151307394797386	-2.25315014299293	0.0304707775965037	0.221097508145712	-3.77597353816513
calcrl	-0.210508109280988	0.0770249868169935	-2.25232148973898	0.0305280477219779	0.221097508145712	-3.77755718025618
gstz1	0.20202096972642	0.155089555738562	2.25139669123976	0.0305920764053847	0.221097508145712	-3.77932405853486
pank3	-0.200943216837531	-0.427328865542484	-2.25061093931838	0.0306465725693375	0.221097508145712	-3.78082486005773
ctso	-0.158272716788148	-0.185796083843137	-2.25058062826173	0.0306486765449485	0.221097508145712	-3.78088274702514
csta	-0.462620552009877	-0.197230172614379	-2.25025464431105	0.030671312178501	0.221097508145712	-3.78150526310381
timp1	-0.247750951273745	-0.00458197218736383	-2.24992242588493	0.0306943961112687	0.221097508145712	-3.78213961639824
aqp1	0.550739155231605	0.285956210405229	2.24960058914088	0.0307167735049042	0.221097508145712	-3.78275408050952
arl4c	-0.160920565837037	0.0709408084313725	-2.24836365880241	0.0308029135220756	0.221464147391289	-3.78511507548568
mocs2	0.174538701124609	0.136724573259259	2.24575343550484	0.0309853994639713	0.222521858479273	-3.79009420094166
slc9a6	-0.115194654496461	-0.180766336847495	-2.24381801772234	0.031121332101317	0.222996761648351	-3.79378334341324
clpp	0.128695752953086	0.0965865063071895	2.24330068172381	0.0311577570259859	0.222996761648351	-3.79476905072079
slc44a2	-0.214241672155062	-0.0530327671045752	-2.24307854463237	0.0311734090928079	0.222996761648351	-3.79519224855572
ell	0.228949212668971	0.0878685174335512	2.24276935104724	0.0311952069771542	0.222996761648351	-3.79578124788073
med21	-0.124894080233086	-0.00376263722875817	-2.24229375304774	0.031228762837736	0.222996761648351	-3.79668712262222
irs2	-0.198915029256296	-0.132200745372549	-2.24175532949589	0.0312667903095599	0.223015167616146	-3.79771249013364
hnrnph2	-0.100053357411687	0.0276012023572985	-2.23975924614224	0.0314081300629662	0.223328101824377	-3.80151221826049
ankrd46	0.151710391954568	0.241906642444444	2.2397545132844	0.0314084658673814	0.223328101824377	-3.80152122471389
polr2l	0.15365849635358	0.158162091751634	2.23927847538272	0.0314422579768659	0.223328101824377	-3.8024270352719
fbp2	0.27408410288	0.228282138078431	2.23792401781018	0.0315385835900454	0.223328101824377	-3.80500353343651
atp5mc1	0.311857511558189	0.176811506618736	2.23527727588755	0.0317275747939923	0.223328101824377	-3.81003492906475
tbxas1	-0.200773557092346	0.00588363649673203	-2.23516021679325	0.0317359567449659	0.223328101824377	-3.81025735385145
rit1	-0.164874143874568	0.0966724869084967	-2.23483631812707	0.0317591596404833	0.223328101824377	-3.81087275093776
bag4	-0.140764662064198	-0.0431828362091503	-2.23476516973965	0.0317642584763181	0.223328101824377	-3.81100792174013
eif3l	0.238548397841383	0.19566034900915	2.23471766634109	0.0317676632056525	0.223328101824377	-3.81109816898821
cd46	-0.17242842281284	0.036602965503268	-2.23469248704677	0.0317694680231111	0.223328101824377	-3.81114600418956
amacr	0.47227869200395	0.076681406496732	2.23430240274993	0.0317974404397229	0.223328101824377	-3.81188702876519
prrx1	-0.158888657299753	0.111298975320261	-2.23423983803895	0.0318019289175735	0.223328101824377	-3.81200587104675
elf1	-0.140559527165761	-0.117675190034858	-2.23355802608965	0.0318508797492259	0.223328101824377	-3.81330081959847
atp8b1	-0.203159803867654	-0.395707012261438	-2.23343882143756	0.0318594449822293	0.223328101824377	-3.81352719195056
prom1	-0.242929567111111	-0.489340062745098	-2.23273915522503	0.0319097597196863	0.223328101824377	-3.81485569344531
ptpn1	-0.126915855576625	0.0135828343050109	-2.23269594617009	0.0319128693162949	0.223328101824377	-3.81493772715383
hras	0.139521462538272	0.099999194248366	2.23267805031236	0.0319141572945661	0.223328101824377	-3.81497170264072
mapk9	0.121824135354074	0.026982170627451	2.23167258562629	0.031986595978148	0.22351048042214	-3.81688026419111
rpl23	0.236950727836049	0.23947067303268	2.23133047384977	0.0320112768813143	0.22351048042214	-3.81752951145158
dcaf8	0.199983354087901	0.303250484013072	2.23060415588553	0.0320637318953885	0.223628533651762	-3.81890764640774
ugp2	0.145350275897284	0.120083314418301	2.22909988278938	0.0321726153957314	0.223961457374125	-3.82176083519085
c7orf50	0.172348009991111	0.405956833176471	2.22896124619805	0.0321826668997313	0.223961457374125	-3.82202371844916
tgfb3	0.300080864100741	0.287961279882353	2.22783832783031	0.032264184725136	0.224280647630752	-3.82415255340474
arih1	-0.129143605270123	0.0161506098300654	-2.22606809080199	0.032393068855874	0.224928031095258	-3.82750696079566
ift20	0.284542447808395	0.451283473633987	2.22438760068792	0.0325158439213767	0.225531614233055	-3.83068947451947
rps28	0.125075384815802	0.0844339410849673	2.22186771726208	0.0327007227161405	0.2263701909236	-3.83545828381317
hnrnpk	-0.111639532402305	-0.0933929019433551	-2.22175911866412	0.0327087114210066	0.2263701909236	-3.83566371329027
psmd1	-0.184647998797037	-0.474021783019608	-2.22086792987981	0.0327743346569962	0.226417669531383	-3.83734923970631
prelid3b	-0.213320716533333	-0.688084665294118	-2.22068861018239	0.0327875531621507	0.226417669531383	-3.837688330493
safb2	0.148234166221235	0.175082174111111	2.22009489753262	0.0328313524911313	0.226471533466784	-3.83881088658451
ndufs8	0.210126959950617	0.360326666339869	2.21958183108709	0.0328692444342686	0.226484574738208	-3.83978078178225
chmp2b	-0.211222292746667	-0.061185690627451	-2.21871933868134	0.0329330307681071	0.226675816807617	-3.84141085200875
wasf3	0.221976723008395	0.315545383045752	2.21811877202508	0.032977511361889	0.226733905986496	-3.84254561631461
myh10	0.177126670712099	0.249629933045752	2.21601582450309	0.0331336875219642	0.226887725543701	-3.84651731023746
tsnax	-0.120810099694815	0.0594731075098039	-2.2157076784136	0.033156627429941	0.226887725543701	-3.84709904907789
cyba	-0.540456590368395	-0.297416609986928	-2.2153143740662	0.0331859275130147	0.226887725543701	-3.84784146782596
pfn2	0.295557391737284	0.118055839045752	2.21504988241776	0.033205644390281	0.226887725543701	-3.84834067877974
znf521	0.126186691798518	0.0830940529803922	2.21501226872961	0.033208449200348	0.226887725543701	-3.84841166858668
bmpr2	-0.522906060898765	-0.172999881437909	-2.21490731681895	0.0332162764625256	0.226887725543701	-3.84860974374426
cd1b	-0.149029202698272	-0.059654675503268	-2.21413346942612	0.0332740404272099	0.227035779097156	-3.85007000570905
garem1	-0.280747221353086	-0.198114472679739	-2.21244732548917	0.0334002132302756	0.227071509082402	-3.85325046792678
ugt2b15	0.420549016567704	-0.068773681027451	2.21237963901213	0.0334052870486904	0.227071509082402	-3.85337810275345
polr3c	0.112397275238189	0.066232078422658	2.21234552201472	0.033407844739488	0.227071509082402	-3.85344243528388
slc22a18	-0.179478804114568	-0.716773992326797	-2.2121346728049	0.0334236556048806	0.227071509082402	-3.85384000553403
depdc7	0.14416417240428	-0.0833643992200436	2.21023042857961	0.0335667508542094	0.227401021337836	-3.85742930471917
atp1a2	0.226155139847901	0.195465490562092	2.21011738792472	0.0335752624876654	0.227401021337836	-3.85764230190149
lin7a	-0.108723944940247	0.0326332969150327	-2.2100465271195	0.0335805990816801	0.227401021337836	-3.85777581743475
dmpk	0.161702545520988	0.14866352379085	2.20895367513004	0.0336629985908845	0.227471587668754	-3.85983455848051
serpina4	0.387253439576626	0.340377004910675	2.20894920219896	0.0336633362135765	0.227471587668754	-3.85984298313479
fbxw4	0.150303527203951	0.253059684535948	2.20761637930388	0.0337640739548566	0.227711373937485	-3.86235275459681
gkn1	-0.898832627309959	-0.673139004126362	-2.20752203693365	0.033771214732741	0.227711373937485	-3.86253036308882
mycl	0.501567595138765	0.19925152979085	2.2029307154762	0.0341203624420053	0.229676578364781	-3.87116710928337
mbip	0.279530766341728	0.395038666869281	2.20252799364894	0.0341511403296311	0.229676578364781	-3.87192402918502
gpm6b	0.23506848792	0.129805956921569	2.20188743394597	0.034200145846923	0.229676578364781	-3.87312775468228
ndufb3	0.21326471027358	-0.0140472067189542	2.20086522310483	0.0342784790062819	0.229676578364781	-3.87504812811679
slc13a3	0.281052549988148	0.34935649472549	2.20083091677436	0.0342811107075478	0.229676578364781	-3.87511256603698
cda	-0.130972782039177	-0.1096515051939	-2.20082296089246	0.0342817210434795	0.229676578364781	-3.87512750954141
spryd3	0.166181243182222	0.136760431647059	2.19982707389343	0.0343581970286016	0.229944061177588	-3.87699776135889
sec24a	-0.167355337471605	-0.330127543071895	-2.19872382043997	0.0344430952025257	0.230065759471342	-3.87906890524903
loxl2	-0.157261864742716	-0.00140439197385621	-2.19833289693007	0.0344732225511696	0.230065759471342	-3.87980260155799
trappc10	-0.150758525451852	-0.0880119949019608	-2.19740084256063	0.0345451479658456	0.230065759471342	-3.88155151356354
dusp14	0.203749501354272	-0.0427807715477124	2.19719990677314	0.0345606714102943	0.230065759471342	-3.88192847783369
suco	-0.140701057480296	0.0653445302823529	-2.19698092168506	0.0345775963379936	0.230065759471342	-3.88233927398178
pdap1	0.117899281822222	0.209146273823529	2.19674543500785	0.0345958048736115	0.230065759471342	-3.88278099140013
cd164	0.187871994735803	0.252615629869281	2.19531761069096	0.0347063914034395	0.230557453346397	-3.8854584933686
sem1	0.132065786313086	0.148256657267974	2.19328342963571	0.0348644842923413	0.231242836076077	-3.88927080201712
rps9	0.241710232308148	0.104245469490196	2.19304470836372	0.0348830792300425	0.231242836076077	-3.88971802174941
hs3st1	-0.286698959506173	-0.256488781045752	-2.19234456152629	0.0349376673229814	0.231360910661974	-3.89102946431285
mn1	0.272296971155555	0.292538261078431	2.19128008733032	0.0350208064172993	0.231667605858286	-3.893022725573
cxcr2	-0.145831989121975	0.112296228457516	-2.19009146677085	0.0351138497232845	0.231831604122128	-3.89524759675964
cd82	-0.215104267994074	-0.390293397803922	-2.18948893122334	0.0351610991708762	0.231831604122128	-3.89637508258513
washc2c	0.148002670964938	0.067971078248366	2.18921367652104	0.0351827028216691	0.231831604122128	-3.89689007145869
zfp69b	-0.139505525969251	0.0427333971511983	-2.18878279703179	0.0352165445515638	0.231831604122128	-3.89769612958371
fyn	0.214611370103704	0.393613125686274	2.18840536060028	0.0352462125922316	0.231831604122128	-3.89840211247064
gmps	0.140100853734321	0.13342002069281	2.18814481334482	0.0352667056342198	0.231831604122128	-3.89888940454331
fah	0.110112263342222	0.089152589372549	2.18750599346287	0.0353169961191033	0.231919856560834	-3.90008398187396
bub3	-0.11224834913679	0.0494942607124183	-2.18531461945723	0.0354899948933301	0.232699514059504	-3.90417980659619
slc35d1	-0.192478031988148	-0.574251316784314	-2.18455898225281	0.0355498233964725	0.232699514059504	-3.90559142816096
acsl4	-0.13853273568	0.0431576723137255	-2.18434681287541	0.035566638282297	0.232699514059504	-3.90598772023148
pafah2	0.103942684999506	-0.00292830534640523	2.18392610698184	0.0356000010531312	0.232699514059504	-3.90677343334509
eea1	-0.14119934637893	-0.0718243256775599	-2.18355482139009	0.0356294678082305	0.232699514059504	-3.9074667542996
akr1e2	-0.154911327679012	-0.0462641910130719	-2.18248198884888	0.0357147340913992	0.232699514059504	-3.90946961258328
dgkz	0.126822620499095	-0.0695048432984749	2.18233100443118	0.0357267485359939	0.232699514059504	-3.90975142420028
tm4sf5	-0.438591408888889	-1.44002800588235	-2.18226958004866	0.0357316373520078	0.232699514059504	-3.90986606829094
fbl	0.172300397474568	0.128729982503268	2.18099869678274	0.0358329214799382	0.232937840711286	-3.9122375339634
ly75	-0.123565769596049	-0.0675019325228758	-2.18088133775481	0.0358422873642544	0.232937840711286	-3.91245647328223
tmem181	0.421465573303704	0.465448846862745	2.18001402299733	0.0359115712402303	0.233057952855566	-3.91407421895582
cox8a	0.214201321931852	0.0236918465098039	2.17972280185158	0.035934861591146	0.233057952855566	-3.91461730621904
dut	0.19537894683358	-0.105015310071895	2.17883603197104	0.0360058635090619	0.233277947822357	-3.91627067353103
lsm1	0.156861799460741	0.0935426823137255	2.17799653711435	0.0360731950370838	0.23347373454557	-3.9178354308542
tnpo1	-0.118438755955226	-0.0709559502265795	-2.17669653118042	0.0361776825160002	0.233909353245794	-3.92025765161153
nucb2	0.324774182492839	0.485291593555556	2.17591088389632	0.0362409588700071	0.234077897588516	-3.92172097178511
ndufb1	0.147173854149136	0.119084899908497	2.173516457798	0.0364344136853899	0.23477146131755	-3.92617829475298
tax1bp3	-0.287209939352757	-0.388742789376906	-2.17342123035982	0.0364421263987124	0.23477146131755	-3.92635548810451
znf771	-0.170597444470123	-0.619088459385621	-2.1731969730796	0.0364602952960176	0.23477146131755	-3.92677274912636
wipi2	0.16101841480395	0.290197390712418	2.17260215721887	0.0365085251104961	0.23484164771997	-3.92787932735891
itgb1bp1	0.173027846620247	-0.0115323442287582	2.17193152951519	0.0365629699538873	0.234951628171506	-3.92912666990905
kif1c	0.160603467061333	-0.148180717937255	2.17109653171999	0.0366308599158326	0.235147693602554	-3.93067932892195
rps12	0.210836325212181	0.206749760244009	2.17031034514191	0.0366948835211101	0.235318564965651	-3.93214081310195
urod	0.137710783982551	0.161235810930283	2.16770037601115	0.0369081408579951	0.236125996990171	-3.93698976062225
cpq	0.219051678432263	0.157325430540305	2.16694184695436	0.0369703252687766	0.236125996990171	-3.93839817275857
psmd6	0.131777008912593	0.199603533098039	2.16688181849455	0.0369752503854155	0.236125996990171	-3.93850961576637
anxa6	0.208477498071111	0.394887799784314	2.16664139895011	0.0369949817701358	0.236125996990171	-3.93895593198043
pcbd1	0.174663646626173	0.243407387575163	2.16647721553393	0.0370084617759193	0.236125996990171	-3.93926070152715
rps6ka3	-0.16576223984237	-0.269194870486274	-2.16596850074552	0.037050256633853	0.236153155505136	-3.94020490527559
actr3	-0.180213278218074	-0.183307110678431	-2.16536315607265	0.03710004495061	0.236231156664258	-3.94132824145195
ranbp3	0.139983309398518	0.0215579812156863	2.16375676826364	0.037232454835095	0.236556038706865	-3.9443080604192
ncor1	0.153266558257778	0.138034012392157	2.1636419809324	0.0372419324506495	0.236556038706865	-3.94452092479056
cd163	-0.326167455178272	-0.0229066604444444	-2.16298646621901	0.0372960971816036	0.236556038706865	-3.94573636344382
b4gat1	0.176300303721481	0.0760841052156863	2.1627138678067	0.0373186423654631	0.236556038706865	-3.94624172652942
fam135a	-0.207611465586172	-0.665714650104575	-2.1620881387912	0.0373704388545906	0.236556038706865	-3.94740156715536
erlin1	-0.158050653839012	-0.200397296287582	-2.16191210921144	0.0373850216885105	0.236556038706865	-3.94772780685995
chd4	0.147417285204938	0.208284008954248	2.1615590711836	0.0374142836613147	0.236556038706865	-3.94838203991118
ppp1r2	-0.123374063185514	-0.0374154136949891	-2.16020722206285	0.0375265211694192	0.237027454494795	-3.95088647460097
nbas	0.163642479485761	-0.0204450190239651	2.15974449876979	0.0375650073852766	0.23703255913819	-3.95174344324886
klf8	-0.17335210923358	0.091427972620915	-2.15802795410732	0.0377080839554264	0.237668520510283	-3.95492128972771
rad21	-0.110426255142716	-0.0125888402091503	-2.15762963968181	0.0377413530424055	0.237668520510283	-3.95565841764577
ndufb2	0.194563810392099	0.137018906810458	2.15663571441903	0.0378244838441552	0.237953827863581	-3.95749734470994
col11a2	0.102738425083128	0.0129894790631808	2.15458334937154	0.0379966551558416	0.238798159425974	-3.96129253146984
anapc5	0.172405170230124	0.271453282601307	2.15238297192472	0.0381820142656386	0.23940140731417	-3.96535837909564
lpar6	-0.188528615789959	-0.00365903220479303	-2.15229933749911	0.0381890753819755	0.23940140731417	-3.9655128563171
map2k6	-0.156602239528823	-0.157191106398257	-2.15154752414965	0.038252601705806	0.23940140731417	-3.96690129120305
hsd17b10	0.144860355751111	0.0695532436470588	2.15104367423106	0.0382952281280788	0.23940140731417	-3.96783158606651
agr2	-0.718363615806419	-0.693725612052288	-2.14996457355208	0.0383866631859056	0.23940140731417	-3.96982345262329
ncf2	-0.192388444548543	0.0213051150366013	-2.14937795496484	0.0384364500271145	0.23940140731417	-3.97090594919927
hax1	0.152646902377679	0.282368192950327	2.14922084883451	0.0384497934706418	0.23940140731417	-3.97119582159708
znf212	0.116770339836049	0.166404672052288	2.14914115093467	0.0384565639947757	0.23940140731417	-3.9713428639564
ireb2	-0.116133945586173	-0.037887199124183	-2.14894638837603	0.0384731139760308	0.23940140731417	-3.97170218282433
mtif2	0.129724658047078	0.0902969446579521	2.14894552286683	0.038473187536898	0.23940140731417	-3.97170377955346
aoah	-0.129314185211062	-0.0243434186810457	-2.14719736660073	0.0386220203138669	0.239705105917839	-3.97492785876612
tgfa	-0.209892061317531	-0.350516599503268	-2.14709113553314	0.0386310809193752	0.239705105917839	-3.97512371379871
rap2a	-0.190853588491193	-0.201496208021786	-2.14702992816438	0.0386363022414066	0.239705105917839	-3.97523655664932
cort	0.166333224517531	0.0119846226405229	2.14629346392687	0.0386991756671054	0.239858634602719	-3.97659412207356
rnf5	0.130972840318025	-0.0335253343660131	2.1450224688712	0.0388078961716943	0.23991757292537	-3.97893618623036
arhgap29	0.225998926999506	0.121767574555556	2.14478982453583	0.0388278257458284	0.23991757292537	-3.97936476618671
hnrnpd	-0.0917756181925926	0.0628775796078431	-2.14470984017596	0.0388346797322566	0.23991757292537	-3.97951210610121
snrpe	0.137072309025185	0.134227289333333	2.14307231054937	0.0389752378745204	0.23991757292537	-3.98252769693197
mamld1	0.154039040465514	0.0563965696165577	2.14235826048159	0.0390366695695667	0.23991757292537	-3.98384210717572
septin9	0.134551801873251	-0.013767052962963	2.14225139049699	0.0390458712583098	0.23991757292537	-3.98403880284676
taf12	0.114221628124444	0.0606776198431373	2.14220896790134	0.0390495244487138	0.23991757292537	-3.98411688014814
slc12a7	0.235563082884938	0.113122189091503	2.14218268116818	0.0390517882630693	0.23991757292537	-3.98416525937022
rpl6	0.149835206862222	0.242604776	2.14169716107634	0.0390936221609534	0.23991757292537	-3.98505875008785
ptpru	0.111771507647078	0.120208757206972	2.14158485776328	0.0391033042044961	0.23991757292537	-3.98526539720302
chchd2	0.141355322779259	0.0634541219215686	2.14129634179791	0.0391281878590732	0.23991757292537	-3.98579625199344
hps5	-0.123479080400988	-0.0673392461830065	-2.13986223128252	0.0392520837395775	0.240234167626527	-3.98843413607124
acvr1	-0.127686606330864	-0.0505273869934641	-2.1396637616371	0.0392692572741783	0.240234167626527	-3.98879909269498
rela	-0.143290589630617	0.0798943770522876	-2.13927333160361	0.0393030605035506	0.240234167626527	-3.98951696124784
e2f3	-0.145737553776132	-0.00815722123093682	-2.13866794508077	0.0393555254649431	0.240234167626527	-3.99062986495661
lat	0.144485044699259	0.140937122470588	2.13849233408648	0.0393707561314496	0.240234167626527	-3.99095265210675
akap13	-0.121636691437037	-0.06204156	-2.13653430627292	0.0395409285860915	0.240882077891717	-3.99455029905497
dffa	0.128794007079835	0.192888381819172	2.13638973842533	0.0395535187509368	0.240882077891717	-3.99481582614814
myo5a	-0.130253938281481	0.0085803731372549	-2.13512740625641	0.0396636038258399	0.241318889427813	-3.99713376472627
ddx10	-0.211107502627819	-0.299655125167756	-2.13377992145915	0.0397814137877169	0.241801810761862	-3.99960691259761
snrpd2	0.175967393578601	0.192549783649237	2.13240104348405	0.0399022886607964	0.242101162391365	-4.0021364479392
chst3	0.335623686198518	0.360309062980392	2.13234018831885	0.0399076308058887	0.242101162391365	-4.00224805732113
mast3	0.125929350449383	0.155123372091503	2.13069824350583	0.0400520071353416	0.242742944979224	-4.00525849515858
prkcd	-0.17769502374321	-0.368610604183007	-2.12960765529783	0.0401481576427912	0.243091491559961	-4.00725706662714
sigmar1	0.15129647302716	-0.0518125461437908	2.12753984599198	0.040331024041965	0.243963915623078	-4.01104431509176
dgcr6l	0.112715103434074	0.0741471715490196	2.12248139971056	0.0407814727817923	0.246451724563166	-4.02029716024517
cxcl10	0.290822822129383	0.0616568723267974	2.12191109242327	0.0408325356785387	0.246523495157089	-4.02133930404968
heatr5a	-0.106307498019753	0.0928002582026144	-2.12113987278724	0.0409016772171961	0.246704171978313	-4.02274824220503
map2k3	-0.193295436036346	-0.183819281926797	-2.11852770707396	0.0411366323306136	0.247883672406025	-4.0275174893346
ramp2	0.138562941005432	0.199581749986928	2.11621197607341	0.0413459197096654	0.248547551297729	-4.03174175324825
dsp	-0.251158496983704	-0.39826873827451	-2.11608347065854	0.0413575610370645	0.248547551297729	-4.03197606419278
vegfb	0.210810998907654	0.376040133555556	2.11579717740259	0.041383506793841	0.248547551297729	-4.03249803918656
lats1	-0.153597318524576	-0.13525712688976	-2.11556192478905	0.0414048376665108	0.248547551297729	-4.0329269155214
cdc42bpa	-0.208643544271276	-0.411615449376906	-2.11415169266953	0.0415329100537521	0.249078681742759	-4.03549706842087
brca1	0.133660305642469	0.19363766596732	2.11325074507634	0.041614913866642	0.249166347047202	-4.03713836174195
adgrf5	0.138955507075556	0.0811965885882353	2.11312092828472	0.0416267414952487	0.249166347047202	-4.03737481018857
mme	0.330264230788478	-1.36086041324619	2.11200989732093	0.0417280890740037	0.249390738903745	-4.03939798824734
banf1	0.155132081420247	0.237505373320261	2.11184100651273	0.0417435142371076	0.249390738903745	-4.03970546564188
eif4e	-0.165332715304691	-0.0668085850065359	-2.11072124090951	0.0418459121433124	0.249577073749068	-4.04174359992592
cbr4	0.124851497426173	0.011768567869281	2.11063238095381	0.0418540474972607	0.249577073749068	-4.04190530234743
pdcd10	-0.103122949394568	-0.129741603150327	-2.10845317701502	0.0420539962139658	0.250531903581495	-4.04586926405418
smn2	0.238638806907654	0.29534877669281	2.1079382186345	0.0421013681072347	0.250576827589984	-4.04680551243464
gpr143	0.154660324015802	-0.0111422240130719	2.10649841389283	0.0422340679669764	0.251129037410443	-4.04942229798465
prkra	0.118680673799506	0.141698538183007	2.10292255011501	0.0425652344191542	0.252674279900519	-4.05591534829097
slc37a1	-0.239033117349794	-0.768971193572985	-2.102334297261	0.0426199321110793	0.252674279900519	-4.05698268627813
insig1	0.365183637592099	0.169380918183007	2.10217677740713	0.0426345893366412	0.252674279900519	-4.05726845460129
hspb7	0.383331868209382	0.315061681581699	2.10196180739156	0.042654599468185	0.252674279900519	-4.0576584209484
ryk	0.109956142386173	0.0609157681437908	2.10100241834333	0.0427440035405512	0.252965687933779	-4.0593984272745
hprt1	-0.17579683298963	-0.0452972857647059	-2.10025635504298	0.0428136421758628	0.253139683203339	-4.06075111133493
gnpat	0.14856242782716	0.060129447875817	2.09857382147436	0.0429710593158166	0.253831863057091	-4.06380035059601
cse1l	-0.169609279111111	-0.0695506725490196	-2.09763443657285	0.0430591693770045	0.253841196168686	-4.06550197173008
pik3cb	-0.128833795986173	-0.082000540496732	-2.09734200307183	0.0430866307777446	0.253841196168686	-4.06603157225499
scn8a	-0.522649911525267	-0.0997008175119826	-2.09688572583276	0.0431295089766189	0.253841196168686	-4.06685778234113
fgf9	-0.139346480446749	0.0260491761938998	-2.09662287112045	0.043154227542842	0.253841196168686	-4.06733368726537
arhgap12	0.18394991502716	0.212599536699346	2.09640857659595	0.043174388793593	0.253841196168686	-4.06772163882963
dll1	0.10568280227358	-0.0412288626013072	2.09551360877362	0.0432586788143499	0.253884737178737	-4.06934152869657
ranbp2	-0.188010106579753	-0.167555327660131	-2.09547298730811	0.043262508067971	0.253884737178737	-4.06941504084251
ppp2r5e	-0.122649272383868	-0.0523604575729847	-2.09499016448582	0.0433080450694001	0.253915108603538	-4.07028871517883
rpl31	0.167223149167407	0.179112976156863	2.09406968198755	0.0433949764868145	0.25407857794349	-4.07195391142888
myo9b	-0.159295593214815	-0.127445735490196	-2.09383989434475	0.0434167018421955	0.25407857794349	-4.07236952028809
cops7a	0.121750331729383	0.0649904133071895	2.09229522541136	0.0435629918074379	0.254697752286795	-4.07516239785122
rab8a	-0.0951305323647736	-0.148563975028322	-2.09150293523771	0.0436381949346453	0.254900542556967	-4.07659430245039
galnt7	-0.307054706567901	-0.725861881699346	-2.0898396713735	0.0437964415379413	0.255363880282028	-4.07959895764235
dstn	0.311634135274732	0.297294363762527	2.089652492091	0.0438142817635843	0.255363880282028	-4.07993697827765
fam32a	-0.131998872448	-0.0372497388862745	-2.08939019019691	0.0438392927522794	0.255363880282028	-4.08041062101512
c20orf194	0.134111420260741	0.159186368980392	2.08895012384181	0.0438812821433113	0.255372012917272	-4.08120515300474
susd5	0.139500704175802	-0.0115418780522876	2.0858546318149	0.0441776429206032	0.256390323095362	-4.08679036417388
mtx1	0.142217925850864	0.114724893228758	2.08491447229793	0.0442680011802118	0.256390323095362	-4.08848543428137
tcf7l2	-0.188280183158519	-0.200238674039216	-2.08467709638343	0.0442908409451928	0.256390323095362	-4.08891332040089
fabp4	0.511624505918025	0.446900801712418	2.08452393782118	0.0443055830100926	0.256390323095362	-4.08918937911061
uba1	-0.179764574773333	-0.10077833227451	-2.08370601588049	0.0443843840316345	0.256390323095362	-4.09066336727349
cep250	0.165081022540247	-0.0693870578954248	2.08302364340932	0.0444502200910074	0.256390323095362	-4.09189273843429
sec22c	0.133533203238518	0.0844504396666667	2.08280656785997	0.0444711817784819	0.256390323095362	-4.09228375944204
psmb6	0.111527452438518	0.0516115721176471	2.08262814976323	0.0444884170542233	0.256390323095362	-4.09260512273376
prpf18	-0.12250932717037	-0.0302914160784314	-2.08212215472923	0.0445373283739104	0.256390323095362	-4.09351639582823
ola1	0.128885823294683	-0.00651919347799564	2.08202068616032	0.0445471423838295	0.256390323095362	-4.09369911534502
man1a1	-0.202062297746173	-0.230551553908497	-2.08193376370299	0.0445555510101069	0.256390323095362	-4.09385563548719
phf24	0.171010387731358	0.287369725869281	2.08190519835379	0.0445583146437225	0.256390323095362	-4.09390707164012
rps14	0.152463564242963	0.148351601019608	2.08123462454787	0.0446232344681906	0.256390323095362	-4.09511438285829
nr4a1	0.375479388675556	0.259126336431373	2.08119748375582	0.0446268325845528	0.256390323095362	-4.09518124292706
nudc	0.178716073904593	0.297710414721569	2.08049921861506	0.0446945264291991	0.256409306229182	-4.09643807361976
vdr	-0.141736234224197	-0.450046178248366	-2.08032270475701	0.0447116529857595	0.256409306229182	-4.09675573523279
tgfbr2	-0.184965824371358	0.0761046246013072	-2.07983622086837	0.0447588847732096	0.256446397184209	-4.09763112396576
ociad2	-0.192106035130864	-0.210346693267974	-2.07835132074023	0.0449033222054222	0.256884991615315	-4.10030210471599
ralyl	-0.15870232377679	-0.0508077383267974	-2.07796894089	0.0449405828615578	0.256884991615315	-4.10098967616291
morc2	0.125394389012016	0.219611170945534	2.07776713831848	0.044960258280938	0.256884991615315	-4.10135250547701
rere	0.118968734487309	0.137522964656209	2.07737236632142	0.0449987697917782	0.256884991615315	-4.10206220389341
drap1	0.0994870860954732	0.191560115174292	2.07672803525886	0.0450616890070516	0.257010956974943	-4.10322032141396
rab6a	-0.111627497865679	-0.158826369797386	-2.07562456902517	0.0451696225403699	0.257393202356401	-4.10520304128099
mapkapk3	0.207889730072099	0.114611436457516	2.07496733128259	0.0452340169214506	0.25752687823787	-4.10638358594158
sos1	-0.156732372718025	-0.127527432986928	-2.07369008327243	0.0453593889174857	0.257756740078912	-4.10867697962448
c2cd2	0.133705852280691	0.0957492146810457	2.07270426283173	0.0454563635911234	0.257756740078912	-4.11044634661227
dvl2	0.142218840369383	0.00585657264052288	2.07264275258493	0.0454624203545587	0.257756740078912	-4.11055672465838
igll1	-0.543992445388642	0.100435403163399	-2.07264034722185	0.045462657219173	0.257756740078912	-4.11056104094915
icam3	-0.151247931791276	-0.0992107056122004	-2.0722261546595	0.0455034603918159	0.257756740078912	-4.11130422876047
copa	-0.0766083553995062	-0.0798020664183006	-2.07205606739814	0.045520225437557	0.257756740078912	-4.11160938390858
mettl1	0.168501215217778	0.0131041254117647	2.07051174088092	0.0456726939472712	0.25813458232207	-4.11437918754925
stoml2	0.139677517042305	-0.0013525965664488	2.07032609203565	0.0456910528743825	0.25813458232207	-4.11471204762389
agpat3	-0.157304433820247	0.0710583112875817	-2.07013405829535	0.0457100500249222	0.25813458232207	-4.11505633121967
septin2	-0.106825563980247	0.0562219618954248	-2.06738206987748	0.0459830562803044	0.259399053026694	-4.11998745831964
ptrh2	0.128313964382222	0.0943194523333333	2.0670336393533	0.0460177236006937	0.259399053026694	-4.1206114282269
pdhb	0.204509741269136	0.176663459379085	2.06663253133623	0.0460576605040243	0.259399053026694	-4.12132963217584
nubp2	0.130977991217778	0.0808035312941176	2.06459544962791	0.0462609553777258	0.260087113139533	-4.12497546143764
hs3st3a1	0.118346566952099	0.0987233809084967	2.06457985568159	0.0462625146404606	0.260087113139533	-4.12500335966568
aldh3b1	-0.241686701324774	-0.521916152753813	-2.06158466953553	0.0465628642683216	0.261541945635724	-4.13035884408163
ncoa4	-0.180389372717037	-0.651250092392157	-2.06092319563108	0.0466294253016273	0.261682171786385	-4.13154076657788
cactin	0.107260315374486	0.208382417755991	2.05990002850087	0.0467325462098093	0.261776477087874	-4.13336838329964
slbp	0.158754355144691	0.168351381202614	2.05926583030559	0.046796564852433	0.261776477087874	-4.13450085655569
ppfibp2	0.226304524254815	0.244164929333333	2.05877942292414	0.0468457169625843	0.261776477087874	-4.13536923969909
fau	0.160462748720988	0.247539839084967	2.05843674993633	0.0468803716955477	0.261776477087874	-4.13598091819329
basp1	-0.273800578064198	0.275110656928105	-2.05783040781599	0.0469417465300779	0.261776477087874	-4.13706305792804
fancg	-0.128049481305679	0.134469318026144	-2.05776442521735	0.0469484296333342	0.261776477087874	-4.13718080223993
ptk6	-0.177327982863671	-0.143503859199129	-2.05761381949443	0.0469636869863319	0.261776477087874	-4.13744954343642
dapp1	-0.287351222326914	0.0191262832287582	-2.05746152547379	0.0469791197952964	0.261776477087874	-4.13772128170217
nqo2	0.260437370014815	0.364047215294118	2.05694660263179	0.0470313327554105	0.261835499437423	-4.13863994298208
tpd52l1	0.371057585507161	0.372612333895425	2.0558645443009	0.0471412188136913	0.262000894891238	-4.14056983480259
ssr1	-0.232896649118815	-0.0288562453647059	-2.05572581404708	0.0471553235237028	0.262000894891238	-4.14081720838233
iqce	0.140519718601481	0.240321792313725	2.05542438887187	0.0471859821827648	0.262000894891238	-4.14135464286769
elf4	-0.264270033175309	-0.230533841111111	-2.05412428828514	0.0473184187279077	0.262395065413393	-4.1436719919916
asah1	-0.147999167861728	0.0454361224836601	-2.05390890063588	0.047340390914672	0.262395065413393	-4.1440557971577
cct7	0.113431860612346	0.10825813248366	2.05266664635163	0.0474672906881239	0.262729521543762	-4.14626879355844
aldoc	-0.234048321015309	-0.818733421620915	-2.05231496290509	0.0475032702343818	0.262729521543762	-4.14689510601077
sec24c	0.116086694321975	0.0747896118366013	2.05193445650592	0.047542225470241	0.262729521543762	-4.14757265521866
stim2	-0.14371831094716	-0.121662665189542	-2.05168496100897	0.0475677833473764	0.262729521543762	-4.14801686666076
c20orf27	-0.170688259034074	-0.268987701254902	-2.04892522900633	0.0478512893252576	0.264063562408066	-4.15292759716692
pfkm	0.186677331928889	0.170717178156863	2.0471957432895	0.0480297119498022	0.264815878944966	-4.15600246157468
tac1	-0.146158241157531	0.0384160641045752	-2.04498601484708	0.0482585263408851	0.265844473914631	-4.15992821057719
smim7	0.103120460318025	0.118757690143791	2.04275250706781	0.0484907722109442	0.266644946611441	-4.16389284851163
arf3	-0.115747974769383	-0.252873144405229	-2.04238876529973	0.0485286874950594	0.266644946611441	-4.16453819672894
fgd1	0.111500456738765	0.126899702143791	2.04236667532836	0.0485309909187887	0.266644946611441	-4.16457738572319
mon2	0.194991743150617	0.182783468888889	2.04182077161738	0.0485879452368719	0.266724924507121	-4.16554574814748
sod1	0.141741589750123	-0.140637200379085	2.03933093372921	0.0488484532201347	0.267697620810902	-4.1699598376445
efr3a	0.110444726299588	-0.0504794468736383	2.03931388309343	0.0488502414069171	0.267697620810902	-4.16999005124653
rrn3	0.185994942471111	0.204441790666667	2.03861872716141	0.0489231947175577	0.267864071338691	-4.17122169465791
paf1	0.382133231857778	0.481066160235294	2.03810618712429	0.0489770443786835	0.26792305958798	-4.17212957827446
psg2	-0.367964363516049	-1.14636915071895	-2.03749144496602	0.0490417002112118	0.26792305958798	-4.17321826179896
snx15	0.103214243889383	0.0890715563267974	2.03707791344586	0.0490852355969293	0.26792305958798	-4.17395046519695
uros	0.134747080285235	0.113973565730719	2.03689672072305	0.0491043216825531	0.26792305958798	-4.17427125044627
iqgap2	-0.21796456576395	-0.437101854222222	-2.03433382578749	0.0493749823056691	0.268978398140758	-4.17880623657971
amot	-0.189356221238519	-0.0703280362352941	-2.03377729763661	0.0494339278652984	0.268978398140758	-4.17979041156081
znf652	-0.141096734984296	-0.0812730303764706	-2.03364108599436	0.0494483643049727	0.268978398140758	-4.18003125877932
cttn	-0.134678844811523	-0.161638551383442	-2.03344865023813	0.0494687659591252	0.268978398140758	-4.18037149908571
adirf	0.305577213829794	-0.449020889132898	2.02962753577442	0.0498753992677852	0.270926837174152	-4.1871222940541
nmbr	-0.429484006522469	-0.43093126551634	-2.0292158511906	0.0499193835126611	0.270926837174152	-4.18784902822838
sptlc1	-0.140857157817942	-0.104023280592593	-2.02887049303445	0.0499563076016557	0.270926837174152	-4.18845858945845
capza1	-0.213624371755062	-0.25200661779085	-2.02778943568261	0.0500720435295737	0.271137766805096	-4.19036614381793
ankhd1	0.127027140086914	0.203164438026144	2.02770213839864	0.0500813996228773	0.271137766805096	-4.19052014748202
plxnb2	0.205187633449877	0.0204429833202614	2.02522973511975	0.0503470145067852	0.272341417250374	-4.19487963111436
gtf2h3	0.176159385312	0.174155040211765	2.0236253092815	0.0505200384761788	0.273042579083884	-4.19770641910448
lpxn	-0.22747831634963	0.201789804941176	-2.0222668455993	0.0506669431594045	0.273601493060784	-4.20009848220049
dnm1l	0.102745361271111	0.140060284686275	2.02011278963153	0.0509006479645005	0.274627767019445	-4.20388889087987
sh3glb1	-0.114262705935802	0.0527096597385621	-2.0180451236275	0.0511258643238359	0.275606523103043	-4.20752430362298
vsig2	-0.215990977870617	-0.0904862884575163	-2.01691001436622	0.0512498731411932	0.275907642860202	-4.20951883456645
gbf1	-0.110111204325926	-0.00678610509803922	-2.01641919402774	0.0513035756730728	0.275907642860202	-4.21038099552744
znf239	-0.104083153912099	0.0335118987189542	-2.01633040625636	0.0513132955247872	0.275907642860202	-4.21053694000176
kntc1	-0.151313038141235	-0.0940153143660131	-2.01503367545138	0.0514554355310543	0.276207449424684	-4.21281386938287
tle2	0.197324976663704	0.156724259098039	2.01502066053251	0.0514568638890048	0.276207449424684	-4.21283671644974
hsp90ab1	0.186642280049383	0.249465712091503	2.0142302666388	0.0515436726842919	0.276230524928146	-4.21422399796995
gap43	0.146038835379424	0.0650097717102397	2.01407234150815	0.0515610328700487	0.276230524928146	-4.21450113338359
vdac1	-0.101515385177547	-0.208153526197821	-2.01378266473643	0.0515928893324704	0.276230524928146	-4.2150094292372
rps15	0.138242947154568	0.183437408718954	2.01318160818139	0.0516590437533262	0.276349527425319	-4.21606392010089
nelfb	0.239107729639901	0.379737727479739	2.01251566907748	0.0517324257479479	0.276506958691878	-4.21723195196774
tmem158	0.199630872952099	0.26009122551634	2.01111203133441	0.0518873949055374	0.277099831367348	-4.21969288511136
pcyox1	-0.186722505682305	-0.0650319000217865	-2.01046600086472	0.051958856047709	0.277177752883789	-4.22082508718243
eci2	0.452460662607407	0.442687210392157	2.0100352306858	0.0520065536771323	0.277177752883789	-4.22157987554372
kdelr2	-0.170069634407901	-0.198210132797386	-2.00978603113599	0.0520341640686306	0.277177752883789	-4.22201646083029
tp53i11	-0.192095397430123	-0.400412174366013	-2.00851515962232	0.0521751707745516	0.277507648804359	-4.22424230313287
gyg1	0.175740223080494	0.261970508228758	2.00843281482061	0.0521843186354407	0.277507648804359	-4.22438648609925
ywhag	0.16480269872856	-0.010428750832244	2.00752120621431	0.0522856846266901	0.277686896720288	-4.2259823714565
pdk1	-0.214768932859259	0.0705947737254902	-2.00733593958902	0.0523063062491719	0.277686896720288	-4.22630663430086
fosb	0.894597094064198	0.521167916601307	2.00642352019509	0.0524079690905292	0.277992018169072	-4.22790325265664
pdcd5	0.138128020521481	0.179096593843137	2.0043600181916	0.0526385220826377	0.278979732453137	-4.23151201373051
spsb1	-0.115618411373827	-0.119592256052288	-2.00376099740797	0.052705615323919	0.279100190238026	-4.23255906564052
srp68	0.106522573159506	0.145623084732026	2.00063782450676	0.053056633781598	0.28072269396134	-4.23801419073844
cdc20	0.288941588218272	0.299832954777778	1.99978317022118	0.0531530437862025	0.280768245499208	-4.23950581442829
cpa2	0.702485486234074	0.499686894980392	1.99976213536975	0.05315541856242	0.280768245499208	-4.23954252011484
dlst	0.172512363754074	0.00306904778431373	1.99937507169282	0.0531991334660716	0.280768245499208	-4.24021788955883
tead3	-0.185302811466667	-0.317104599411765	-1.99896533991354	0.0532454425986349	0.280777099235551	-4.24093269929471
pum1	0.109061224011852	0.101965342039216	1.99715195737901	0.05345081818486	0.281624034506662	-4.24409490337842
ndufs3	0.197000117501235	-0.075040593006536	1.99541533626161	0.0536481460476724	0.282427185594901	-4.24712112883422
ifi27	0.152423231153251	0.195962956880174	1.99330521368378	0.0538887667180578	0.282999370745602	-4.25079542137426
letmd1	-0.0921522570673251	-0.0622944903311547	-1.99322175318439	0.0538983031235302	0.282999370745602	-4.25094068556125
gpc4	0.132858809981235	0.107786933111111	1.99292950440126	0.0539317077719836	0.282999370745602	-4.25144931090056
fam189a2	0.185916332244938	0.285760586130719	1.9928851946083	0.0539367740460938	0.282999370745602	-4.2515264218528
ewsr1	-0.119349521384691	0.0938707429934641	-1.99221171165544	0.0540138294314962	0.283167500794619	-4.25269829668477
nfkbil1	0.128222144162963	0.14961484127451	1.99172314078498	0.0540697883289415	0.283224844610634	-4.25354822486237
aoc2	0.104862919985514	0.0575792484008715	1.9908975280121	0.0541644652168668	0.28337312253153	-4.25498410424111
sox9	-0.146726949841317	-0.116420509309368	-1.99031393073236	0.0542314759950595	0.28337312253153	-4.25599879445996
plcg2	-0.276803377199671	0.16626177977342	-1.99029867790806	0.0542332283465208	0.28337312253153	-4.25602531112483
bag3	0.245666811836049	0.285050321071895	1.9893698256918	0.0543400342425138	0.283539386580554	-4.25763979571891
c4orf46	0.0949654241916049	0.0477520204836601	1.98829699171166	0.0544636237281014	0.283539386580554	-4.25950380142796
olfm1	0.0842387926972839	0.0904069285359477	1.98806392664325	0.0544905048960692	0.283539386580554	-4.25990863755015
shld2	-0.156754502275556	0.152638707882353	-1.98789268594246	0.054510262738845	0.283539386580554	-4.26020606029566
gcsh	0.183322046010864	0.335386475464052	1.98775991080983	0.0545255866901838	0.283539386580554	-4.26043665943847
eif5	-0.121076816292346	-0.092591474875817	-1.98732660266311	0.0545756220565055	0.283539386580554	-4.26118912899972
plcd4	0.158693265451852	0.044305527254902	1.98694734375925	0.0546194489472199	0.283539386580554	-4.26184763193079
aak1	0.255233691577284	0.440371751908497	1.98589893290791	0.0547407617682561	0.283539386580554	-4.26366745898923
egfr	0.165047336414815	-0.108711354117647	1.98523680206144	0.0548174982763312	0.283539386580554	-4.26481639171561
mbtps1	0.132384465445267	0.131845904335512	1.98473918400949	0.0548752303694088	0.283539386580554	-4.26567966166274
igf1	-0.125677318291687	-0.0128332166034858	-1.98468638596149	0.0548813589333306	0.283539386580554	-4.26577124590411
ddx1	0.142355050986667	0.00418703505882353	1.98455197367438	0.0548969636016341	0.283539386580554	-4.26600439066527
ednrb	-0.162311740564938	-0.51278587020915	-1.98433450117048	0.0549222193567238	0.283539386580554	-4.26638158103866
stk38	-0.116270493322469	-0.0216444260065359	-1.98392228637196	0.0549701188433578	0.283539386580554	-4.26709644817798
stub1	0.159515157032099	0.241343942124183	1.98379309715635	0.0549851381384847	0.283539386580554	-4.26732046527055
nmt1	0.145553531103605	0.0999571497150327	1.98378414590009	0.0549861789267646	0.283539386580554	-4.26733598652889
ube2q1	0.12821423027358	0.0933460775947712	1.98116434319563	0.0552915274387623	0.284748983794336	-4.27187627901564
rps25	0.0944009299693827	0.125027400875817	1.98079203329582	0.0553350409599139	0.284748983794336	-4.2725211315773
bckdha	0.228388577077728	0.407726251132026	1.98060815821309	0.0553565422318349	0.284748983794336	-4.27283957367282
psg6	-0.418425568811852	-1.34377529243137	-1.97937563870938	0.0555008532335487	0.285258061840078	-4.27497349527786
mertk	0.201749965579259	0.0770868963333333	1.97788178506657	0.0556762006906436	0.285744820678991	-4.27755846764681
asgr2	0.126627837738272	-0.189030432614379	1.97779500844765	0.055686401232307	0.285744820678991	-4.27770857887783
farsb	0.138590844152099	0.0594493663006536	1.97680362793396	0.0558030526427355	0.286010218274759	-4.27942315618234
pi4ka	0.891343387628642	0.679473092248366	1.97632465491168	0.0558594872646212	0.286010218274759	-4.28025128864719
tp53bp2	-0.104198452505679	0.0459684968496732	-1.97591925436154	0.0559072919720968	0.286010218274759	-4.28095209189752
bcl2l2	0.246395915207111	0.194089044047059	1.97581174062666	0.0559199759144737	0.286010218274759	-4.28113792841683
bbof1	0.174101368916543	0.292251330771242	1.97478593480652	0.0560411211024434	0.286208988828401	-4.28291062153732
efnb1	-0.162124218322963	-0.280777845568627	-1.97471227420791	0.0560498289996169	0.286208988828401	-4.28303788620419
wdpcp	0.121741735290864	0.0733392823660131	1.97290064428747	0.05626436340409	0.286991537289069	-4.28616668554494
prkci	-0.159608856322963	-0.0124950264509804	-1.97252258334873	0.0563092233764802	0.286991537289069	-4.28681933351663
cat	-0.130101491288889	-0.0904985609803922	-1.97226388601045	0.0563399377765061	0.286991537289069	-4.287265866515
vamp4	-0.109347638769383	-0.0122434738169935	-1.96980098159745	0.0566330800269075	0.288232794380881	-4.29151471658214
fat1	-0.186968571695802	-0.815041378183006	-1.96944763218268	0.0566752450562946	0.288232794380881	-4.29212394756842
fan1	-0.125024639361975	0.147709606575163	-1.96844857036365	0.0567946100069862	0.288606535988651	-4.29384602081153
ndufb11	0.180575105125268	0.358685643786492	1.96754895958986	0.0569022793084896	0.28876306431204	-4.29539607775542
mfn2	0.168367894334815	-0.0163471408235294	1.96742428355777	0.056917215028919	0.28876306431204	-4.29561085399837
serinc1	0.157070634919506	0.265059358928105	1.96248453916223	0.0575117192404137	0.291366087458056	-4.30411172614175
pxmp2	0.366842675885432	0.305846670418301	1.96204909530017	0.0575643825859274	0.291366087458056	-4.30486027277585
tpm1	0.289310920797366	-0.110336429755991	1.96187282636117	0.0575857127383323	0.291366087458056	-4.30516324907825
chaf1a	0.135434769837037	0.0573779474509804	1.9616263670143	0.0576155480524275	0.291366087458056	-4.30558683446114
cpsf2	-0.103790522362798	0.0537898233180828	-1.96089091977497	0.0577046577698299	0.291379902735943	-4.30685058328725
tfcp2	-0.0963978517767901	0.0105191499084967	-1.96083932386941	0.0577109138148124	0.291379902735943	-4.30693922847926
stambp	-0.0896009154232098	-0.091127650496732	-1.95973892348245	0.0578444782054965	0.291820058051948	-4.30882934774224
aadac	-0.410944564711111	-0.736776223333333	-1.95799748357841	0.0580563978288492	0.292654486170906	-4.31181883331124
sox13	0.138300211395556	-0.0860970430196078	1.95649321574146	0.0582399963595594	0.293344929622088	-4.31439946909905
fbxo31	-0.120720450308346	-0.0874528753542484	-1.95549555022405	0.0583620402653465	0.293700587378522	-4.31611013612337
tnfsf12	0.162396963193086	0.211283671326797	1.95493225904022	0.0584310451274412	0.293700587378522	-4.31707568769243
arhgef26	-0.330998077596049	-0.57842024330719	-1.95456915875224	0.0584755634296518	0.293700587378522	-4.31769796959879
rhob	0.423515287766913	0.369572513751634	1.95439154102331	0.0584973511342057	0.293700587378522	-4.31800233764253
wwox	0.135305828452346	0.139177199267974	1.95379053689263	0.0585711261912935	0.293817721114846	-4.31903206272241
washc4	-0.150100460751276	-0.00232220098474945	-1.95344083683867	0.0586140899696601	0.293817721114846	-4.31963110210027
abl1	0.198681011614815	0.166883502352941	1.95039883087233	0.0589889795365817	0.295079173991483	-4.32483848140741
epb42	0.15604757590321	0.265245411908497	1.95006492586566	0.0590302552659327	0.295079173991483	-4.32540967407996
rpl41	0.171428293876543	0.0459944604575163	1.94985573157227	0.0590561275852974	0.295079173991483	-4.32576749136486
inpp5e	0.140710447081481	0.110918284117647	1.94983292937934	0.0590589482627501	0.295079173991483	-4.32580649162468
pfdn5	0.201673703567407	0.417738152823529	1.94941654707943	0.059110476094822	0.295079173991483	-4.32651859680344
acvr2b	0.131028318603457	0.14725833820915	1.94841200097015	0.0592349500431751	0.295079173991483	-4.32823609202122
ripk1	-0.115018119207901	-0.12561465475817	-1.94833556298379	0.0592444307974442	0.295079173991483	-4.3283667508712
lynx1	0.111759277073909	0.0416629259956427	1.94829443837376	0.0592495321069313	0.295079173991483	-4.32843704530482
nifk	-0.100518169746173	0.0599219794248366	-1.9473038743925	0.0593725216195014	0.295079173991483	-4.33012986204144
stx7	-0.178033181226667	-0.271322615764706	-1.94695329542408	0.0594161027536893	0.295079173991483	-4.33072881674129
il11ra	0.137053818270617	-0.0615816157581699	1.94682181065513	0.0594324550052834	0.295079173991483	-4.33095343273222
tnk1	-0.142830404553086	-0.181668230130719	-1.94676727455161	0.0594392385910092	0.295079173991483	-4.33104659343901
il18bp	0.162408981058897	0.190591667582571	1.9463032560224	0.0594969835802751	0.295079173991483	-4.33183916382032
mccc2	0.19162087232	-0.0232911002352941	1.9460990738243	0.0595224084875525	0.295079173991483	-4.33218787101236
dazap2	-0.130692784135309	-0.189683939915033	-1.94531880232383	0.0596196549895258	0.295276221279163	-4.33352016818346
eif3e	0.158789448411852	0.134345471156863	1.94502723439567	0.0596560288103348	0.295276221279163	-4.33401790484147
dapk2	-0.108272802785844	-0.144911999742919	-1.94300775522307	0.0599084908284167	0.296117454682462	-4.33746372995921
adam9	-0.285925987575309	-0.399267378562091	-1.94216479269355	0.0600141453231916	0.296117454682462	-4.3389012262056
celsr2	0.110564918901728	0.17454182724183	1.9421621648137	0.0600144749456942	0.296117454682462	-4.33890570672593
cln5	-0.108951985498864	0.0270652898457516	-1.94171404927312	0.0600707062472654	0.296117454682462	-4.33966967037542
tia1	-0.166906275975309	0.108159394281046	-1.94141982754348	0.0601076511022751	0.296117454682462	-4.34017119368012
mmd	-0.125403878521811	-0.115897765381264	-1.94128033289778	0.060125174035748	0.296117454682462	-4.3404089516911
sharpin	-0.143132038369712	-0.289988288296296	-1.94103918164991	0.0601554772030179	0.296117454682462	-4.34081994345346
eif1ay	0.199409493380082	0.234870510374728	1.93938198642668	0.060364078200977	0.296911974951013	-4.34364318182916
aldh4a1	0.221792942759506	0.22511212669281	1.93797566454595	0.0605415901389681	0.297485599742983	-4.34603751434652
cct8	-0.138959795228642	0.0436721447124183	-1.93729841943769	0.0606272356204155	0.297485599742983	-4.34719006222551
usp18	0.250324684373333	-1.04288243458824	1.93702275881854	0.0606621260468672	0.297485599742983	-4.34765909417013
jarid2	-0.138761343786667	0.0765587998431373	-1.93680652642006	0.0606895067643373	0.297485599742983	-4.34802697263255
tpmt	-0.140467694146173	-0.751417570281046	-1.93615207775654	0.0607724422449025	0.297485599742983	-4.34914019290035
rxylt1	-0.170129465104198	-0.0435655026013072	-1.93609193491905	0.0607800687972291	0.297485599742983	-4.34924248105317
zbtb6	-0.108297258516543	-0.0362525393986928	-1.93584246549694	0.0608117121712725	0.297485599742983	-4.34966673995688
txndc9	-0.130310564270617	-0.161153092575163	-1.93397474170472	0.0610490715016186	0.298414692165254	-4.35284168529141
agap1	0.214678397485432	0.0532839025751634	1.93203160270095	0.0612968633698022	0.299393297716945	-4.35614222554064
disc1	-0.107993558352593	0.0306373689411765	-1.93061283307833	0.0614783347020769	0.300046705671657	-4.35855041442666
pir	-0.170972509319506	-0.064332559124183	-1.92866126550166	0.0617287121609176	0.301035138142893	-4.36186064779089
slc35a2	-0.124610968342716	-0.270354037366013	-1.92720634724534	0.0619159435755672	0.301595148108816	-4.36432672302917
brf1	0.11094689430716	0.0912012284052288	1.92702413742934	0.0619394263800016	0.301595148108816	-4.36463546216299
ramp3	0.168607383391605	0.179685754405229	1.92652393753772	0.062003930541767	0.301675736301822	-4.36548288831084
cap2	0.317283953635556	0.207889697490196	1.92589156770658	0.0620855618168329	0.301753300084443	-4.3665539810261
cd63	0.129543917627654	0.0373527070457516	1.92565747296569	0.0621158041025836	0.301753300084443	-4.36695041352876
tpm2	0.50329106630716	0.406243066640523	1.92431307657047	0.0622897303469865	0.302364732725997	-4.36922636068197
ubxn8	0.162991427495901	0.0183652300366013	1.92343614268597	0.0624034064926518	0.302682983997897	-4.37071024706018
zdhhc23	0.162109630342716	0.0891808917777778	1.92227345510958	0.062554400324018	0.303178944588128	-4.37267682917038
pdha1	0.332539258338765	0.0641534715555556	1.92190710172426	0.062602042444759	0.303178944588128	-4.37329628547163
ccl8	-0.396953180225185	0.0747480532156863	-1.92026900693433	0.0628154498106299	0.303978457506671	-4.37606493311699
hdac5	0.148511151641482	0.19845150527451	1.91936079473398	0.0629340395804348	0.304239300845892	-4.37759914326709
fnta	0.127414918822058	0.117655506191721	1.91911571634976	0.0629660737086872	0.304239300845892	-4.37801304549684
cdc42ep3	0.174088559386667	0.264488773	1.91817390831836	0.0630893079245456	0.304560296062393	-4.37960322913802
sec23ip	-0.131037414285432	0.0216554411503268	-1.91786837018279	0.0631293317541505	0.304560296062393	-4.3801189763722
mok	-0.200027313074568	-0.0605999945620915	-1.91711861838633	0.0632276378420811	0.304800819666308	-4.38138427491334
ctsc	-0.260550654451358	-0.396780461124183	-1.91615209597039	0.0633545610102257	0.30517882336549	-4.38301481404837
snrpb2	0.0987206077886421	0.136280559777778	1.91502442115866	0.0635029238929445	0.305659444690523	-4.38491638462475
nlgn1	0.326086738200494	0.621500966718954	1.91428300125495	0.0636006319458127	0.305895699977911	-4.38616613264829
trak1	-0.218355905616132	-0.217341107623094	-1.91294281452346	0.0637775769553899	0.306512403839846	-4.38842418322773
sac3d1	0.0812888546232098	0.0853188932418301	1.91170512987795	0.0639413648066709	0.307064981678448	-4.39050840064921
trap1	0.14052644720823	0.0875930160021786	1.91104607060529	0.064028728417081	0.307167744649831	-4.39161779051923
tead2	-0.225338387320494	-0.333709903150327	-1.91045698649702	0.0641069031760442	0.307167744649831	-4.39260913118413
gpr68	0.174422852527407	0.0411473432941176	1.91043936312489	0.0641092431609009	0.307167744649831	-4.39263878490132
sox15	0.151553479786667	-0.0354552488627451	1.909935497986	0.0641761761405634	0.307254432344204	-4.39348651331299
etf1	0.101565085879835	0.0570147474074074	1.90887287588417	0.0643175310121353	0.307697024788854	-4.39527373292671
il2ra	-0.22394101356642	-0.375356443111111	-1.90751331884126	0.0644987760421311	0.308329635319944	-4.39755919853927
hacl1	0.120850599662222	-0.139845112823529	1.90627552447578	0.0646641705444552	0.308885570915085	-4.39963883620079
eloc	0.107612558479012	0.137178331111111	1.90556111402974	0.0647597962175365	0.308888243011995	-4.40083863346889
atf2	-0.0991783366241975	0.0850758833202614	-1.9052613947611	0.0647999506058013	0.308888243011995	-4.40134188099167
med27	0.0889625928632099	0.127396271986928	1.9051712632751	0.0648120300072855	0.308888243011995	-4.40149320495843
map2k2	0.155131641688889	-0.249389694705882	1.9045213061988	0.0648991944435326	0.308956501575596	-4.40258426309467
lipf	0.943244851552263	0.396253483638344	1.90395050812892	0.0649758261280685	0.308956501575596	-4.40354219261597
nf1	-0.0986204663328395	0.00105360926797386	-1.90368900644353	0.0650109596403611	0.308956501575596	-4.40398097487412
pi4kb	0.137928966773333	0.0447875754117647	1.90360093661605	0.0650227957536303	0.308956501575596	-4.4041287391931
ganab	0.159263006678519	0.0965945332156863	1.90278015543899	0.0651331934589975	0.309212542215749	-4.40550558798412
cited2	0.17282797149037	0.319442812901961	1.90213174882731	0.0652205201079676	0.309212542215749	-4.40659294244467
ppp5c	0.106091212724938	0.138929126954248	1.9021049120102	0.0652241366269748	0.309212542215749	-4.40663794037829
prcp	0.146634864061235	0.343715114915033	1.90049222904771	0.0654417777552948	0.310010710736867	-4.40934102476955
tspyl5	-0.137021335539753	-0.380229937738562	-1.90003159408218	0.0655040576418754	0.310072254796868	-4.41011277450516
pex14	0.109454580321317	0.00795536336819172	1.89905769959107	0.0656359001643914	0.310462742807659	-4.41174394455234
irf6	-0.122370529339259	-0.0920388621960784	-1.89830653264456	0.0657377462635083	0.310643683121608	-4.41300160864175
krt5	-0.317820991043951	-0.348466345437908	-1.89774711432659	0.0658136825171632	0.310643683121608	-4.41393797090447
pip4k2a	-0.0807960731581893	0.0288962602440087	-1.89751313822613	0.0658454651121103	0.310643683121608	-4.41432953733839
stxbp3	-0.107436212126551	-0.0873320255302832	-1.89732030000552	0.0658716695730767	0.310643683121608	-4.41465222893164
ndufa2	0.161913243150617	0.136076662026144	1.89625556044945	0.0660165165540381	0.311093562278243	-4.4164334660323
pygl	0.130207037175704	0.139951901858824	1.89524887076621	0.0661537179214517	0.311506766050788	-4.41811684717707
cbs	0.31527391135842	0.32972786728366	1.89454712857886	0.0662495028678474	0.311701652529002	-4.4192898697535
nfkb1	-0.116312531597037	-0.019784816745098	-1.89421996662683	0.0662941998225726	0.311701652529002	-4.41983662925245
klrc3	-0.154468299152593	0.00306160580392158	-1.89334766037821	0.0664135010994829	0.312029376711611	-4.42129407183233
muc6	-0.428781365706667	0.104199749294118	-1.89127123028549	0.0666982265042747	0.3131332409988	-4.42476117287504
ckap4	-0.159369398352593	-0.0126682114509804	-1.89010388500038	0.0668587554120589	0.313652819013619	-4.42670898718854
cd5	-0.245947058390123	0.149302668496732	-1.88810405556725	0.0671345348469476	0.314711891745266	-4.43004361176181
rpl22	0.147483927481481	0.180660033823529	1.88737964123422	0.0672346731274607	0.314946633391553	-4.43125083524726
phf1	0.254374959188148	0.546825636980392	1.88553689671623	0.0674899796349655	0.315907337710988	-4.4343200464382
lama2	0.169220636379259	0.350259620745098	1.88344141120292	0.0677813123295274	0.317035119602273	-4.43780726545847
snrpg	-0.137017507809383	-0.042321931875817	-1.88172538421941	0.0680206916529027	0.317918403557512	-4.44066066696484
pde7a	-0.152313410857613	0.105817219651416	-1.88030471297657	0.0682194178168168	0.318610510382772	-4.44302135815179
maf	0.135413432458272	-0.0890399620653595	1.87968072621015	0.0683068593738488	0.318782234659409	-4.44405776355972
edem1	-0.137063562099753	0.0406873445359477	-1.87923739960474	0.0683690426920884	0.318811722142149	-4.44479393364949
tex264	0.139554984485926	0.0224798000784314	1.87884207338464	0.0684245341235086	0.318811722142149	-4.44545027754779
dyrk2	-0.275005456742716	-0.498171121385621	-1.87855246842439	0.0684652100801214	0.318811722142149	-4.4459310257461
itgb4	-0.163165296518518	-0.438576869117647	-1.87419090662071	0.0690803149520665	0.321417472048179	-4.45316400961672
cpvl	-0.247922040258765	0.0520354524052287	-1.87386136522485	0.069126981351325	0.321417472048179	-4.45370994948374
zdhhc17	-0.151542544961975	0.138240299908497	-1.87294101738302	0.069257454883185	0.321786298870101	-4.45523424538539
mpp6	0.143228031605926	0.189824863470588	1.87238354881447	0.0693365871315946	0.321916213760045	-4.45615723882894
endod1	-0.134328534061827	-0.0656730128993464	-1.8719821852853	0.0693936082887139	0.321943355268657	-4.45682163309304
cct3	0.12741839828214	-0.0446621810413943	1.87151428008943	0.0694601335875738	0.322014517611958	-4.45759603065196
slc20a1	-0.123809870799012	-0.156226875973856	-1.87054437096966	0.0695982060704214	0.322223018723701	-4.45920075960509
dr1	-0.0919028067721482	-0.0832036549333333	-1.87047880904476	0.0696075476785105	0.322223018723701	-4.4593092084033
clic1	-0.201030388995555	-0.37835675972549	-1.86983273280344	0.0696996614133044	0.322412183787572	-4.46037774578029
ptprg	-0.261601559026173	0.134556581346405	-1.86823301450102	0.0699281887114305	0.323078280648269	-4.46302220932563
cdkn1b	0.184055980023704	0.301458190941176	1.86810593037535	0.0699463707269023	0.323078280648269	-4.4632322108034
sfswap	0.114815468421728	0.21966305651634	1.86678183231568	0.0701360510371506	0.323541831143296	-4.46541953973492
cd68	-0.231884067958519	-0.515202660705882	-1.86668745267838	0.0701495879318797	0.323541831143296	-4.46557540099399
chd5	-0.133701033251358	-0.0662384414183007	-1.86577572047222	0.0702804729937756	0.323908026083401	-4.46708073206981
smad4	-0.115520216103374	0.000616683106753812	-1.86465793010279	0.0704412239213282	0.324216029193188	-4.4689254631322
satb1	0.183780876090206	0.161427197525054	1.86426858986381	0.0704972892263391	0.324216029193188	-4.4695677947362
megf6	0.142719547096296	0.0869132195098039	1.86423649976368	0.0705019119275602	0.324216029193188	-4.46962073195918
smug1	0.114821933218765	0.166547073359477	1.86286825599853	0.0706992538648101	0.324886052639533	-4.47187715680182
klhl24	-0.180110623302716	-0.023625100875817	-1.86249133111932	0.0707537006537441	0.324898927600514	-4.47249852174569
plxnb1	0.130098246957037	-0.0916709386666667	1.86135939986412	0.0709174235425928	0.325413210435048	-4.47436390834265
surf1	0.14875596713284	0.155351818575163	1.85949651135617	0.0711875771213001	0.326329800358555	-4.47743187973054
hpn	0.309781785160823	0.468830787551198	1.85926700001776	0.0712209212990456	0.326329800358555	-4.47780968649833
mpp5	-0.118456354265679	-0.225529885189542	-1.85857024782602	0.0713222295407488	0.326556147045743	-4.47895640243179
blmh	0.10961227616	0.167007938117647	1.85802394370407	0.0714017485998674	0.326682473048557	-4.47985526588697
csnk2b	0.106496902737778	0.213703031647059	1.85531786568715	0.0717967579077948	0.328081421293545	-4.48430454716807
hspb2	0.114600477443951	0.0882180603398693	1.85521497828869	0.0718118132445099	0.328081421293545	-4.4844736083831
emilin3	0.165259791380543	-0.165500609275817	1.8546392879425	0.0718961027676465	0.328177621222956	-4.48541942298899
inpp1	-0.109047358891852	-0.125479703647059	-1.8543587905398	0.0719372022995479	0.328177621222956	-4.48588017179557
dock6	0.144124758174815	0.101077927921569	1.85282491204109	0.072162306806315	0.328965994288788	-4.48839873652305
auts2	0.127870204533333	0.20848925745098	1.85243287347394	0.0722199368376407	0.328990313284285	-4.48904217490604
slc22a3	-0.168429084417448	0.187454288675381	-1.85194266787428	0.0722920527704829	0.3290805383351	-4.48984657499274
mbd1	-0.0854517379041975	0.102414729359477	-1.85148459860727	0.0723594965414806	0.329149380146388	-4.49059808422877
tmem115	0.106695845383374	-0.00766674189106754	1.85030752394809	0.0725330492610247	0.329503846325445	-4.49252849950711
hsf2	0.117518711537778	0.274593027137255	1.85020752989715	0.0725478091467672	0.329503846325445	-4.49269244469048
eci1	0.11011133363358	0.0211955976732026	1.84989097005124	0.0725945526954485	0.329503846325445	-4.49321141252278
atm	0.174686648678848	0.412211304753813	1.84949279744526	0.0726533837475016	0.329533119794905	-4.49386407333939
polr2h	0.114574508741728	-0.032913417248366	1.8477289342953	0.0729144885424599	0.330479140792951	-4.49675391379822
ing1	0.0957063605925926	0.0423043019607843	1.84628833695241	0.0731283335759832	0.331045371478343	-4.49911245904628
ifngr1	-0.125822508529383	0.0102101343398693	-1.84617848833037	0.0731446616364484	0.331045371478343	-4.4992922415251
rpp38	-0.0975888023683951	-0.0352941893986928	-1.84549756230926	0.0732459448484728	0.33126544862814	-4.5004064763405
ppat	0.133298201357037	0.141296353686274	1.84444747812068	0.0734023722358279	0.331734420681529	-4.50212412590211
ipo9	0.193278211521975	0.0985770099738562	1.84409393600943	0.073455102210995	0.331734420681529	-4.5027022440855
rpgrip1l	0.289770262082765	0.298743196253595	1.84349957723507	0.0735438221905508	0.331896833142579	-4.5036739457982
rpl32	0.166944080171852	0.188936018392157	1.84233723221607	0.0737175894788205	0.33224832870199	-4.50557349376154
rbbp6	-0.108028380794074	0.0542342255294118	-1.84227211018903	0.0737273353787916	0.33224832870199	-4.50567988966532
csnk2a1	-0.148508796966584	-0.172767583978214	-1.84151926982167	0.0738400821665066	0.332518222555113	-4.50690965172409
tnc	0.362315690133333	0.322660037647059	1.84054164472307	0.0739867123556236	0.332865300672631	-4.50850598561918
rhoc	-0.284030004371358	-0.953586066575163	-1.8403001048988	0.0740229781657941	0.332865300672631	-4.50890028179037
ccn1	0.535968596760493	0.781204170718954	1.838903807483	0.0742329210812089	0.333437407520545	-4.51117880626333
smchd1	-0.132270421012346	-0.180296216503268	-1.8387491335433	0.0742562085417713	0.333437407520545	-4.5114311213163
rgs16	0.157391169656296	0.183039895078431	1.83514075458196	0.0748012484823037	0.335645259773304	-4.5173124358785
c7	0.322097623072	0.326095979113726	1.83379441893725	0.0750054808969891	0.336321796381296	-4.51950441264368
clcc1	-0.0812427767604938	-0.0216345579738562	-1.83280574649777	0.0751557596167316	0.336731235488088	-4.52111323706951
anxa7	-0.131383890797037	-0.0212871349803922	-1.83236279938334	0.075223170868413	0.336731235488088	-4.52183379550259
elof1	0.106877677986173	0.19693007824183	1.83213820968108	0.0752573703856702	0.336731235488088	-4.52219908936654
col6a2	0.211255121563457	0.266057541915033	1.82973493136028	0.0756241597772355	0.338131904163887	-4.52610571117129
atp1a1	-0.203516426066173	-1.08835220857516	-1.82813343866575	0.0758694235756959	0.338987602070102	-4.52870666610365
fbn1	-0.323656344250864	0.00546520853594772	-1.82710953649594	0.0760265853159287	0.339448721236698	-4.53036858834809
lsm2	0.121189486320988	0.209781037908497	1.826241543768	0.0761600327523004	0.339803380173562	-4.53177685194613
map3k7	-0.124276251222716	0.0890322471045752	-1.82525375006169	0.0763121408871198	0.340208137816798	-4.53337881736975
smarcd2	0.391327797539095	0.171942055936819	1.82495037935301	0.0763589080587059	0.340208137816798	-4.53387066947747
phlpp1	-0.117239720779852	0.00110849185882353	-1.82430533981992	0.076458427345099	0.340410450409071	-4.5349162431381
nudt5	-0.164667593552593	-0.0354406463529412	-1.82312387971118	0.0766409935963939	0.340597273962724	-4.53683053853791
stk19	0.111722562700247	0.164309870418301	1.82258888097448	0.076723786548989	0.340597273962724	-4.53769705113483
trip12	-0.108381375648395	-0.047457273751634	-1.82252369246693	0.0767338798934966	0.340597273962724	-4.53780261966451
cbfa2t3	-0.147549140963951	0.134627264797386	-1.82231693973478	0.0767658995415194	0.340597273962724	-4.53813742170419
tollip	0.142801029163457	-0.133256199947712	1.82228342406343	0.076771091158662	0.340597273962724	-4.5381916918839
psmc3ip	0.113623965088395	-0.10443660475817	1.82074642919319	0.0770094941760482	0.341414184539478	-4.54067958706779
idh3b	0.126623033083457	0.0562456854052288	1.82022282102707	0.0770908544204793	0.341534200816363	-4.54152674486804
srsf2	-0.126663420071111	0.0738191565882353	-1.8198299177618	0.0771519531685646	0.341560350110456	-4.54216230076061
dexi	0.15035134240079	0.18259506580915	1.81948679879199	0.0772053438017913	0.341560350110456	-4.54271723396192
bmi1	-0.139555314627819	0.0943474052244009	-1.81912855549438	0.0772611213161798	0.341566910892542	-4.54329653632451
slc11a1	-0.117163173098272	-0.0453551462875817	-1.81836095271391	0.077380750213618	0.341855547467606	-4.54453748368341
dmac2	0.118989050506667	0.0523291844313725	1.81679263036978	0.0776256581439464	0.342330422646	-4.54707157886287
bak1	-0.186745225195062	-0.539867762810458	-1.81672634728768	0.0776360233313796	0.342330422646	-4.54717863948647
gmip	-0.111993034771358	-0.0586787716732026	-1.81629787836284	0.0777030546083615	0.342330422646	-4.54787062626535
cenpa	-0.141443978908971	-0.02224060108061	-1.81627967029396	0.0777059042343806	0.342330422646	-4.54790002972707
atad2b	0.238472122216296	0.264065980941176	1.81451141907675	0.0779830645840084	0.343311028200138	-4.55075435141192
ccng1	0.141735104359506	-0.0249671823267974	1.81396435238768	0.0780689829897348	0.343448931460435	-4.5516369666968
stac	0.141660860495802	0.0260312717124183	1.81306690637802	0.0782101034319235	0.34369301245562	-4.5530843957488
poldip2	0.120451350377679	0.112748942950327	1.8128315161008	0.0782471535871688	0.34369301245562	-4.5534639430344
sp110	0.108125657174321	0.126137361300654	1.81256981673931	0.0782883622395333	0.34369301245562	-4.55388586394783
ndufa13	0.147443714639012	0.0839452829542484	1.81205717493282	0.0783691390554738	0.343807708366796	-4.55471221786979
trappc4	-0.134047919375802	-0.199258355869281	-1.81079709023836	0.0785679907228408	0.344439881280412	-4.55674259636208
cdc34	0.106277049190123	0.159990901013072	1.81031629065365	0.0786439775332519	0.344532912717053	-4.55751700391122
flnc	0.421907597878519	0.199360443607843	1.80949527725523	0.0787738766837042	0.3448618359201	-4.55883899098614
trpv6	0.210413679030782	0.114480219206972	1.80881462670303	0.0788817057838188	0.345075812002633	-4.55993459301117
txnrd2	0.159124903948642	0.153034902797386	1.80849453584495	0.0789324580308042	0.345075812002633	-4.56044970658252
myo1e	-0.146170706586798	-0.356915459850545	-1.80774934924341	0.0790507189035611	0.345352828209933	-4.5616486244516
fam193b	0.154509320043457	0.215335562640523	1.80723844864351	0.0791318854216482	0.345463603773408	-4.56247036849172
bcl10	-0.124184623794568	-0.0763410445228758	-1.80689868160769	0.0791859031380153	0.345463603773408	-4.56301675153661
crnkl1	-0.0945311937912757	-0.0375531561023965	-1.80520427344167	0.0794557546644309	0.346400660148257	-4.5657402842556
hivep1	-0.132725690129251	0.0338955904061002	-1.80464451693172	0.0795450725732	0.346549897200832	-4.5666395547635
gabarapl1	0.376181029916049	0.612949150915033	1.80358071928852	0.0797150525991888	0.347050100969894	-4.56834795340422
bcl3	-0.0910594457935802	-0.0804446720653595	-1.80296678846953	0.0798132901402103	0.347107355441324	-4.5693335135888
ppp2ca	-0.0947752681066667	-0.0522411361960784	-1.80280900655284	0.079838554017421	0.347107355441324	-4.56958676060102
grk7	0.138021608324609	-0.0865842898779956	1.80214511891578	0.0799449292415897	0.347170173272228	-4.57065212967419
itm2c	-0.187779962658765	0.0771120698562092	-1.80169682802402	0.0800168271088394	0.347170173272228	-4.57137133837268
ccl25	0.227215772069136	-1.80147541816993	1.80138912072374	0.0800662095615341	0.347170173272228	-4.57186491852228
bbs9	-0.0830263337758025	0.0763907056993464	-1.80134218903618	0.0800737436684157	0.347170173272228	-4.57194019352931
pter	-0.196546060266667	0.0755709619607843	-1.80015955488634	0.0802637943034559	0.347535228034859	-4.57383651860537
ash2l	0.106835410830617	0.0655642681437908	1.80013074453922	0.0802684289198299	0.347535228034859	-4.57388270247878
znf518a	-0.103778054779259	-0.145377932705882	-1.79941311820705	0.0803839440049312	0.347796005319823	-4.57503288283277
sox12	0.108799527016296	0.114781410745098	1.79870388261475	0.0804982466911043	0.348013172097902	-4.57616924311402
c3ar1	-0.138949623991111	0.0225255967254902	-1.79799602004542	0.0806124652490577	0.348013172097902	-4.5773030349106
gpatch8	0.127662943526584	0.0851844840566449	1.79776371970147	0.0806499784097053	0.348013172097902	-4.5776750328389
slc7a1	-0.102017056149333	0.0803434079529412	-1.79734418291515	0.0807177649967349	0.348013172097902	-4.5783467643696
mapk8ip3	0.130901246001383	0.299158299871895	1.79726483387647	0.0807305912253817	0.348013172097902	-4.57847379767915
rheb	0.126443617862716	0.195441334287582	1.79704551431535	0.080766051702899	0.348013172097902	-4.57882489177482
zmiz2	-0.0851987387279012	0.0841019968496732	-1.79527645382349	0.0810525628253976	0.349008674014084	-4.58165556965717
dmxl1	-0.105056092434568	-0.121958774444444	-1.7936758091277	0.0813125384193496	0.349794404988857	-4.58421478106624
amph	0.111152151210864	-0.00923965875163399	1.79331962819217	0.0813704849169392	0.349794404988857	-4.58478400907653
serpini1	0.245856175569383	0.270349616366013	1.79312695401731	0.0814018453192952	0.349794404988857	-4.5850918910068
itgb7	-0.187585134135309	0.082008070379085	-1.79191713385982	0.0815989940669542	0.350402233225399	-4.58702448741182
abcc2	0.133635131783901	-0.410870258410458	1.79072338020158	0.0817939202540154	0.350999694623473	-4.58893036226572
prkag1	0.279502818918519	0.153597339901961	1.7888819885538	0.0820953701254476	0.352030239447152	-4.59186815787769
btn3a2	-0.152687642641975	0.0554104168300654	-1.78857337075738	0.0821459849798791	0.352030239447152	-4.59236028878929
cyp4f2	0.179881901742222	-1.145787182	1.78720103137692	0.0823713749566378	0.352755833800006	-4.59454781065185
fbxo46	-0.119109909719506	-0.031473156869281	-1.78676216889071	0.082443562939367	0.352824798946638	-4.59524706848472
eif2s3	0.0977434578459259	0.207434069666667	1.78543639138164	0.0826619632556661	0.353289929859308	-4.5973586219384
ezh1	0.132156720734815	0.267618222117647	1.78528758234737	0.082686507606765	0.353289929859308	-4.59759554774342
pex12	0.135285063172346	0.00501930118954248	1.78477134837312	0.0827717022318524	0.353289929859308	-4.59841734125029
ssx1	0.158537201161482	0.152680010039216	1.7847399839662	0.0827768807204927	0.353289929859308	-4.59846726395067
cstf1	0.10417567551684	0.103002911430065	1.78271640145052	0.0831115675427521	0.353641638813238	-4.60168666359833
aldh1b1	0.171328502358518	-0.0136243881176471	1.78223297827321	0.0831916913292253	0.353641638813238	-4.60245531369547
acp1	0.143283000875062	0.156276214026144	1.78206792460104	0.0832190626746287	0.353641638813238	-4.60271771197768
dennd5a	0.399841190585679	0.266188570248366	1.78182256828999	0.0832597648987379	0.353641638813238	-4.60310773623348
cpsf1	-0.160446386287407	-0.240187756705882	-1.78144384674582	0.0833226241082953	0.353641638813238	-4.60370967374503
tcp1	0.202908892765432	0.017172533496732	1.78115120318941	0.0833712237535742	0.353641638813238	-4.6041747268922
dlx5	0.134409070629136	-0.0135256965228758	1.7810875396509	0.0833817995976113	0.353641638813238	-4.60427588912785
extl3	0.131936969485432	0.141367387869281	1.78088892263395	0.083414801312316	0.353641638813238	-4.60459147504403
megf8	0.0848418336572839	0.0721640160653595	1.78051425988904	0.0834770843674109	0.353641638813238	-4.60518670361243
tfcp2l1	-0.181163551043951	-0.149657590535948	-1.78042676562575	0.0834916348606049	0.353641638813238	-4.60532569124206
dpp7	0.211419141884444	0.385747626392157	1.77965835088202	0.0836195159445042	0.353641638813238	-4.60654610127801
polr2k	0.109043160395062	0.254873733986928	1.77885824813512	0.0837528462365897	0.353641638813238	-4.607816374884
edn1	0.195018583571358	0.25208374069281	1.77815012064694	0.0838709992393189	0.353641638813238	-4.60894023019396
znf467	-0.210517807845926	-0.251209186823529	-1.77790193254352	0.0839124433709648	0.353641638813238	-4.6093340369187
rasal2	-0.124539246116872	-0.153340152897603	-1.77782399604799	0.0839254612994967	0.353641638813238	-4.60945769144791
pla2g4c	0.12330855068642	0.156199401111111	1.77771154719012	0.0839442469172699	0.353641638813238	-4.60963609558827
dbn1	0.165251428262716	0.248384379581699	1.77771116001462	0.0839443116046325	0.353641638813238	-4.60963670983991
ank1	-0.113692022512593	-0.00111865054901961	-1.77730943658666	0.0840114522259364	0.353641638813238	-4.61027398193267
pdzk1	0.126915582571194	-0.421896998997821	1.77713540867566	0.0840405518245768	0.353641638813238	-4.61055001323808
bnip3l	-0.137806465154897	0.126789530527233	-1.77691470361297	0.0840774686441383	0.353641638813238	-4.61090004845761
igf2bp2	-0.139070905147654	-0.244809202496732	-1.77689877411146	0.0840801336638181	0.353641638813238	-4.61092531103528
fgfr2	-0.171672964638025	-0.120037803633987	-1.77680398791053	0.0840959929525679	0.353641638813238	-4.61107562847722
stx10	0.10395061701037	0.0960653431568627	1.77565357634405	0.0842886769556406	0.354215141434826	-4.61289948767909
tsc1	0.079287603594074	0.0935593322156863	1.774522202906	0.0844785352586572	0.354776011556884	-4.61469220847134
ryr1	-0.109858937495309	-0.0151849447973856	-1.77287331883127	0.0847558838507782	0.355703312411772	-4.61730325480252
rrm1	0.107238643265185	-0.0643102250588235	1.76966670945908	0.08529744594356	0.357737488287291	-4.62237522727572
limk1	-0.106916113057449	-0.0109841039912854	-1.76813828482205	0.0855566049192708	0.358585344135332	-4.62479009097492
srsf7	-0.102586506219062	-0.0723916071555556	-1.76761370498721	0.0856457051917225	0.358719794514731	-4.62561851143911
pak4	0.0810086299564774	-0.131518669497168	1.76685827863946	0.0857741522219701	0.358895865535682	-4.62681112770876
cnn3	0.154904003729383	0.27563661330719	1.76612500339679	0.0858989879801777	0.358895865535682	-4.62796836819908
cryaa	0.113015435962469	-0.00402881613071896	1.76607064170413	0.0859082488244057	0.358895865535682	-4.62805414485553
galnt1	-0.123941589398518	-0.379871996901961	-1.76602550251354	0.0859159391983369	0.358895865535682	-4.6281253677705
ercc2	0.0990535560651852	0.0693042880784314	1.76561067790638	0.0859866401060352	0.358952855280071	-4.62877982834394
tmpo	0.0864553434380247	0.0988171858888889	1.76493935915355	0.0861011605523004	0.359192573630319	-4.62983868395445
has3	-0.347635601943704	-0.0341419571764706	-1.7643662919768	0.0861990218092059	0.359263366333194	-4.63074230482255
taf1a	-0.120159322501728	0.102298547954248	-1.76417127850456	0.0862323451220987	0.359263366333194	-4.63104974934633
helz	-0.0918404675976955	-0.0295212843311547	-1.7637946774565	0.086296728265041	0.359293658183569	-4.6316433921146
ndufs4	0.10483158396642	0.0735995060522876	1.7632926521994	0.0863826166589867	0.359413387170427	-4.63243457939273
slc26a6	0.127899882631111	-0.129031953568627	1.76260394163706	0.0865005609367923	0.359666245111276	-4.63351967635636
prdx1	-0.195784157242469	-0.246763196653595	-1.761961455021	0.0866107113537759	0.359886383835274	-4.6345316274352
tut4	0.123376136055309	0.107348694875817	1.76160246955717	0.0866723086108921	0.359904616152556	-4.63509691529155
mapkapk5	0.100981474220247	-0.102054770405229	1.76054954622458	0.0868531892803234	0.360417819104561	-4.63675438181395
fez1	0.120593850300049	0.12276050063268	1.75803471178299	0.0872864957000753	0.361836038721791	-4.6407097891506
cftr	0.19388995392395	-0.911367158640523	1.75753331759941	0.0873731030268643	0.361836038721791	-4.64149783438306
ndufa1	0.168942584182914	-0.0328891747895425	1.75739067936049	0.0873977545583242	0.361836038721791	-4.64172198585177
cep104	-0.0826831634508642	0.104483412849673	-1.75723297615253	0.0874250165088415	0.361836038721791	-4.64196979381298
tbcb	0.119806924910617	0.0628421234771242	1.75683812624907	0.0874933050694341	0.361880593157008	-4.64259016256818
rtca	0.0958994071407407	0.141441670784314	1.75557596700479	0.0877118940648062	0.362420841100681	-4.64457242652228
cd59	-0.17016762831684	0.11122541660915	-1.75515566847858	0.0877847859311535	0.362420841100681	-4.64523225632051
snai2	-0.0805251200809876	-0.0792703072026144	-1.75474467804877	0.0878561127394299	0.362420841100681	-4.64587734602331
col1a2	-0.369615780229136	0.201632526522876	-1.75457054602126	0.0878863477952222	0.362420841100681	-4.64615062533119
stag2	-0.130567761054815	0.0651315918431373	-1.7542112046761	0.0879487689353346	0.362420841100681	-4.64671449701277
rab7a	-0.0779088527960493	-0.0575725282091503	-1.75409145187019	0.0879695794564838	0.362420841100681	-4.64690238949017
antxr2	0.288532724958025	-0.0518107240522876	1.75258825469686	0.0882311557331941	0.362866265619146	-4.64926000089476
gdf5	-0.100272567887407	0.0586495219215686	-1.75252634303528	0.0882419431828378	0.362866265619146	-4.64935706690736
vti1b	0.113989340080988	0.136205263084967	1.75247587805878	0.0882507369889196	0.362866265619146	-4.64943618452505
lad1	-0.220635342457284	-0.533211981163399	-1.7516843399735	0.0883887633292841	0.363068425344908	-4.65067688796153
srgap2	-0.114360002104691	0.0335974454836601	-1.75153211978287	0.0884153278697185	0.363068425344908	-4.65091543329984
cct6b	0.100442248664691	0.129182896751634	1.75054584708412	0.0885876087310678	0.363538582209489	-4.65246060952615
hlf	0.174411960934321	0.0143199987320261	1.74928483014982	0.0888082922136305	0.364206627324608	-4.65443516577921
naglu	-0.156714778830617	-0.0516147289281046	-1.74803492120407	0.0890274871532616	0.364786271680615	-4.65639115766731
susd6	-0.102717665375473	-0.147416455899782	-1.74758341651217	0.0891067785548753	0.364786271680615	-4.65709743403829
smad5	-0.115231564122469	-0.089441977869281	-1.74748773599093	0.0891235891866326	0.364786271680615	-4.65724708490227
fbxo34	-0.138244679128889	-0.222944356196078	-1.74654061180189	0.089290138259411	0.364881267612928	-4.65872808301693
golga2	-0.0854630914469136	0.063043161503268	-1.74652807123713	0.089292345233073	0.364881267612928	-4.65874768793986
sptlc2	-0.150168078350617	-0.167612145947712	-1.74636640819169	0.0893207998925306	0.364881267612928	-4.65900040858854
rsrp1	-0.18343107836642	0.184029206496732	-1.74585566075711	0.0894107476561033	0.365011689490296	-4.65979870907924
ephb3	0.217073489033086	0.174081160169935	1.74536991097786	0.0894963636018162	0.36512426940274	-4.6605577573316
spart	0.105198509058765	0.142176420535948	1.74404909790071	0.0897295117817552	0.365486370438954	-4.66262081095826
prdx4	0.263793090202469	0.33354829496732	1.74388356778096	0.0897587668445809	0.365486370438954	-4.6628792700026
hmgb3	-0.092477827757037	-0.116424300941176	-1.74387993458611	0.0897594090491471	0.365486370438954	-4.66288494265027
coro2a	-0.183516213939753	-0.62891066048366	-1.7432986341576	0.0898622095440707	0.365614182963542	-4.66379242241382
pgf	0.35529007078321	0.184874944104575	1.74286175833437	0.0899395341613905	0.365614182963542	-4.66447427176065
smarcad1	-0.0906700526202469	0.0925082760915033	-1.74248278254956	0.0900066559933009	0.365614182963542	-4.66506563864406
bcap31	0.146723628621235	0.152903130189542	1.74231053786433	0.0900371767858767	0.365614182963542	-4.6653343796928
nod1	0.113588660549136	0.0904443618692811	1.74206114324053	0.0900813834992036	0.365614182963542	-4.66572345294807
diras3	0.0890023613679012	-0.00867067820261438	1.74152810589976	0.0901759286480925	0.365619972852966	-4.66655487294681
lgr5	0.133805237026173	0.0431568524771242	1.74098385837142	0.0902725480080416	0.365619972852966	-4.66740355907376
cnpy2	0.249272176643951	0.541232552104575	1.74057053989914	0.0903459817377692	0.365619972852966	-4.66804792962846
med23	-0.108091190257778	-0.173056361411765	-1.73997499727938	0.0904518790656996	0.365619972852966	-4.66897616596654
adgre5	0.112637012596543	-0.0750201229150327	1.73991324220992	0.0904628660917863	0.365619972852966	-4.66907240467877
emid1	-0.107960081590123	0.0780524561437908	-1.73966288767137	0.0905074188683692	0.365619972852966	-4.66946252638041
st6gal1	-0.228748180452346	-0.0777791541699346	-1.73956170227726	0.0905254309125741	0.365619972852966	-4.66962018793503
ttf1	0.105872702190617	0.0722874088104575	1.73939117043056	0.0905557941416374	0.365619972852966	-4.66988588400444
shbg	-0.107593384163951	-0.127038768143791	-1.73911002091185	0.0906058715113295	0.365619972852966	-4.67032387971575
ehd3	-0.0875452022459259	-0.0404084203529412	-1.73682828224936	0.0910131462049373	0.367028014599526	-4.67387635344343
myl9	0.497506897889383	0.521227853875817	1.73612450742011	0.0911390743476474	0.367204987722007	-4.67497128439947
abhd12	0.274272741337942	0.144680753494553	1.73593074362338	0.0911737705963718	0.367204987722007	-4.67527267643964
zc3h7a	-0.0988672959565432	0.110793197934641	-1.73296267273039	0.0917066318368415	0.369114792633122	-4.67988587839017
scp2	-0.155633191063045	-0.498346664257081	-1.73227990239445	0.0918295787199186	0.369357240368601	-4.68094615760882
ttll4	-0.150205452689383	-0.314618296915033	-1.73169127725481	0.0919356835810248	0.369357240368601	-4.68185995736704
zfyve9	0.108426428715062	0.0775313131633987	1.73148503114408	0.0919728855348409	0.369357240368601	-4.68218007867491
pura	0.103896948607473	0.214632002542919	1.73100570622302	0.0920593931789903	0.369357240368601	-4.68292393122347
ugt1a10	-0.204107104158024	-1.41896123830065	-1.73099997442128	0.0920604280556298	0.369357240368601	-4.68293282522245
csrnp2	-0.13443363682963	-0.208101467254902	-1.73062476423529	0.092128193433679	0.369393540402342	-4.68351498276564
hla-g	-0.265981553675062	-0.285282956575163	-1.72999240039605	0.0922424969133983	0.369616272663815	-4.68449588809411
klk11	0.341387142648889	0.459695131058824	1.72936474332828	0.0923560669805455	0.369835784452331	-4.68546919559361
pdia2	0.561363396649876	0.63519073979085	1.72802598922656	0.0925986960411632	0.370450592903082	-4.68754421263871
cox5b	0.193295800961975	-0.0214729234379085	1.7278679707576	0.0926273696767682	0.370450592903082	-4.68778904634118
kiz	0.094622611029465	0.0650891712897604	1.72752448646172	0.0926897231044483	0.370464452382519	-4.68832117597048
ager	0.131436340608395	0.197234360300654	1.72591655891638	0.0929820807697693	0.371141539807125	-4.69081101627875
evi2a	-0.217593787344198	0.293747767673203	-1.72543640776314	0.0930695325501498	0.371141539807125	-4.69155414303974
ptprm	0.215331534648889	0.371629178117647	1.72534377194539	0.0930864125831197	0.371141539807125	-4.69169749494096
sgce	0.16196116051358	0.26308932496732	1.72499303546015	0.0931503467397998	0.371141539807125	-4.69224019353207
ubqln2	-0.0948267370291358	-0.033985493869281	-1.72497240963548	0.0931541076705533	0.371141539807125	-4.69227210522846
copz2	0.162792032227161	0.238634703464052	1.72333038467038	0.0934539236737437	0.372100401159191	-4.69481157376766
pomt1	0.12899858242963	0.157132164117647	1.72289407351126	0.0935337249144186	0.372182582818853	-4.69548600844521
taf9	0.111742428325926	0.154257242352941	1.72166050040296	0.0937596535261803	0.372845752423009	-4.6973920482078
vamp3	-0.113068056549136	-0.0792164589281046	-1.72131514240935	0.0938229874298535	0.37286191656425	-4.6979254685592
ifit5	0.131700165417284	-0.00414553964052288	1.71922975486192	0.0942061790878394	0.374135123675072	-4.70114453201826
ccr6	-0.13677803173037	0.0572520784509804	-1.71892489559146	0.0942623066324891	0.374135123675072	-4.70161484712744
hpd	-0.189767453868642	0.0270865505751634	-1.71796230801253	0.0944397117388792	0.374602917118089	-4.7030993990513
sec23a	-0.227265208602469	-0.739268831437908	-1.71685654882504	0.0946438475376387	0.375168763255067	-4.70480389608234
zkscan3	-0.0960246906765432	0.0446285136601307	-1.71654387968196	0.0947016366315446	0.375168763255067	-4.70528569977521
slc27a2	0.128873996867161	-0.442873331320261	1.71518540395031	0.0949530592543198	0.375752925916055	-4.70737817077254
pknox1	0.0897723050093827	0.0318079015816993	1.71510179973543	0.0949685506607101	0.375752925916055	-4.70750690156636
arpp19	-0.109741360536296	-0.0206250860980392	-1.71426198611354	0.0951242806523455	0.376132526451229	-4.70879972430553
pgp	0.13560988627358	-0.0213388714248366	1.71312603851635	0.0953352630938066	0.376729987514534	-4.71054757415498
snai1	0.141977392753778	0.115658136047059	1.71204193021003	0.0955369814003162	0.377290112987689	-4.71221475251087
plscr1	-0.175311216510617	-0.0139676110261438	-1.71100571280948	0.0957301215206859	0.37781568035548	-4.71380745356342
gnaz	0.131096071812346	0.267057208562091	1.71001119241136	0.0959157960249638	0.378311142816958	-4.71533530261059
nr3c2	-0.116340100366749	-0.212486479747277	-1.70915206420728	0.0960764349067643	0.378707300750911	-4.71665455179843
pck1	0.225275404082304	-1.41618536605664	1.70737969938268	0.0964085388229228	0.379778408099566	-4.71937437571909
etv5	-0.171814762611029	-0.0442801556448802	-1.70628689426836	0.096613784185627	0.38029872694952	-4.72105018234431
actl6b	0.109616628940247	0.045055051124183	1.70603297235899	0.0966615266876939	0.38029872694952	-4.72143944001778
praf2	0.116671971237531	0.260446150052288	1.70540872636464	0.0967789812893987	0.380522857057254	-4.72239619055207
uxt	0.134224405720494	0.0842789445228758	1.70283071669269	0.0972653058168006	0.382196151713612	-4.72634425483705
ankle2	0.143380937416296	0.121501003098039	1.7002231033851	0.0977592844777197	0.383897414887225	-4.73033253882848
atp5f1c	0.157190663316543	-0.00517929354248366	1.69867379266357	0.098053769581234	0.384757757249864	-4.7326997350794
gstp1	-0.352434174935309	-0.694580366287582	-1.69816343746736	0.0981509368703676	0.384757757249864	-4.73347911004806
fga	0.569373446840494	0.453477447620915	1.6978300137231	0.0982144611969277	0.384757757249864	-4.73398818239616
taf10	0.178165735682304	0.134311992668845	1.69778515497795	0.0982230103549963	0.384757757249864	-4.73405666642935
unc93a	0.294727892655802	0.641495416692811	1.69719066575966	0.0983363663376267	0.384962091244561	-4.73496410505298
rxrb	0.097815136345679	0.146396384640523	1.69625510034047	0.0985149785297337	0.385163673410399	-4.7363916257292
aopep	0.159961447433086	0.123943875071895	1.69540391763211	0.0986777153877042	0.385163673410399	-4.73768981553933
pcnx4	-0.0892298628079012	0.0907003253398693	-1.69538646577388	0.0986810543315482	0.385163673410399	-4.73771642666714
smarcd3	0.181016892935309	0.406597152071895	1.69511700979519	0.0987326194202579	0.385163673410399	-4.73812727207692
capza2	-0.0866181417471605	0.00416568294771242	-1.69499558441747	0.098755863605124	0.385163673410399	-4.73831239399988
pigl	-0.120731384169877	-0.159862899947712	-1.69459159097106	0.0988332319311783	0.385163673410399	-4.73892823122975
pon1	-0.102879464327901	-0.00198286962091503	-1.69439381310925	0.0988711265273268	0.385163673410399	-4.73922967357823
sdcbp	-0.177572304122469	-0.0769910317908497	-1.69435974224306	0.0988776557872825	0.385163673410399	-4.7392815995583
tial1	-0.0991026301175309	0.0560361834379085	-1.69367066454477	0.0990097860112308	0.385255514757674	-4.74033160498168
ndufc2	0.127505360248889	-0.281849452470588	1.69359808712356	0.0990237112324207	0.385255514757674	-4.7404421763074
zfp36l1	0.161769728106667	0.401751637176471	1.69313299418141	0.0991129859529318	0.385364231008625	-4.74115064811605
cbr3	0.14460665728	0.0482391421960784	1.69281445706135	0.099174167859317	0.385364231008625	-4.74163577806729
tjp3	-0.136659725108807	-0.45811779237037	-1.69221109604526	0.099290142419509	0.385576719729093	-4.74255448185091
tert	-0.103876014161975	-0.024724753130719	-1.69182271518079	0.0993648543880337	0.385628808732338	-4.74314570128757
ceacam5	-0.580682966779259	-2.34607828956863	-1.69141040010536	0.0994442216796929	0.385698889387761	-4.7437732296622
kif20b	-0.139777695725432	-0.0540459813202614	-1.69067132160357	0.09958662019238	0.386013202483218	-4.74489775685989
sycp3	-0.139456754714074	-0.173942509333333	-1.69034025126612	0.0996504625854997	0.386022820274248	-4.74540135446933
cd300a	-0.129027663063704	0.0671720112941177	-1.6898733401396	0.0997405578453932	0.386134061172534	-4.74611144067527
cd55	-0.485445070306173	-0.796469834869281	-1.68922157661966	0.0998664354775685	0.386383607373544	-4.74710237653042
mybbp1a	-0.111151936847407	0.0587640579215686	-1.68869101567261	0.0999690022518109	0.386542712456141	-4.74790879868828
selenof	-0.10533179619358	-0.0397205967712418	-1.6879331664656	0.100115659671983	0.386871999383565	-4.74906031492969
pcdh1	-0.143363809181235	-0.495154468993464	-1.68728254297134	0.100241709582204	0.386994336684296	-4.75004855847343
farp1	0.120745128090864	0.194311915111111	1.68693072761424	0.100309924181337	0.386994336684296	-4.75058280299258
hnrnpc	-0.116335395475556	-0.102863790254902	-1.68649109270589	0.100395220597272	0.386994336684296	-4.75125027244209
rpl30	0.129855552910617	0.154760193084967	1.68615781341119	0.100459922417453	0.386994336684296	-4.75175617105325
atp2b1	0.218242207368889	0.121651744254902	1.68597847302174	0.100494753343241	0.386994336684296	-4.75202836439063
apip	-0.0958115123068313	0.0442228990152505	-1.68586698258107	0.100516411721847	0.386994336684296	-4.75219756634197
ndufv2	0.153105939433086	0.148664189777778	1.68516567285881	0.100652738613888	0.387282188758391	-4.7532616827242
slamf1	-0.156735120612346	-0.108118700130719	-1.68395885234663	0.100887690724776	0.387716216490612	-4.75509194850045
exosc8	0.0907664390416461	-0.104596071505447	1.68340473088677	0.100995723363887	0.387716216490612	-4.75593195867351
setd1a	0.106223707198025	0.133740357633987	1.68318823968978	0.101037957011183	0.387716216490612	-4.75626008101093
ftsj1	-0.126926134704198	0.0613307426928105	-1.68315087508007	0.101045247676816	0.387716216490612	-4.75631670863251
cenpb	0.112887833640494	0.0468840337973856	1.68300512060476	0.101073691789001	0.387716216490612	-4.75653759544979
mt3	0.089412701779753	0.166750986091503	1.68201671212856	0.101266755998099	0.387998265654525	-4.75803507406389
fstl3	0.101846556567901	0.210598293954248	1.68174562312421	0.101319760831318	0.387998265654525	-4.75844565483422
prdx2	0.172072290670617	0.0928886074771242	1.6814280175353	0.101381890139414	0.387998265654525	-4.75892661660978
yod1	0.126992149712593	0.125188278588235	1.6813665410596	0.101393919684635	0.387998265654525	-4.75901970381484
ibtk	-0.174007987498272	-0.256457588640523	-1.68096643547028	0.101472240179018	0.38800807562681	-4.7596254702841
rtcb	-0.12032906291358	-0.435735694771242	-1.68072341074678	0.101519836668531	0.38800807562681	-4.75999335420717
p3h4	0.0963118111828806	0.0852121168801743	1.67948248016046	0.101763162349417	0.388563560002415	-4.76187113826819
prss2	-0.457430763555556	-1.34793420588235	-1.67935235564946	0.101788705592748	0.388563560002415	-4.7620679755412
fam107a	0.179081861712593	0.405917253098039	1.67876464242951	0.101904139082083	0.388768307438075	-4.76295683920941
larp4	-0.203410281461728	-0.498702878300654	-1.67723985577638	0.102204130799125	0.389676476883208	-4.7652617150146
dnaja3	0.10597314572721	0.0815366458614379	1.67472038982387	0.102701423897359	0.39119230166415	-4.76906626843323
tacc1	0.162482701680988	0.479651212888889	1.6740913896011	0.102825888621279	0.39119230166415	-4.77001534323988
hspa13	-0.103714388681481	0.0452011984313726	-1.67371914151546	0.102899606859005	0.39119230166415	-4.77057687216936
minar1	-0.0842331787437037	0.0139026238039216	-1.6736033020955	0.102922556080863	0.39119230166415	-4.77075159208304
me3	0.206151825951605	0.412894879973856	1.67344886146656	0.102953159277668	0.39119230166415	-4.77098451804141
grn	0.12580203993679	0.199893456836601	1.67333968562218	0.102974797576829	0.39119230166415	-4.7711491650769
lpl	0.160001882394074	0.0260127978039216	1.67267412034604	0.103106792004994	0.391457349730487	-4.77215270081437
nek9	0.146588278405926	0.162174227098039	1.67224588085814	0.103191794259847	0.391543774239263	-4.7727982191927
crip1	-0.358503371126914	-1.04581729363399	-1.67060208959117	0.103518613613498	0.392310663609128	-4.77527473186068
ackr1	0.221836070095803	0.358238111712418	1.67060200707193	0.103518630041512	0.392310663609128	-4.7752748561312
lefty1	0.231725854640987	-0.860534703503268	1.66987367491926	0.10366371128573	0.392550036313932	-4.77637149110497
serpinc1	0.0712370297547325	0.0432660080174292	1.66965857611221	0.103706590423423	0.392550036313932	-4.77669528349349
npat	-0.0907477891930864	0.018084362496732	-1.66856215162456	0.103925386856623	0.39297475275078	-4.77834520295995
nop14	-0.07897570384	0.0242509704705882	-1.66843231225008	0.103951322182453	0.39297475275078	-4.77854052675749
topors	0.0873742152632099	-0.0251082033071895	1.66815769971147	0.104006193503425	0.39297475275078	-4.77895359753769
laptm5	-0.259528126374584	0.127528442547277	-1.6670175882221	0.104234259821509	0.39360007715313	-4.78066793081147
il4r	-0.139495326289383	-0.00346538985620915	-1.66654842210445	0.104328231323966	0.393622734352912	-4.78137310566066
dysf	0.0991102308734156	0.0808922347668845	1.66636295706036	0.104365398331054	0.393622734352912	-4.78165182037533
prrc2c	-0.438294701062716	-0.0945039338954248	-1.66551347887319	0.104535772987621	0.393965628684143	-4.78292807006573
ttn	-0.0909780443575309	0.0546579899869281	-1.6648219375975	0.104674641114532	0.393965628684143	-4.78396662884541
siah2	0.0979179241244444	0.0581740708235294	1.66411792637169	0.104816170101571	0.393965628684143	-4.78502353910444
hadh	0.130906620006584	-0.0471498721786492	1.66411346299919	0.104817067888396	0.393965628684143	-4.78503023861729
sfi1	0.115915969799506	0.0704133421045752	1.66395539314337	0.104848867014876	0.393965628684143	-4.78526749130972
trim66	-0.0884348225422222	0.062164549254902	-1.66353880225582	0.104932711406191	0.393965628684143	-4.78589267582573
tubgcp2	0.110730161513416	0.117488768119826	1.66336307167949	0.104968096125077	0.393965628684143	-4.78615635763191
ralb	-0.126094066988642	-0.289785782915033	-1.66329992081574	0.10498081445372	0.393965628684143	-4.7862511090371
rgl2	0.180124092199506	0.314799920732026	1.66310575440872	0.105019926768925	0.393965628684143	-4.78654241672476
cmas	-0.136530233236543	-0.736542132496732	-1.66223725847353	0.105195021634937	0.394352522959908	-4.78784506706713
ipo7	0.105274875581235	0.0975737378169935	1.6618413580069	0.105274918027346	0.394352522959908	-4.78843868344724
plek2	-0.316941079951276	-0.711653041769063	-1.66141225245501	0.105361572185588	0.394352522959908	-4.78908195222751
unc13b	0.193100554619259	0.0108794906666667	1.66109394011218	0.105425890713492	0.394352522959908	-4.78955904065181
mkrn1	0.11040389817679	-0.0175989301045752	1.66078548793446	0.105488247858327	0.394352522959908	-4.79002127654932
tmem50b	-0.166565382917926	-0.105074846329412	-1.66073146273985	0.105499172809017	0.394352522959908	-4.79010222935893
prpsap2	0.10725631516642	0.0311121487973856	1.66038729486014	0.105568792250178	0.394378427580685	-4.79061788729667
tlr4	-0.108598051236872	-0.0461134197211329	-1.66003499481025	0.105640096033426	0.394410589997793	-4.79114563545154
rasgrp1	-0.140434644049383	0.237132818300654	-1.65950075829178	0.105748298824132	0.394456330447201	-4.79194574434334
mid2	0.12548414285037	0.232251251607843	1.65935542206779	0.105777750669914	0.394456330447201	-4.79216337189448
rala	-0.17990533897679	-0.423456185973856	-1.65777410284374	0.106098637601666	0.394989248456789	-4.79453020461506
hdac4	0.156571463035457	0.106517514362092	1.65767153080233	0.106119479640515	0.394989248456789	-4.79468366266118
xpa	0.138564974125432	0.152288188379085	1.65746605154672	0.106161242001683	0.394989248456789	-4.79499105593508
uap1	-0.113121496677531	-0.121982826444444	-1.65716304294021	0.106222851368327	0.394989248456789	-4.79544429228444
agl	0.0913950006281481	-0.148481024862745	1.65683285318509	0.10629002099131	0.394989248456789	-4.79593810566685
gprin2	0.122291015545679	-0.0531077520261438	1.65649554883989	0.106358674151348	0.394989248456789	-4.79644247288453
ccrl2	-0.110873675597037	-0.244834908901961	-1.65610823065286	0.106437552052466	0.394989248456789	-4.79702151756202
hmgn4	-0.132323765247078	-0.112277569755991	-1.65587155953276	0.106485774247907	0.394989248456789	-4.79737528667411
ldb3	-0.108452010197202	-0.000549420945533772	-1.65566890703115	0.106527079427219	0.394989248456789	-4.79767817158986
slf2	0.23089664614716	0.375139181464052	1.65549466388174	0.106562604717744	0.394989248456789	-4.79793857062487
gabre	0.0955762319881481	-0.111659459686275	1.65525585967775	0.106611308834784	0.394989248456789	-4.79829541558773
togaram1	0.114837338417778	0.0962741916862745	1.65388998029356	0.106890233409362	0.395783345270744	-4.8003356071675
rab3gap2	-0.121910517147654	-0.215678834849673	-1.6535905103798	0.106951468281714	0.395783345270744	-4.8007827290415
acaa1	0.139950805797531	-0.374438806732026	1.65237730225226	0.107199838565456	0.396469244218274	-4.80259339807351
tcn2	-0.11825541556214	0.00583779374727669	-1.6511244319451	0.107456828175099	0.39718619626883	-4.80446207498536
p2ry2	0.0877872763041975	-0.105759270339869	1.64976018147965	0.107737242283324	0.397988838053079	-4.8064955056617
mx2	-0.126893243999012	0.0856130102026144	-1.64793515639706	0.108113309994389	0.399143681440552	-4.80921348915185
hnrnpf	-0.122921351322469	-0.25272758924183	-1.64738503272294	0.108226881576049	0.399234028801277	-4.81003227804904
srsf11	-0.163486102499951	0.155146752201307	-1.64720193207326	0.108264704043074	0.399234028801277	-4.81030474837607
noc2l	-0.137923211271901	-0.244986475299346	-1.6455965533801	0.108596788607435	0.400224017064661	-4.81269259269721
eid1	0.137304669181235	0.262305518993464	1.64522431257121	0.108673909235273	0.400273748828514	-4.81324598140505
rcan3	-0.129641318308741	0.0149305580156863	-1.64407877116937	0.108911525167355	0.400778622755533	-4.81494832191452
acads	0.114323702105679	-0.0552515333202614	1.64371084289975	0.108987934141861	0.400778622755533	-4.81549487018397
dusp3	0.117767435369877	0.0406265073986928	1.64364264461063	0.109002101976588	0.400778622755533	-4.81559616559183
cd2ap	-0.107902979668148	-0.110347755254902	-1.64313294009081	0.109108038479286	0.400915690874382	-4.81635311996558
tcf12	-0.103527339666173	-0.0211520956339869	-1.6428502067081	0.109166838096935	0.400915690874382	-4.8167729167157
rbpms	0.16669735459358	0.296250029320261	1.64205351543917	0.10933266521339	0.401290429905156	-4.81795549647199
gtf3c4	-0.0872350753698765	-0.0831603721045752	-1.64116851056586	0.10951711764079	0.401500832213316	-4.81926859251795
tceal8	0.129165815693827	0.260906429346405	1.64116604044482	0.109517632821181	0.401500832213316	-4.81927225663202
tpr	-0.0955310655598354	0.0583902729455338	-1.64048632723056	0.109659472982602	0.401786688720762	-4.82028034709652
pinlyp	-0.0663406281204938	0.048579213124183	-1.63986019231831	0.109790266485577	0.402031761618605	-4.82120865990886
atp6v0e1	0.0993871971437036	0.21045478227451	1.63950144604644	0.109865262981677	0.402072349864881	-4.82174040393957
cxxc1	-0.110761929830123	0.0757859720065359	-1.63907838163928	0.109953759502542	0.402108822403361	-4.82236735467137
lyz	-0.609823897554568	-1.20832677656209	-1.63881564895269	0.110008747412548	0.402108822403361	-4.82275663597925
znf248	-0.0990890094222222	-0.0673618564705882	-1.63853751511585	0.110066983337878	0.402108822403361	-4.82316867860784
cd24	-0.19012841497679	-0.191360051660131	-1.63798333878915	0.110183092983296	0.402299383608774	-4.82398948779388
dtna	-0.331190412128395	-0.123876166535948	-1.63687624749521	0.110415349978701	0.402822041663696	-4.82562852869045
tagln	0.368158150412839	0.390915483810458	1.63631609848378	0.110533017257524	0.402822041663696	-4.82645746515998
tlr1	-0.133837419218765	-0.0816084650261438	-1.63581960376363	0.110637399315901	0.402822041663696	-4.82719200044073
lamb2	0.176616633451852	0.426037980196078	1.63511025922312	0.110786671239292	0.402822041663696	-4.82824110470425
plekhh3	0.11942962236642	0.335738820954248	1.63502494331958	0.110804635972952	0.402822041663696	-4.82836725880078
yif1a	-0.0994920786854321	0.113710441444444	-1.63457937981009	0.110898496003352	0.402822041663696	-4.82902600905746
pkd1	0.176573161908148	0.297411740862745	1.63457546963791	0.110899319988847	0.402822041663696	-4.82903178943362
lasp1	-0.221762866204444	-0.592683813411765	-1.63456072339673	0.110902427490384	0.402822041663696	-4.82905358857741
bclaf3	-0.124574362665021	-0.0186493133877996	-1.63429416029043	0.110958613161091	0.402822041663696	-4.82944761581412
rbck1	0.114064485673086	0.00115090773856209	1.6342564900551	0.110966555110981	0.402822041663696	-4.82950329463522
csrp1	0.359940960065185	0.16757631454902	1.6335762023177	0.111110059494685	0.402898005119171	-4.83050861133176
myoz3	0.0852737884148148	0.171162999803922	1.63355010301092	0.111115568094383	0.402898005119171	-4.8305471732893
tmed2	0.139073641500576	0.106127334505447	1.63250252039086	0.111336859655918	0.403392575591289	-4.83209455160328
cfi	-0.172720049653333	-0.347120830156863	-1.63199661995837	0.111443855892262	0.403392575591289	-4.83284151073732
dhrs7b	0.171695159594272	0.0940599307267974	1.63196891098223	0.11144971868931	0.403392575591289	-4.83288241717327
trrap	-0.109472907032099	0.0330682858169935	-1.63152938898202	0.111542748773841	0.403392575591289	-4.83353119901203
sostdc1	0.116150085378765	-0.211804009111111	1.63138852919904	0.111572576939889	0.403392575591289	-4.83373909165043
mrps11	0.120673803678025	0.0706420533594771	1.63084054762427	0.111688678745597	0.403580400912435	-4.83454770281393
ptprz1	0.126950205457778	0.168488805137255	1.63036468881166	0.111789580349613	0.403713117094956	-4.83524970012172
strip2	-0.101777815041975	0.0505926200653595	-1.62906677112056	0.11206517322507	0.404476193206492	-4.83716352688143
gle1	-0.102678301485761	-0.12615769911329	-1.62851015961164	0.112183532110381	0.404671215886703	-4.83798387173198
pcolce	-0.0982012637511111	0.175049367137255	-1.62645844565905	0.112620699936647	0.406015371519455	-4.84100565813432
acp2	0.122216877744197	0.179984979581699	1.62408741538268	0.113127648220604	0.407609412918569	-4.84449367998314
ptprd	-0.0948370968424691	-0.11464870969281	-1.62367381900246	0.113216270637674	0.407695225289989	-4.84510167569404
ap3m2	-0.0809394224750617	0.107742452836601	-1.62261974746497	0.113442387200689	0.408275776818956	-4.84665058485655
rraga	0.0925471397175309	0.0618138634248366	1.62165903087408	0.1136488003388	0.408784792985359	-4.84806156360041
reep3	-0.118995395685926	-0.0458899447843137	-1.61986025171943	0.11403610291278	0.409803153032559	-4.85070145929054
gps1	0.0907244049303703	0.0578139490980392	1.61924328995385	0.114169192680091	0.409803153032559	-4.85160633729474
meaf6	0.0947271068276542	0.222874103222222	1.61875539469647	0.114274530688568	0.409803153032559	-4.85232170862573
mthfs	0.089189691328395	-0.0570393269934641	1.61866682169093	0.114293662407087	0.409803153032559	-4.85245155807493
pnp	-0.149663830473086	-0.647432485581699	-1.6185185245399	0.114325700389302	0.409803153032559	-4.85266895046102
atp5f1e	0.173725408904691	0.216974586771242	1.61794419351797	0.114449847863405	0.409803153032559	-4.85351071528661
sparcl1	0.334854580595556	0.324006385509804	1.61767638158678	0.114507775919557	0.409803153032559	-4.85390314477846
msh3	-0.0929721351203292	-0.120126287381264	-1.61713781337371	0.114624341703949	0.409803153032559	-4.85469214973122
ciao1	0.0863073042311111	0.0973408913333333	1.61628941834291	0.114808162674009	0.409803153032559	-4.85593459597153
prpf38b	-0.105861097520988	0.173493654640523	-1.61559376834706	0.114959068812514	0.409803153032559	-4.85695293545878
rps6kb1	0.113377886735802	0.136131875947712	1.61532392557578	0.115017649091578	0.409803153032559	-4.85734784844808
gfpt1	0.168906406480988	-0.0553408994640523	1.61512384856799	0.115061099689678	0.409803153032559	-4.85764062324668
pde8b	0.148135545698173	0.100564427473203	1.61502515960294	0.11508253686532	0.409803153032559	-4.85778502440801
camk2g	0.133476010791111	0.0225245188627451	1.61493959649251	0.115101125498085	0.409803153032559	-4.85791021377072
gpr34	-0.136103169307654	-0.0742979612026144	-1.61480017202297	0.115131420813666	0.409803153032559	-4.8581141967562
rassf8	-0.119615440709136	0.0455143607973856	-1.61471033204473	0.115150945458655	0.409803153032559	-4.85824562786269
slc22a16	-0.0979779454297942	-0.050578148416122	-1.61460053695934	0.115174810570735	0.409803153032559	-4.85840624372067
casq1	0.166967463883457	0.285711829424837	1.61444291963055	0.115209077435872	0.409803153032559	-4.85863680090838
nup214	0.171982875794568	0.330179204326797	1.61433430427226	0.115232695869005	0.409803153032559	-4.85879566847982
ids	-0.126477004625514	-0.0607419724400871	-1.61432488393522	0.115234744510348	0.409803153032559	-4.85880944681842
myl12b	-0.147296776244938	-0.34034071848366	-1.61379609658297	0.11534978780887	0.409980517008813	-4.85958274933616
ttc19	-0.0961456576809877	0.00173071554248366	-1.61289951006183	0.115545064811107	0.410442689286661	-4.86089342785894
ndufa3	0.184195966041482	0.232008071156863	1.61155737170338	0.115837889413235	0.411250655924751	-4.86285427112917
rab3gap1	-0.109508687973333	0.0910990107647059	-1.61089119821371	0.115983459190696	0.411535218143637	-4.8638270204903
cetn3	0.0978963633382715	0.255510318169935	1.60901766645822	0.116393659871416	0.412561914973136	-4.86656091035386
tubb2a	-0.222075171186173	-0.531716639124183	-1.60897062889517	0.116403973784345	0.412561914973136	-4.86662951326086
drg2	0.090737916634074	0.0921548510588235	1.60845107283277	0.116517946481984	0.41273333407554	-4.86738715609254
mdm2	0.175752743951012	0.256808286891503	1.60666071702052	0.116911388872978	0.413893949015142	-4.86999633485565
nprl2	0.0843370750301234	0.0164974682875817	1.60624592060928	0.117002698063558	0.413907511033771	-4.87060048345823
casp1	-0.171001975070288	-0.287060752801743	-1.60520507456513	0.117232076614373	0.413907511033771	-4.87211588022881
dynlt3	-0.138603411588477	-0.160576126361656	-1.60474496648573	0.117333591066945	0.413907511033771	-4.87278549563778
dhrs7	0.117167637414321	0.276887713084967	1.60471965626139	0.117339177392309	0.413907511033771	-4.87282232593191
por	-0.11499478514107	-0.468882103106754	-1.60470969852343	0.1173413752659	0.413907511033771	-4.87283681584528
wdr47	0.0896564052039507	0.273283423261438	1.60443130362742	0.117402836268542	0.413907511033771	-4.87324188844043
pdk2	0.126485950004938	-0.00282010339869281	1.60427471631392	0.117437417485947	0.413907511033771	-4.87346970097817
esf1	0.115005365129876	0.0856484413986928	1.60425592280196	0.117441568462134	0.413907511033771	-4.8734970416141
haao	0.0938111278502058	-0.0990978424945534	1.60205859271996	0.117927726952603	0.41538820283249	-4.87669180195466
tank	-0.102595514611358	-0.11412971296732	-1.60090107849784	0.118184487576731	0.416059659398553	-4.87837323204014
sec31b	-0.128975608452346	-0.0949129727973856	-1.60049540586462	0.118274582246989	0.416143958006604	-4.87896227375223
coil	0.0859003909876543	0.0373728354575163	1.5995973534313	0.118474227842874	0.416601927449513	-4.88026580075439
plod1	0.110953641341827	0.00294620068366013	1.59931440019759	0.118537188067816	0.416601927449513	-4.88067637834352
rnase4	-0.176956747068971	-0.152169604884532	-1.59888937548109	0.118631812150685	0.416701691926274	-4.88129299059444
psmc6	0.0759526619443621	0.120383861037037	1.59747150499393	0.118947921917993	0.417411010474035	-4.8833489728241
plin1	0.194254762905679	0.0389980611895425	1.59738849172874	0.118966450767755	0.417411010474035	-4.88346929756717
flot2	-0.127753726577778	0.0877922525490196	-1.59611025761758	0.119252054852432	0.418179864591219	-4.88532137318113
casp8	-0.11616481299358	0.0418747234248366	-1.59536256345378	0.119419376395874	0.418355766152514	-4.88640414091725
nfrkb	0.085456843778107	0.00311721467538126	1.59518844241243	0.119458369303019	0.418355766152514	-4.88665623036789
prkd1	0.106659866683457	0.0652534842287582	1.59499492253471	0.119501718610089	0.418355766152514	-4.88693637735245
acot7	0.170279956505679	-0.369170138026144	1.59438871103889	0.119637595806357	0.418598506795214	-4.88781376371604
crtap	0.133084164957037	0.293135633392157	1.59402320895546	0.119719580951142	0.418652520157662	-4.88834262616262
rimbp3c	-0.095870937037498	0.0582719270034858	-1.59283790580098	0.119985769859012	0.419270246230115	-4.89005698027176
psma4	-0.109999557244444	-0.12052748372549	-1.59264329554722	0.120029520499195	0.419270246230115	-4.89033834844585
src	-0.136018084306173	-0.295999442222222	-1.59168087537541	0.12024607514598	0.419574766956096	-4.89172938388733
adarb1	0.184769070498765	0.291824554771242	1.59120173339741	0.120354005933363	0.419574766956096	-4.89242164263184
heatr1	0.145465441678354	-0.213544174122004	1.59048390649738	0.1205158504193	0.419574766956096	-4.89345841484134
rngtt	-0.101874598702222	0.120249237607843	-1.59048158461319	0.120516374209703	0.419574766956096	-4.89346176773318
psg5	-0.238312361195062	-0.772879684379085	-1.58989242942607	0.120649340885119	0.419574766956096	-4.89431239473874
hus1	-0.0861303557076543	-0.013565743751634	-1.58981199977619	0.120667502365482	0.419574766956096	-4.89442849866605
hdac1	-0.171371649611852	-0.210437552627451	-1.58981172556965	0.120667564286719	0.419574766956096	-4.89442889448725
mcl1	-0.17235716144	-0.237590626392157	-1.5897358648416	0.120684696128738	0.419574766956096	-4.89453839831348
rbp1	-0.0877734005254321	0.0668233329934641	-1.58945432613001	0.120748294154464	0.419574766956096	-4.89494475589988
hla-dqa1	-0.372495214169679	0.141829327484967	-1.58908113433958	0.120832638228808	0.419574766956096	-4.89548330501232
mapk12	0.0735558727315226	0.181692633206972	1.58881731984743	0.120892291217731	0.419574766956096	-4.89586394720574
gas2	0.133528947589136	0.109134819437908	1.58838956883775	0.120989064107412	0.419574766956096	-4.89648100795812
lpar2	-0.111774488809877	0.126885480915033	-1.58797719333021	0.121082418291867	0.419574766956096	-4.8970757530005
gas6	0.136622660302881	0.0961139866448802	1.58768210705459	0.121149256408788	0.419574766956096	-4.89750125701148
ttk	0.0970581646367078	0.128036254736383	1.58765945083343	0.121154389368682	0.419574766956096	-4.89753392366855
gspt1	-0.103278324096132	0.0266631236122004	-1.58750348214451	0.121189730215833	0.419574766956096	-4.89775879474318
cyp4f8	-0.103122025315556	-0.285896203607843	-1.58695866673162	0.121313245559226	0.419574766956096	-4.89854414426526
clcn4	-0.0900558993451852	0.00606492119607843	-1.58674144135734	0.121362521427211	0.419574766956096	-4.89885720913307
scnn1b	-0.311855649432099	-0.344592440849673	-1.58647625557333	0.121422698852667	0.419574766956096	-4.89923934442041
lig1	-0.115303877413136	-0.0707678396653595	-1.58606869145297	0.121515232972153	0.419574766956096	-4.89982654099617
slc7a9	0.103572163064231	-0.41649101624488	1.58605966639444	0.121517282688604	0.419574766956096	-4.89983954234648
cct6a	0.143798259319177	0.0948854738605664	1.58544498437494	0.121656951866945	0.419826595828278	-4.90072489309495
ubxn1	0.138124360460247	0.205560783830065	1.58497273974907	0.121764345001658	0.419867836390643	-4.90140488477203
add2	-0.157243350569876	-0.305112565830065	-1.58480554800075	0.121802384583202	0.419867836390643	-4.90164558467803
tm7sf2	0.339932602459259	0.456445149607843	1.58371912515846	0.122049804215152	0.420309079733395	-4.90320913515858
snrnp27	0.100453495118025	0.0548894939673203	1.58365680062977	0.122064010280228	0.420309079733395	-4.90329880291115
lin37	0.138282291054815	0.113781792960784	1.58317040706569	0.122174923645766	0.420427180311452	-4.90399848416713
crtc1	0.079189538816	0.0258992312627451	1.58292038638592	0.122231968334072	0.420427180311452	-4.90435806893036
slc25a11	0.11844753679921	-0.010370833848366	1.58221343701458	0.122393383224544	0.420607610556364	-4.90537455275659
rcan2	0.164335894192593	0.259680009607843	1.58194292399015	0.122455194274982	0.420607610556364	-4.90576340506687
rbp4	-0.124879844790123	-0.389396541503268	-1.5818125151942	0.12248500119842	0.420607610556364	-4.90595084233098
pkp2	-0.123233576519506	-0.393676048928105	-1.57940313010129	0.123036766721303	0.422271849123687	-4.9094114667513
eif4a2	-0.115585491446914	0.0994648516993464	-1.57910296572473	0.123105647907578	0.422277879491044	-4.90984227714925
sqle	-0.238282966388806	-0.383614087507625	-1.57877016408771	0.123182055321817	0.422309705738174	-4.91031984753395
pgd	-0.206849062694321	-0.159952021947712	-1.57782246009919	0.123399848678169	0.422825952088434	-4.91167932703132
irak1bp1	-0.0710307858409877	0.0396406713464052	-1.57705358862501	0.123576774383113	0.423201680807928	-4.9127817540411
mmp11	-0.118810097896955	0.0314091335904139	-1.57670837123621	0.123656279772261	0.423243556064903	-4.91327658444523
ing3	0.164226799567407	0.30781570772549	1.57630988944812	0.123748103966837	0.423327526946913	-4.9138476471324
lcn2	-1.12680355161086	-0.944457274287582	-1.57527051386718	0.123987873626782	0.423440167267951	-4.91533658581966
gzmb	0.237539245129876	0.0671086002222222	1.57517916905189	0.124008963669421	0.423440167267951	-4.91546739965114
itga2	-0.257363952075062	-0.811162828339869	-1.57515177719926	0.124015288574393	0.423440167267951	-4.91550662592343
cebpg	-0.166328449067325	-0.445401172684096	-1.57475660553601	0.124106564728673	0.423440167267951	-4.91607246264326
wdr45	0.104672575913086	0.241730257071895	1.57445476906826	0.124176319253351	0.423440167267951	-4.91650457238389
cnn1	0.568280283556214	0.530065208762527	1.57441771553877	0.12418488453495	0.423440167267951	-4.91655761336785
atp6v1e1	0.0794947628602469	0.144955948732026	1.57321810789495	0.124462445074207	0.424156685786478	-4.91827423228043
sall2	0.136938115354074	0.0452711500392157	1.57231141407315	0.124672566820101	0.42429680300497	-4.91957094640407
atp5f1d	0.112368520111605	0.0338603597581699	1.57195507662519	0.124755225120092	0.42429680300497	-4.92008038798021
sema3a	0.15333771641679	0.00296813589542484	1.57180083144435	0.124791018622643	0.42429680300497	-4.92030087528814
brdt	0.102362958459259	0.100212078039216	1.57168799332571	0.124817208658192	0.42429680300497	-4.92046216102041
numa1	0.121212300585679	0.115655404071895	1.57158642990858	0.124840785624257	0.42429680300497	-4.92060732264714
prss16	-0.128492587322469	-0.0480063255163399	-1.57119936520839	0.124930672135968	0.424373033697287	-4.9211604686195
nmt2	-0.115883318208395	0.10632546048366	-1.57073625962442	0.125038286417699	0.424509368512545	-4.92182212831889
hint1	0.0988128675930864	0.0129797994640523	1.57023449954941	0.125154968045224	0.424676323609766	-4.92253882518453
nek3	-0.131278794462222	-0.0895578302156863	-1.5693411976988	0.125362919548297	0.425038062418326	-4.92381429710419
ficd	0.102537879461728	0.124311845457516	1.56919619710621	0.12539670065942	0.425038062418326	-4.92402127229421
plpbp	0.0893318972345679	0.0885088493464052	1.56720532808196	0.125861265939927	0.426382996245602	-4.9268613853146
nfe2l2	-0.196551354378272	0.286260416418301	-1.5664468013145	0.126038633868518	0.426587225719264	-4.92794265628007
traf2	-0.0875042779535802	0.00668253393464052	-1.56614544841295	0.126109156156104	0.426587225719264	-4.92837210564093
mrps31	-0.0838639538864198	0.116397252222222	-1.56607785575778	0.126124978514995	0.426587225719264	-4.92846842018021
ddx18	-0.105949744579753	-0.0295392624640523	-1.56487143185226	0.126407654189745	0.4273135693217	-4.93018688031312
maoa	-0.148011371929547	-0.652699033978213	-1.56353779524744	0.126720735002206	0.427424861119978	-4.93208521210847
oaz1	0.0598815085669136	0.118166325908497	1.56352061453703	0.12672477239874	0.427424861119978	-4.93210965842625
cdh2	0.229575967328395	0.325763436732026	1.56341008846044	0.126750748069031	0.427424861119978	-4.93226691968313
chd1	-0.123323668940247	0.000933154758169934	-1.56331246959558	0.126773693898313	0.427424861119978	-4.93240580800364
lilrb4	-0.169023569576296	0.143959540156863	-1.56295590063727	0.126857535950145	0.427424861119978	-4.93291305666787
rabggta	0.101664846534321	0.145299724026144	1.56281161291527	0.126891475909678	0.427424861119978	-4.93311828936024
zswim8	-0.0894985572431275	-0.0690733760043573	-1.5627066412936	0.126916172400591	0.427424861119978	-4.93326758911725
rab32	-0.166594547415309	-0.130286417895425	-1.56186842906689	0.127113517030648	0.42786042570348	-4.93445945598232
pou6f2	0.105899981131852	-0.018667948	1.56156201489523	0.127185719787397	0.427874525766052	-4.93489501286317
narf	0.0783529547575309	0.133123164130719	1.56115203084459	0.127282379540124	0.427970844300866	-4.93547767495121
yes1	-0.096940287153251	0.0575956274335512	-1.56079839614614	0.127365801949716	0.4280225748214	-4.93598014794605
slc30a3	-0.0825206774307819	0.0476825423616558	-1.55906972771081	0.127774232995517	0.429165883488946	-4.9384349624409
itpk1	-0.106304829949629	-0.506185313490196	-1.55852923244485	0.127902153002251	0.429366299112678	-4.93920201522438
rit2	0.108079954525432	0.0378923773006536	1.55787375239016	0.128057425910429	0.429658275414671	-4.94013194149282
ankrd36b	-0.311454878471111	0.133492128941176	-1.55696730963736	0.128272399565976	0.430150141614903	-4.94141734898299
il1a	-0.123901764683457	-0.0286462180522876	-1.55667479086354	0.128341836235205	0.430153698324815	-4.94183202540712
ly96	-0.158038473546667	0.124552526627451	-1.55590182699603	0.128525465153191	0.430539777038723	-4.94292745888852
aprt	0.0974262559861728	0.0488157532418301	1.55559937724382	0.128597374436778	0.430551401054696	-4.94335595808574
lum	-0.363824744161975	0.0604605189281046	-1.55530584629548	0.128667194376409	0.430556021181909	-4.94377175243808
mtx2	0.123175513197037	0.096844506745098	1.55469619847376	0.12881230469698	0.430812444895641	-4.94463511741958
tm9sf1	0.11939572208428	-0.0293715533965142	1.55385280265067	0.129013270922349	0.430816688713177	-4.9458290256442
pacrg	-0.139675618968889	0.13969610545098	-1.55345585841068	0.129107943492849	0.430816688713177	-4.94639074419378
il10rb	0.0863635464572839	-0.0529764904052288	1.55343321084641	0.129113346710677	0.430816688713177	-4.94642278916763
golim4	-0.126180275521975	-0.283050760954248	-1.5533480670005	0.129133661824263	0.430816688713177	-4.9465432590875
atg7	-0.0814420038502058	0.0556455317102396	-1.55318191871727	0.129173311850469	0.430816688713177	-4.94677832559897
mrpl21	0.123237018151111	0.146784556588235	1.55285665046877	0.129250963181743	0.430816688713177	-4.94723845184938
znf503	-0.084197208250535	0.0371011991917211	-1.55268086742559	0.129292943616353	0.430816688713177	-4.94748708072957
fbxw11	-0.0939046836424691	-0.0310512409673203	-1.55120370088657	0.129646156151625	0.431593479123283	-4.94957543207807
slc25a33	0.133232370790321	0.138804909132026	1.55109510996882	0.129672152640006	0.431593479123283	-4.94972888499631
immp1l	0.0854943867674074	0.0583092543921569	1.55076473743397	0.129751269224157	0.431593479123283	-4.95019568654077
tex30	-0.0804171535960494	-0.118395656052288	-1.55055929843715	0.129800486806748	0.431593479123283	-4.95048591912091
psmb1	0.0916302482311111	0.0971785285882353	1.54916255306898	0.130135509501041	0.432081989144214	-4.95245827758029
ugdh	-0.191331483104	-0.160056019286275	-1.54910168675563	0.130150124756034	0.432081989144214	-4.95254419246242
pla2g1b	0.184466909491358	0.16054959124183	1.54869787351801	0.130247122254148	0.432081989144214	-4.95311411448043
bdnf	0.108707773496494	-0.0974415925673203	1.54725858374125	0.130593320867871	0.432081989144214	-4.95514440807288
p3h3	0.119152029611852	0.158851265372549	1.54708947175979	0.130634046907839	0.432081989144214	-4.95538285357287
mrtfa	-0.152089080476049	0.0921562235163399	-1.5470039798739	0.130654639220157	0.432081989144214	-4.95550338731354
plod3	0.0923257214409876	-0.165508172228758	1.54698133019112	0.130660095257652	0.432081989144214	-4.95553531979633
mt1b	0.643683337166749	0.13525933308061	1.54697309706509	0.13066207856482	0.432081989144214	-4.9555469271058
dcp2	0.0976180668365432	0.101499219555556	1.54674617256662	0.130716752799842	0.432081989144214	-4.95586683100488
ifrd2	0.0786736771555555	0.167372730196078	1.54668708980635	0.130730990986088	0.432081989144214	-4.95595011548439
cdk17	-0.117298801678354	0.118447076082789	-1.54659066255311	0.130754231408351	0.432081989144214	-4.95608603572802
pik3cd	0.273222486277531	0.435658010562092	1.54651862590533	0.130771595506372	0.432081989144214	-4.9561875710879
crybg1	-0.232761082457942	-0.896825832082789	-1.54524760166861	0.131078276690935	0.432867946804553	-4.9579783992487
ppp2r5c	-0.104401745165432	-0.0628858430065359	-1.54457518435812	0.13124075696142	0.432966026981557	-4.95892529438935
grb7	0.21758839603358	0.343230245908497	1.54419337845847	0.131333087453285	0.432966026981557	-4.95946279251184
smox	0.198219034145185	0.115274395372549	1.54400236400645	0.131379299356805	0.432966026981557	-4.95973165523772
trappc2b	0.126555638439506	0.134072689673203	1.54383848140045	0.131418957755069	0.432966026981557	-4.95996230546524
nfx1	0.0931900236727572	0.0495906587494553	1.54349105033248	0.131503065533575	0.432966026981557	-4.96045121354865
pik3c3	-0.0843609098804938	0.0369438536339869	-1.54341734028397	0.131520915206129	0.432966026981557	-4.96055492669494
rpl12	0.170317245264988	0.0853782524104575	1.54277658433625	0.131676163552038	0.433004696918508	-4.96145631609066
pc	0.163499759227654	-0.059487856875817	1.54271712263761	0.131690577991495	0.433004696918508	-4.96153994790414
cox17	0.139482121981234	0.297801584091503	1.54251679640347	0.131739149563189	0.433004696918508	-4.96182168255581
rims2	0.0932715843595061	0.13487852551634	1.54205223722658	0.131851843365381	0.43314879718622	-4.96247490661545
phc1	0.11660200278321	0.157666776457516	1.54074660924654	0.13216898245145	0.43335362824944	-4.96430985556105
acsm2a	0.0980992242442799	-0.113775280474946	1.54051925521759	0.132224270014362	0.43335362824944	-4.9646292442279
poll	0.114262464263243	0.143005347179956	1.54048953655578	0.132231498327297	0.43335362824944	-4.96467099020301
cavin2	0.144738704985679	0.270933760640523	1.54026318745254	0.132286562491457	0.43335362824944	-4.96498892112591
kmt2c	-0.0887868054182716	0.0881983774771242	-1.54024007376479	0.132292186422066	0.43335362824944	-4.9650213844265
pcm1	0.127047426425679	0.166446920366013	1.54009494593102	0.132327502760638	0.43335362824944	-4.9652252075868
ndufa6	0.139599340780247	-0.0835701938562091	1.5384965388072	0.132716973153106	0.434366205815828	-4.96746896817418
ppp1r13b	0.0944378922716049	0.0739702782679739	1.53825957178415	0.132774791572697	0.434366205815828	-4.96780143774383
adnp	-0.0902357836918518	-0.118252177568627	-1.53766657845372	0.132919567186948	0.434613823894538	-4.96863322437712
rps4x	0.20137556749037	0.169459733490196	1.53636117068915	0.133238723171334	0.435431068816033	-4.97046332595812
erbb4	0.0991872189023868	0.0730192193376906	1.5355633928897	0.133434074073928	0.435843073727455	-4.97158109601514
rarg	-0.100972145167407	-0.0913511496862745	-1.53491752982093	0.133592394948142	0.436094252385743	-4.97248564777235
tnpo2	-0.0879653265185185	0.00972640196078431	-1.53468426104795	0.13364961351132	0.436094252385743	-4.97281226673682
mpc2	0.205176079956543	0.225452845202614	1.53411244418846	0.133789958226456	0.436325882427495	-4.97361273228786
kpna5	-0.0991522579654321	0.0400946732679739	-1.53346648875639	0.133948642156545	0.436617050677111	-4.97451666953163
dpyd	0.0887878926795061	0.0338120576339869	1.53258290014808	0.134165948186057	0.437098902143181	-4.97575260947123
hmgcr	-0.228025864351605	-0.609073794875817	-1.53149319145403	0.134434337716365	0.437644365209069	-4.97727601087481
cwc27	0.0824241025916049	0.15770468048366	1.53128767878953	0.134485002864822	0.437644365209069	-4.9775632097332
slc17a4	0.142729361157531	-0.609286328810458	1.53105624674612	0.134542076349442	0.437644365209069	-4.97788659011866
zhx1	0.085917165228642	-0.0894948108888889	1.53068738629743	0.13463308140798	0.437714064670595	-4.97840191149792
ndufa5	0.166530258318025	0.243181805339869	1.53024294962115	0.134742798463853	0.437844496454598	-4.97902267406353
dync2li1	0.0816185584780247	-0.0365595879150327	1.52905030096254	0.135037580902309	0.438539107686969	-4.98068771864488
nqo1	-0.233395004074403	-0.244282251930283	-1.52865343387334	0.13513578813025	0.438539107686969	-4.98124153004819
ddx23	-0.0801299932207407	0.0231615385882353	-1.52853265967215	0.135165685869501	0.438539107686969	-4.98141004054132
gcat	0.0856981047683951	0.0867782160653595	1.52664814969245	0.135632887996282	0.43982809195083	-4.98403790536566
fhl3	0.0855130055063703	0.198489993772549	1.52561912821389	0.135888548138905	0.440211475155963	-4.98547163763109
mep1a	0.232019088720988	-1.33839541679739	1.52560900900047	0.135891064179444	0.440211475155963	-4.98548573251579
masp2	0.144088350592593	0.182617809313725	1.52483807310447	0.136082859884232	0.440605904030728	-4.98655931682095
map3k14	-0.093935755868642	0.108319533418301	-1.52394210068026	0.136306036150734	0.440774100965038	-4.9878064293836
folr2	-0.184541114418765	0.124286030464052	-1.52392956596324	0.136309160489619	0.440774100965038	-4.98782387204434
kptn	-0.146342023246749	-0.457164675668845	-1.52378579238279	0.136345000870762	0.440774100965038	-4.98802393094334
mrpl4	0.0910129558558025	-0.0281853552679739	1.52300166291388	0.13654060484781	0.44112289809536	-4.98911474640913
slc35d2	-0.119606595468642	-0.336148649228758	-1.52279124036404	0.136593133919848	0.44112289809536	-4.98940738539878
myef2	0.145322114827654	0.294854691457516	1.52224589464556	0.13672934756592	0.441336236807185	-4.99016564489071
hira	-0.0834687435687242	-0.0545088370152505	-1.52185695892609	0.136826560645896	0.441419098051547	-4.99070628415317
alox5ap	-0.137314200904691	0.0831330328366013	-1.52156004778461	0.13690080991718	0.441419098051547	-4.99111892376767
csf2rb	-0.258546962484938	0.102462722379085	-1.52130139233143	0.136965518899479	0.441419098051547	-4.99147833937027
cd160	-0.0875314930271605	0.0406121314379085	-1.52086959079325	0.137073599398198	0.441541225711247	-4.99207823199988
mast1	-0.143381691075556	-0.0162073748627451	-1.52013116838355	0.137258586383466	0.441910832619438	-4.99310376227434
vbp1	0.0962793404286419	0.110056475973856	1.51666989351165	0.138128369076064	0.444269282809874	-4.99790503212964
tspan5	-0.117850565360988	0.00382123981699346	-1.51647112221534	0.138178452370576	0.444269282809874	-4.99818046558654
dusp11	-0.0856081647209877	-0.054614774379085	-1.51586491193211	0.138331285867408	0.444269282809874	-4.99902028460842
atp5mf	0.12889924388642	-0.0224007527124183	1.51519340120096	0.138500740897764	0.444269282809874	-4.99995022603342
mmp2	-0.278227066528395	0.160354930326797	-1.51515514821133	0.138510399015318	0.444269282809874	-5.00000318984503
mgat4a	-0.100380660280494	-0.212629518130719	-1.5151132846144	0.138520969358989	0.444269282809874	-5.00006115144507
pou2f1	-0.109390247475556	0.0479739499411765	-1.515035668946	0.138540568631064	0.444269282809874	-5.00016860932743
prkcz	-0.162159646174815	-0.177274380862745	-1.51497422701215	0.138556085339846	0.444269282809874	-5.00025367147678
cd58	-0.108218313112099	-0.335812176379085	-1.51377299360101	0.138859728408209	0.445016073059623	-5.00191609176879
ppp3r1	-0.0778511750567901	0.0217258876143791	-1.51342293537846	0.138948315190188	0.445073243819486	-5.00240033039815
nop2	0.121784501295802	-0.017255091620915	1.51274691337271	0.139119519721191	0.445394859321128	-5.00333520078853
slc30a9	0.119758221655309	-0.0854874072810457	1.51221152111178	0.139255229453502	0.445602567900296	-5.00407533552993
manba	0.109622672260741	0.195876268	1.51104207531814	0.139552026715683	0.446325266938669	-5.00569120000422
nova1	0.21205848710321	0.282778085045752	1.51075161187476	0.13962582294862	0.446334376102523	-5.00609237426706
usp22	0.131656029315555	0.207740018313725	1.50974145290348	0.139882711487535	0.446788592526481	-5.00748703298435
mtmr2	-0.0850836504474074	0.0742567336078431	-1.50963441069571	0.139909955059159	0.446788592526481	-5.00763477121344
lpar1	-0.101610021493992	-0.0489901851154684	-1.50861901079009	0.140168598623471	0.447173063188259	-5.00903575732303
ppp1r12b	0.158976947278354	0.114135061956427	1.50840545405407	0.140223044747169	0.447173063188259	-5.00933030486474
alg1	0.052399490482963	0.0221701591764706	1.50819973418525	0.140275508899942	0.447173063188259	-5.00961400896287
mapk1	-0.264108771049218	0.349241452108932	-1.50804619426793	0.140314676002801	0.447173063188259	-5.00982573070557
apod	0.104916918131358	0.205437565281046	1.50772407653017	0.140396874776088	0.447207531201632	-5.01026984926823
cd84	0.159375980827654	0.305011366457516	1.50744678665243	0.14046766518112	0.447207531201632	-5.01065209516799
ift140	-0.107758998048395	0.0901235623267974	-1.50691304565291	0.140604006519321	0.447415177042512	-5.01138768758463
kctd9	-0.241682848345679	-1.04843800228758	-1.50607272657566	0.140818876537533	0.447872372243489	-5.01254533891199
ppif	-0.178248897066667	-0.0710271345098039	-1.50487031352304	0.141126791694574	0.448139778010225	-5.01420084075386
ctsw	-0.11683186389037	0.0197550785686274	-1.50463089161867	0.141188167444409	0.448139778010225	-5.01453034266672
fkbp6	-0.0816574005767901	0.0117025495163399	-1.50398900642336	0.1413528200733	0.448139778010225	-5.01541350422979
znf174	0.097259206905679	0.028073289620915	1.50348528135344	0.141482140348536	0.448139778010225	-5.01610634220001
slc6a1	0.0745052018811523	-0.0594593066361656	1.50344819453288	0.141491665313372	0.448139778010225	-5.0161573444566
znf146	-0.089289286297284	0.180483836366013	-1.50318532817836	0.141559191692477	0.448139778010225	-5.0165188099861
xpo5	-0.252521080053333	0.270462964745098	-1.50299377210252	0.141608415795912	0.448139778010225	-5.01678218246161
rasal1	-0.161181967002469	-0.164179050261438	-1.50291387782724	0.141628950252255	0.448139778010225	-5.01689202126776
mpzl2	-0.154671981846914	-0.100305281830065	-1.50265083292802	0.141696574998714	0.448139778010225	-5.01725361981129
numb	-0.0854321013718518	-0.109747013588235	-1.50250958041648	0.141732899487142	0.448139778010225	-5.01744777180183
cradd	0.104739462474403	-0.0801026184618736	1.50227152635462	0.141794134327552	0.448139778010225	-5.0177749416691
c6	0.12181839424	-0.079627115372549	1.50212194819595	0.141832621273876	0.448139778010225	-5.01798049137345
jund	0.303575799573333	0.206639066980392	1.50186225573338	0.141899460852905	0.448139778010225	-5.01833731717068
ttc39a	-0.208772641601975	-0.458094080013072	-1.50185921182066	0.141900244443867	0.448139778010225	-5.01834149928457
ppp1r8	0.0853499510696296	0.0906683793333333	1.50134644316089	0.14203229534215	0.448167384252539	-5.01904590011662
tusc2	0.0804793696493827	0.0572085089542484	1.50115557257553	0.142081474460181	0.448167384252539	-5.01930804919242
fam193a	-0.0967957375861728	0.0481544969542484	-1.50085099726147	0.142159978609744	0.448167384252539	-5.01972630434509
rcbtb2	0.0980777240335802	0.143424873359477	1.50071926394751	0.142193943565104	0.448167384252539	-5.01990718285303
fhod3	0.118699559275062	0.24642664069281	1.50011949022458	0.142348666037675	0.448232814659891	-5.02073053596137
ca5a	-0.145406984211358	-0.091811857869281	-1.50008641255359	0.142357202939193	0.448232814659891	-5.0207759357089
smc3	0.0858388340187654	0.105034575712418	1.49862439982728	0.142734938145103	0.449029838833956	-5.02278170118222
[truncated: 4,292 more rows]
