# Supplementary material for: Investigation of c-Fos/c-Jun Signaling Pathways in Periostracum Cicadae’s Inhibition of EMT in Gastric Tissue
Source: Pharmaceuticals (Basel). 2025 Apr 7;18(4):537. doi: 10.3390/ph18040537 (PMC12030197; doi:10.3390/ph18040537)
Supplement: Supplementary file 1 [file pharmaceuticals-18-00537-s001.zip › Supplementary Table S5 Composition of PC.xlsx]

## Sheet: Sheet1
ID	Adducts	Formula	Score	Fragmentation Score	Mass Error (ppm)	Metabolites	Fragment Ions	theoretical m/z	m/z	Retention time (min)	Ion mode	TCM-1	TCM-2	TCM-3	TCM均值	TCM均值（峰面积的比值%）	InChIKey	SMILES	HMDB	METLIN	LipidMaps	KEGG	PubChem	CAS	中文名	中文大类	中文子类	英文大类	英文子类	货号	纯度	Level
3.85_195.0896n	M+H, 2M+H, M+K, M+Na	C10H13NO3	60.3	83.7	0.43	N-acetyldopamine	91.0548, 119.0496, 137.0598, 154.0858, 196.0961	196.097	196.097	3.85	POS	3.23839e+07	3.71396e+07	3.64832e+07	3.53356e+07	29.7854	OFSAJYZMIPNPHE-UHFFFAOYSA-N	CC(O)=NCCC1=CC(O)=C(O)C=C1	HMDB0041943	96187			100526	2494-12-4	N-乙酰多巴胺	生物碱		Alkaloids		HY-N7493	HPLC≥98%	level1
4.66_302.0674m/z	M+FA-H	C14H11NO4	50.7	62.2	1.32	indigotiisocoumarin a	202.0273, 203.035, 215.0353, 231.0297, 274.0721, 302.067	302.067	302.067	4.66	NEG	69387.5	68844.8	66201.1	68144.5	0.057441	BHWNLASARLHROX-UHFFFAOYSA-N	C1=CNC=C1C2=CC3=CC(=C(C=C3C(=O)O2)CO)O														level3
2.47_311.1234m/z	M+H	C14H18N2O6	50	55.4	-1.03	gamma-l-glutamyl-l-tyrosine	123.0441, 130.0499, 136.0757, 147.0440, 165.0545, 182.0812, 202.0863, 248.0916, 294.0960, 311.1235	311.124	311.123	2.47	POS	152319	167696	164033	161350	0.136006	VVLXCWVSSLFQDS-UHFFFAOYSA-N	O=C(O)C(N=C(O)CCC(N)C(=O)O)CC1=CC=C(O)C=C1														level3
13.19_299.2592m/z	M+FA-H	C17H34O	50.9	59	0.08	2-HEPTADECANONE	253.2529, 299.259	299.259	299.259	13.19	NEG	4992.54	5267.58	5191.06	5150.4	0.00434142	TVTCXPXLRKTHAU-UHFFFAOYSA-N	CC(=O)CCCCCCCCCCCCCCC	HMDB0031040	87368	LMFA12000046		18027	2922-51-2								level3
6.29_319.0825m/z	M+FA-H	C15H14O5	54.6	77.5	0.78	(+)-3,4',5,7-Flaventetrol	153.0193, 260.0689, 275.0923, 319.0835	319.082	319.082	6.29	NEG	21303.6	21712.9	22495.6	21837.4	0.0184074	RSYUFYQTACJFML-UHFFFAOYSA-N	OC1CC2=C(O)C=C(O)C=C2OC1C1=CC=C(O)C=C1	HMDB0030823				282014	2545-00-8								level3
1.21_188.0568m/z	M-H	C7H11NO5	65.6	84.9	1.83	N-Acetyl-L-glutamic acid	121.0447, 125.0248, 125.0977, 126.0563, 128.0356, 144.0668, 146.0462, 170.0461, 187.0421, 188.0577	188.056	188.057	1.21	NEG	301584	301475	312954	305338	0.257378	RFMMMVDNIPUKGG-YFKPBYRVSA-N	CC(=O)N[C@@H](CCC(O)=O)C(O)=O	HMDB0001138	3325		C00624	70914	1188-37-0	N-乙酰-L-谷氨酸	氨基酸及多肽类	多肽类	Amino Acids, Peptides and derivatives	Peptides	S20284-25g	HPLC≥98%	level1
3.84_259.1300m/z	M-H	C11H20N2O5	61.4	91.1	0.22	gamma-Glutamylleucine	128.0354, 130.0875, 197.1295, 223.1084, 241.1194, 259.1297	259.13	259.13	3.84	NEG	167898	164128	171524	167850	0.141486	MYFMARDICOWMQP-YUMQZZPRSA-N	CC(C)C[C@H](NC(=O)CC[C@H](N)C(O)=O)C(O)=O	HMDB0011171	23750			151023	2566-39-4	γ-谷氨酰亮氨酸	氨基酸及多肽类	多肽类	Amino Acids, Peptides and derivatives	Peptides	130645		level1
0.84_119.0353m/z	M-H	C4H8O4	53.2	58.2	2.28	Glycolaldehyde dimer	72.9933, 73.0296, 74.0249, 75.0089, 76.0485, 89.0245, 101.0247, 117.9290, 118.0512, 119.0350	119.035	119.035	0.84	NEG	27391	26408.2	26600.5	26799.9	0.0225904	ATFVTAOSZBVGHC-UHFFFAOYSA-N	C1C(OCC(O1)O)O		65500			186078	23147-58-2	乙醇醛二聚体(羟基乙醛二聚体)	其他		Others		HY-W004661	HPLC≥98%	level1
3.70_223.1078m/z	M+H	C11H14N2O3	58.4	81.2	0.5	Glycyl-Phenylalanine	86.097, 120.0811, 159.9692, 166.0863, 177.1024, 180.0654, 223.0595, 223.1087	223.108	223.108	3.7	POS	79704.3	89032.2	87323.5	85353.3	0.0719469	JBCLFWXMTIKCCB-UHFFFAOYSA-N	NCC(O)=NC(CC1=CC=CC=C1)C(O)=O	HMDB0028848				97415		甘氨酰苯丙氨酸	氨基酸及多肽类	多肽类	Amino Acids, Peptides and derivatives	Peptides	S46050		level1
2.61_189.1237m/z	M+H	C8H16N2O3	58.6	69.1	1.54	Glycylleucine	86.0970, 125.0963, 129.0549, 130.0656, 132.1020, 143.1179, 148.9771, 149.0235, 166.9875, 189.1250	189.123	189.124	2.61	POS	25107.4	26964.5	28411.6	26827.8	0.022614	DKEXFJVMVGETOO-LURJTMIESA-N	CC(C)C[C@H](NC(=O)CN)C(O)=O	HMDB0000759	5727		C02155	92843	869-19-2	甘氨酰亮氨酸	氨基酸及多肽类	多肽类	Amino Acids, Peptides and derivatives	Peptides	S20148-1g	HPLC≥98%	level1
0.94_173.0923m/z	M+H	C7H12N2O3	51.1	56.5	1.29	Glycylproline	70.0659, 114.0553, 116.0709, 127.0868, 128.0708, 173.0922	173.092	173.092	0.94	POS	269495	298254	296246	287998	0.242762	KZNQNBZMBZJQJO-YFKPBYRVSA-N	NCC(=O)N1CCC[C@H]1C(O)=O	HMDB0000721	23672			3013625	704-15-4	甘氨酰脯氨酸	氨基酸及多肽类	多肽类	Amino Acids, Peptides and derivatives	Peptides	HY-W016887	HPLC≥98%	level1
1.39_175.1079m/z	M+H	C7H14N2O3	61.4	65.1	1.23	Glycylvaline	60.0564, 70.0658, 72.0815, 86.097, 116.0708, 118.0865, 129.1023, 174.1244	175.108	175.108	1.39	POS	33536	38705.6	37920.5	36720.7	0.030953	STKYPAFSDFAEPH-LURJTMIESA-N	CC(C)[C@H](NC(=O)CN)C(O)=O	HMDB0028854	23847			2724807	1963-21-9	甘氨酰缬氨酸	氨基酸及多肽类	多肽类	Amino Acids, Peptides and derivatives	Peptides	HY-W016785	HPLC≥98%	level1
1.05_150.0424m/z	M-H	C5H5N5O	56.3	86.7	1.98	Guanine	71.0141, 89.0247, 107.0366, 107.0505, 108.0206, 126.0311, 133.0158, 150.0424	150.042	150.042	1.05	NEG	27898.9	28813.4	30178.6	28963.6	0.0244143	UYTPUPDQBNUYGX-UHFFFAOYSA-N	NC1=NC(=O)C2=C(N1)N=CN2	HMDB0000132	315		C00242	764	73-40-5	鸟嘌呤	生物碱		Alkaloids		DN0046-0100	HPLC≥98%	level1
1.36_282.0846m/z	M-H	C10H13N5O5	57.5	87.5	0.9	Guanosine	133.0158, 150.0423, 282.0844	282.084	282.085	1.36	NEG	408048	410779	420054	412960	0.348097	NYHBQMYGNKIUIF-UUOKFMHZSA-N	NC1=NC2=C(N=CN2[C@@H]2O[C@H](CO)[C@@H](O)[C@H]2O)C(=O)N1	HMDB0000133	87		C00387	6802	118-00-3	鸟苷	核苷酸及其衍生物		Nucleotides and derivatives	Purine nucleosides	HY-N0097	HPLC≥98%	level1
10.27_285.2073m/z	M-H	C16H30O4	75.5	90.1	0.52	Hexadecanedioic acid	223.2068, 267.1966, 285.207	285.207	285.207	10.27	NEG	142129	144599	147203	144644	0.121925	QQHJDPROMQRDLA-UHFFFAOYSA-N	C(CCCCCCCCCCCCCCC(=O)O)(=O)O	HMDB0000672	5642	LMFA01170022	C08260	10459	505-54-4	十六烷二酸	脂肪酰类	脂肪酸及其衍生物	Fatty Acyls	Fatty acid and derivatives	HY-W018161	HPLC≥98%	level1
10.52_291.1603m/z	2M-H	C9H10N2	62.3	93.9	-4.26	Indole-3-methanamine	219.1747, 263.1654, 291.1604	291.162	291.16	10.52	NEG	14070.6	14319.5	14467.2	14285.8	0.0120419	JXYGLMATGAAIBU-UHFFFAOYSA-N	NCC1=CNC2=C1C=CC=C2	HMDB0029740	86458			472107	22259-53-6	吲哚-3-甲胺	生物碱		Alkaloids		HY-33893	HPLC≥98%	level1
6.26_189.0790n	M+H-H2O, M+H	C11H11NO2	63.3	84.8	-0.02	Indole-3-propionic acid	89.0715, 125.9612, 126.0915, 130.0511, 130.0652, 148.9770, 154.1225, 171.0287, 171.1492, 172.0757	190.086	190.086	6.26	POS	21607.2	21598.3	21394.3	21533.2	0.018151	GOLXRNDWAUTYKT-UHFFFAOYSA-N	OC(=O)CCC1=CNC2=C1C=CC=C2	HMDB0002302	6602			3744	830-96-6	吲哚-3-丙酸	吲哚及其衍生物		Indoles and derivatives		HY-W015229	HPLC≥98%	level1
1.36_267.0738m/z	M-H	C10H12N4O5	51.8	54.9	1	Inosine	135.0315, 150.0423, 192.0668, 266.0668, 266.0898, 267.0736	267.073	267.074	1.36	NEG	424284	421780	431354	425806	0.358925	UGQMRVRMYYASKQ-KQYNXXCUSA-N	OC[C@H]1O[C@H]([C@H](O)[C@@H]1O)N1C=NC2=C(O)N=CN=C12	HMDB0000195	84		C00294	6021	58-63-9	肌苷	核苷酸及其衍生物		Nucleotides and derivatives	Purine nucleosides	HY-N0092	HPLC≥98%	level1
3.94_190.0500m/z	M+H	C10H7NO3	63.8	90.5	0.92	Kynurenic acid	148.0393, 162.0549, 190.0498	190.05	190.05	3.94	POS	22740.4	26966.1	25678.5	25128.3	0.0211814	HCZHHEIFKROPDY-UHFFFAOYSA-N	OC(=O)C1=CC(=O)C2=CC=CC=C2N1	HMDB0000715	5683		C01717	3845	492-27-3	犬尿酸	有机酸及其衍生物		Organic acids and derivatives		HY-100806	HPLC≥98%	level1
0.78_175.1191m/z	M+H	C6H14N4O2	52.2	63.1	0.96	L-Arginine	72.0815, 112.0761, 112.0872, 116.0708, 130.0975, 139.0387, 158.0925, 159.0764, 175.0314, 175.1189	175.119	175.119	0.78	POS	422495	462211	465982	450229	0.379512	ODKSFYDXXFIFQN-BYPYZUCNSA-N	N[C@@H](CCCNC(N)=N)C(O)=O	HMDB0000517	13		C00062	6322	74-79-3	L-精氨酸	氨基酸及多肽类	氨基酸类	Amino Acids, Peptides and derivatives	Amino Acids	HY-N0455	HPLC≥98%	level1
0.89_146.0463m/z	M-H	C5H9NO4	50.7	58.7	2.7	L-Glutamic acid	104.0356, 107.0252, 109.0409, 125.0358, 127.0510, 128.0356, 129.0197, 145.0620, 145.0985, 146.0461	146.046	146.046	0.89	NEG	77187.7	77762.1	78400.6	77783.5	0.065566	WHUUTDBJXJRKMK-VKHMYHEASA-N	N[C@@H](CCC(O)=O)C(O)=O	HMDB0000148	19		C00025	33032	56-86-0	L-谷氨酸	氨基酸及多肽类	氨基酸类	Amino Acids, Peptides and derivatives	Amino Acids	HY-14608	HPLC≥98%	level1
0.81_146.0695n	M-H2O-H, M-H	C5H10N2O3	56.4	82.4	2.45	L-Glutamine	87.0088, 101.0246, 101.0722, 102.0562, 107.0254, 109.0409, 125.0359, 127.0515, 128.0356, 145.0620	145.062	145.062	0.81	NEG	11279.7	11763.1	11036.7	11359.8	0.00957554	ZDXPYRJPNDTMRX-VKHMYHEASA-N	N[C@@H](CCC(N)=O)C(O)=O	HMDB0000641	18		C00064	5961	56-85-9	L-谷氨酰胺	氨基酸及多肽类	氨基酸类	Amino Acids, Peptides and derivatives	Amino Acids	HY-N0390	HPLC≥98%	level1
0.76_156.0769m/z	M+H	C6H9N3O2	58.1	95.8	0.98	L-Histidine	56.9656, 95.0609, 110.0716, 156.0767	156.077	156.077	0.76	POS	38666.9	43103.8	36238.4	39336.4	0.0331578	HNDVDQJCIGZPNO-YFKPBYRVSA-N	N[C@@H](CC1=CN=CN1)C(O)=O	HMDB0000177	21		C00135	6274	71-00-1	L-组氨酸	氨基酸及多肽类	氨基酸类	Amino Acids, Peptides and derivatives	Amino Acids	HY-N0832	HPLC≥98%	level1
1.47_132.1020m/z	M+H	C6H13NO2	55.6	80.2	0.84	L-Norleucine	69.0706, 72.9378, 86.097, 90.0555, 90.9482	132.102	132.102	1.47	POS	2.68061e+06	3.02198e+06	2.89809e+06	2.86689e+06	2.41659	LRQKBLKVPFOOQJ-YFKPBYRVSA-N	[C@H](N)(CCCC)C(=O)O	HMDB0001645	6334	LMFA01100042	C01933	21236	327-57-1	L-正亮氨酸	氨基酸及多肽类	氨基酸类	Amino Acids, Peptides and derivatives	Amino Acids	HY-Y0017	HPLC≥98%	level1
0.75_133.0973m/z	M+NH4	C5H9NO2	56.2	79.6	1.36	L-Proline	56.9656, 70.0659, 86.0606, 115.0869, 116.0709	133.097	133.097	0.75	POS	8583.99	8379.25	7602.24	8188.49	0.00690233	ONIBWKKTOPOVIA-BYPYZUCNSA-N	OC(=O)[C@@H]1CCCN1	HMDB0000162	29		C00148	145742	147-85-3	L-脯氨酸	氨基酸及多肽类	氨基酸类	Amino Acids, Peptides and derivatives	Amino Acids	HY-Y0252	HPLC≥98%	level1
3.74_203.0829m/z	M-H	C11H12N2O2	58	61.6	1.42	L-Tryptophan	72.0093, 74.0248, 116.0507, 131.0827, 142.0664, 157.0623, 159.0928, 160.0403, 203.035, 203.0827	203.083	203.083	3.74	NEG	7908.65	9637.46	9663.39	9069.83	0.00764523	QIVBCDIJIAJPQS-VIFPVBQESA-N	N[C@@H](CC1=CNC2=C1C=CC=C2)C(O)=O	HMDB0000929	33		C00078	6305	73-22-3	L-色氨酸	吲哚及其衍生物		Indoles and derivatives		HY-N0623	HPLC≥98%	level1
4.33_243.1717m/z	M-H	C12H24N2O3	56.5	62.6	1	Leucyl-Isoleucine	130.0876, 162.0561, 163.0602, 199.1817, 243.1717	243.171	243.172	4.33	NEG	28885.9	27616.5	28498.1	28333.5	0.0238831	AZLASBBHHSLQDB-UHFFFAOYSA-N	CCC(C)C(NC(=O)C(N)CC(C)C)C(O)=O	HMDB0028932				435718		亮氨酰异亮氨酸	氨基酸及多肽类	多肽类	Amino Acids, Peptides and derivatives	Peptides	332P854		level1
11.00_566.3466m/z	M+FA-H	C26H52NO7P	64.5	98.7	0.46	LysoPC(0:0/18:1)	78.9592, 224.0695, 281.2486, 506.3254, 566.3469	566.346	566.347	11	NEG	75813.8	24120.5	13104.8	37679.7	0.0317614	SULIDBRAXVDKBU-PTGWMXDISA-N	[C@](COP(=O)([O-])OCC[N+](C)(C)C)([H])(OC(CCCCCCC/C=C\CCCCCCCC)=O)CO	HMDB0061701	40348	LMGP01050082		24779494	22248-65-3		甘油磷脂	溶血磷脂酰胆碱	Glycerophospholipids	Lysophosphatidylcholine	845875P		level1
10.76_540.3310m/z	M+FA-H	C24H50NO7P	66.4	99.2	0.61	LysoPC(16:0/0:0)	224.069, 255.233, 480.3096, 540.3303	540.331	540.331	10.76	NEG	561969	177149	103431	280850	0.236737	ASWBNKHCZGQVJV-HSZRJFAPSA-N	[C@](COP(=O)([O-])OCC[N+](C)(C)C)([H])(O)COC(CCCCCCCCCCCCCCC)=O	HMDB0010382	40284	LMGP01050018	C04230	460602	17364-16-8	LysoPC(16:0/0:0)	甘油磷脂	溶血磷脂酰胆碱	Glycerophospholipids	Lysophosphatidylcholine	P157345-25mg	HPLC≥98%	level1
11.72_568.3622m/z	M+FA-H	C26H54NO7P	79.5	99	0.42	LysoPC(18:0/0:0)	224.0694, 283.2643, 508.3411, 568.3615	568.362	568.362	11.72	NEG	148304	47693.8	27483	74493.4	0.0627927	IHNKQIMGVNPMTC-RUZDIDTESA-N	[C@](COP(=O)([O-])OCC[N+](C)(C)C)([H])(O)COC(CCCCCCCCCCCCCCCCC)=O	HMDB0010384	40292	LMGP01050026	C04230	497299	19420-57-6	LysoPC(18:0/0:0)	甘油磷脂	溶血磷脂酰胆碱	Glycerophospholipids	Lysophosphatidylcholine	S686580-25mg	HPLC≥98%	level1
11.00_521.3481n	M+H, M+K, 2M+H, 2M+Na	C26H52NO7P	68.9	82.1	-0.12	LysoPC(18:1/0:0)	60.0816, 86.097, 104.1074, 125.0001, 184.0735, 504.3441, 522.3606	522.355	522.355	11	POS	24657.2	29063.4	26580.1	26766.9	0.0225626	YAMUFBLWGFFICM-PTGWMXDISA-N	[C@](COP(=O)([O-])OCC[N+](C)(C)C)([H])(O)COC(CCCCCCC/C=C\CCCCCCCC)=O	HMDB0002815	40298	LMGP01050032		16081932	19420-56-5	LysoPC(18:1/0:0)	甘油磷脂	溶血磷脂酰胆碱	Glycerophospholipids	Lysophosphatidylcholine	845875P		level1
10.47_564.3309m/z	M+FA-H	C26H50NO7P	73	99	0.41	LysoPC(18:2/0:0)	78.9591, 224.0689, 279.2329, 504.3098, 564.3309	564.331	564.331	10.47	NEG	137936	42356.6	22939.2	67743.9	0.0571034	SPJFYYJXNPEZDW-FTJOPAKQSA-N	[C@](COP(=O)([O-])OCC[N+](C)(C)C)([H])(O)COC(CCCCCCC/C=C\C/C=C\CCCCC)=O	HMDB0010386	40301	LMGP01050035		11005824	22252-07-9		甘油磷脂	溶血磷脂酰胆碱	Glycerophospholipids	Lysophosphatidylcholine			level1
10.49_588.3310m/z	M+FA-H	C28H50NO7P	63.3	85.3	0.63	LysoPC(20:4/0:0)	78.9591, 224.0704, 303.233, 528.3096, 588.3313	588.331	588.331	10.49	NEG	205159	103728	70548.7	126479	0.106613	LAXQYRRMGGEGOH-JXRLJXCWSA-N	[C@](COP(=O)([O-])OCC[N+](C)(C)C)([H])(O)COC(CCC/C=C\C/C=C\C/C=C\C/C=C\CCCCC)=O	HMDB0010395	40314	LMGP01050048	C04230	24779476	60701-99-7		甘油磷脂	溶血磷脂酰胆碱	Glycerophospholipids	Lysophosphatidylcholine			level1
10.43_612.3307m/z	M+FA-H	C30H50NO7P	68.4	97.8	0.08	LysoPC(22:6/0:0)	78.9592, 116.9288, 168.0432, 224.0702, 283.2424, 327.2331, 552.3099, 612.3316	612.331	612.331	10.43	NEG	7333.9	661.908	0	2665.27	0.00224664	LSOWKZULVQWMLY-APPDJCNMSA-N	[C@](COP(=O)([O-])OCC[N+](C)(C)C)([H])(O)COC(CC/C=C\C/C=C\C/C=C\C/C=C\C/C=C\C/C=C\CC)=O	HMDB0010404	40322	LMGP01050056	C04230	10415542	162440-05-3		甘油磷脂	溶血磷脂酰胆碱	Glycerophospholipids	Lysophosphatidylcholine			level1
0.83_180.0637n	M-H, M+FA-H	C6H12O6	54.9	71.2	1.56	Glucose	59.0140, 71.0140, 72.9933, 85.0296, 89.0246, 95.0140, 101.0246, 113.0246, 119.0351, 121.0446	225.062	225.062	0.83	NEG	1.22556e+06	1.14796e+06	1.09851e+06	1.15735e+06	0.975561	GZCGUPFRVQAUEE-VANKVMQKSA-N	O=CC(O)C(O)C(O)C(O)CO						921-60-8	L-葡萄糖	糖及糖苷类	糖类	Carbohydrates and Glycosides	Carbohydrates	HY-128417	HPLC≥98%	level1
0.91_104.0711m/z	M+H	C4H9NO2	51.1	63.4	4.77	gamma-Aminobutyric acid	58.066, 60.0816, 60.9585, 69.0343, 80.0351, 86.0607, 87.0447, 100.0247	104.071	104.071	0.91	POS	24937.3	26968.4	25699.6	25868.4	0.0218053	BTCSSZJGUNDROE-UHFFFAOYSA-N	C(CCN)C(=O)O	HMDB0000112		LMFA01100039	C00334	119	56-12-2	γ-氨基丁酸	氨基酸及多肽类	氨基酸类	Amino Acids, Peptides and derivatives	Amino Acids	HY-N0067	HPLC≥98%	level1
0.95_116.0113n	M-H, M+FA-H	C4H4O4	50.3	53.7	2.63	Maleic acid	71.014, 72.0457, 74.0249, 98.0251, 114.9342, 115.0039	115.004	115.004	0.95	NEG	49632.6	51159.6	53021.2	51271.1	0.043218	VZCYOOQTPOCHFL-UPHRSURJSA-N	OC(=O)\C=C/C(O)=O	HMDB0000176	4198		C01384	444266	110-16-7	马来酸	有机酸及其衍生物		Organic acids and derivatives		HY-Y0367	HPLC≥98%	level1
1.17_115.0039m/z	M-H	C4H4O4	55.8	77.5	2.27	Fumaric acid	71.014, 74.0249, 114.9343, 115.0039	115.004	115.004	1.17	NEG	130967	131391	133882	132080	0.111334	VZCYOOQTPOCHFL-OWOJBTEDSA-N	OC(=O)\C=C\C(O)=O	HMDB0000134	3242		C00122	444972	110-17-8	富马酸	有机酸及其衍生物		Organic acids and derivatives		HY-W015883	HPLC≥98%	level1
9.88_313.2387m/z	M-H	C18H34O4	59.8	63.8	0.73	12,13-DHOME	99.0817, 129.0923, 183.139, 201.113, 295.2285, 313.2383	313.238	313.239	9.88	NEG	294530	303742	303993	300755	0.253515	CQSLTKIXAJTQGA-BTDPBSJTSA-N	C(CCCCCCC/C=C\C[C@H](O)[C@@H](O)CCCCC)(=O)O	HMDB0004705		LMFA02000302	C14829	25320870	7293-40-5	12，13-二羟基-9Z-十八烯酸	脂肪酰类	脂肪酸及其衍生物	Fatty Acyls	Fatty acid and derivatives			level1
14.85_338.3415m/z	M+H	C22H43NO	64.3	97.7	-0.62	13-Docosenamide	83.0861, 95.0862, 97.1015, 109.1014, 111.1171, 114.0915, 135.1169, 303.3051, 321.3155, 338.3409	338.342	338.341	14.85	POS	8533.94	10863.7	11400	10265.9	0.00865339	UAUDZVJPLUQNMU-UHFFFAOYSA-N	CCCCCCCCC=CCCCCCCCCCCCC(N)=O	HMDB0244507				8214		13-二十二碳烯酰胺	脂肪酰类	脂肪酰胺类	Fatty Acyls	Fatty acylamides	A01146042		level1
3.22_151.0040m/z	M-H2O-H	C7H6O5	52.4	57.4	1.69	2,3,4-Trihydroxybenzoic acid	95.0140, 107.0139, 107.0504, 108.0457, 123.0090, 123.0456, 125.0246, 136.0169, 150.0561, 151.0040	151.004	151.004	3.22	NEG	58074.1	50869.3	46308.1	51750.5	0.043622	BRRSNXCXLSVPFC-UHFFFAOYSA-N	OC(=O)C1=C(O)C(O)=C(O)C=C1	HMDB0059964	325930			11874	610-02-6	2,3,4-三羟基苯甲酸	羧酸及衍生物		Carboxylic acid and derivatives		HY-W016993	HPLC≥98%	level1
3.79_198.0329m/z	M-H	C9H10ClNO2	56.6	74.5	0.87	2-Chloro-L-phenylalanine	125.0164, 127.0403, 129.0559, 137.0165, 162.0563, 181.0065, 182.0225, 183.9837, 197.0455, 198.0326	198.033	198.033	3.79	NEG	35396.6	38470.6	39695.4	37854.2	0.0319084	CVZZNRXMDCOHBG-QMMMGPOBSA-N	C1=CC=C(C(=C1)CC(C(=O)O)N)Cl		450710			2761491		2-氯-L-苯丙氨酸	氨基酸及多肽类	氨基酸类	Amino Acids, Peptides and derivatives	Amino Acids	B25643		level1
4.62_131.0716m/z	M-H	C6H12O3	56.3	51.5	2.11	2-Hydroxy-3-methylpentanoic acid	61.9884, 71.0140, 73.0298, 85.0297, 85.0660, 87.0453, 101.0246, 113.0246, 131.0351, 131.0716	131.071	131.072	4.62	NEG	17467.5	16534.3	17451.5	17151.1	0.0144572	RILPIWOPNGRASR-RFZPGFLSSA-N	C(=O)(O)[C@H](O)[C@H](C)CC	HMDB0000317	45843	LMFA01050380		10796774	488-15-3	2-羟基-3-甲基戊酸	脂肪酰类	脂肪酸及其衍生物	Fatty Acyls	Fatty acid and derivatives	S70288	HPLC≥98%	level1
12.13_271.2279m/z	M-H	C16H32O3	61.1	69.7	0.25	2-Hydroxyhexadecanoic acid	225.2224, 271.0506, 271.228	271.228	271.228	12.13	NEG	53485.7	57275.4	60355.7	57038.9	0.0480798	JGHSBPIZNUXPLA-HNNXBMFYSA-N	C(CCCCCCCCCCCCC)[C@H](O)C(=O)O	HMDB0031057		LMFA01050422		12575964	16452-52-1	2-羟基十六烷酸	脂肪酰类	脂肪酸及其衍生物	Fatty Acyls	Fatty acid and derivatives	famls-lot-205-47	HPLC≥98%	level1
3.97_139.0392m/z	M+H	C7H6O3	62.9	88.4	1.65	3,4-Dihydroxybenzaldehyde	65.0393, 93.034, 111.0443, 139.039	139.039	139.039	3.97	POS	73236.4	104459	121214	99636.5	0.0839866	IBGBGRVKPALMCQ-UHFFFAOYSA-N	OC1=CC=C(C=O)C=C1O	HMDB0059965	63101		C16700	8768	139-85-5	3,4-二羟基苯甲醛	酚类	多酚类	Phenols	Polyphenols	HY-N0295	HPLC≥98%	level1
1.41_103.0403m/z	M-H	C4H8O3	59.2	91.1	2.34	3-Hydroxybutyric acid	57.0347, 59.014, 73.0297, 103.0403	103.04	103.04	1.41	NEG	68668.5	59260.6	53205.1	60378.1	0.0508945	WHBMMWSBFZVSSR-GSVOUGTGSA-N	C(C[C@H](O)C)(=O)O	HMDB0000011	35598	LMFA01050243	C01089	92135	625-72-9	3-羟基丁酸	有机酸及其衍生物		Organic acids and derivatives		HY-W051723	HPLC≥98%	level1
8.03_391.2839m/z	M+H-H2O	C24H40O5	67.4	97.8	-0.95	3a,6b,7b-Trihydroxy-5b-cholanoic acid	147.1172, 149.0234, 159.1166, 161.1323, 167.0338, 173.1330, 337.2523, 355.2634, 373.2738, 391.2829	391.284	391.284	8.03	POS	22120.2	25020.3	24770.8	23970.4	0.0202054	DKPMWHFRUGMUKF-CRKPLTDNSA-N	C1[C@]2(C)[C@@]3([H])CC[C@]4(C)[C@@]([H])([C@]([H])(C)CCC(O)=O)CC[C@@]4([H])[C@]3([H])[C@@H](O)[C@@H](O)[C@]2([H])C[C@H](O)C1	HMDB0000415	5404	LMST04010067	C17726	5283853	2393-59-1	3a,6b,7b-三羟基-5b-胆烷酸	甾体类	其他甾体类	Steroids	Other steroids	bacsmls-lot-205-36	HPLC≥98%	level1
5.43_146.0598m/z	M+H	C9H7NO	60	82.5	-1.35	4-formyl Indole	71.0499, 99.0445, 118.0654, 127.0391, 146.0602	146.06	146.06	5.43	POS	142347	165173	164930	157483	0.132748	JFDDFGLNZWNJTK-UHFFFAOYSA-N	C1=CC(=C2C=CNC2=C1)C=O		96392					4-甲酰吲哚	吲哚及其衍生物		Indoles and derivatives		S32109		level1
0.87_137.0711m/z	M+H	C7H8N2O	50	53.2	0.85	6-Methylnicotinamide	94.0656, 137.0709	137.071	137.071	0.87	POS	5471.79	5885.42	5446.58	5601.26	0.00472147	GOIWNSRZUNIIRY-UHFFFAOYSA-N	[H]N([H])C(=O)C1=C(N=C([H])C([H])=C1[H])C([H])([H])C([H])([H])[H]	HMDB0013704				14393052	6960-22-1	6-甲基烟酰胺	生物碱		Alkaloids		HY-W015815	HPLC≥98%	level1
10.85_431.3157m/z	M+H	C27H42O4	63.1	81.8	0.37	7alpha-Hydroxy-3-oxo-4-cholestenoate	86.097, 95.0861, 97.0653, 177.1281, 359.1667, 377.284, 383.1664, 395.2947, 413.3048, 431.3157	431.316	431.316	10.85	POS	2971.48	5232.55	5545.69	4583.24	0.00386335	SATGKQGFUDXGAX-MYWFJNCASA-N	C1[C@]2(C)[C@@]3([H])CC[C@]4(C)[C@@]([H])([C@]([H])(C)CCCC(C)C(O)=O)CC[C@@]4([H])[C@]3([H])[C@H](O)CC2=CC(=O)C1	HMDB0012458		LMST04030149	C17337	3081085	115538-85-7	7α-羟基-3-酮-4-胆固醇烯酸	甾体类	其他甾体类	Steroids	Other steroids	bacsmls-lot-205-36	HPLC≥98%	level1
1.29_312.0953m/z	M+FA-H	C10H13N5O4	56.9	86.7	1.21	Adenosine	109.0409, 134.0475, 266.0899	312.095	312.095	1.29	NEG	76285.6	79179.4	73945.1	76470.1	0.0644589	OIRDTQYFTABQOQ-KQYNXXCUSA-N	NC1=C2N=CN([C@@H]3O[C@H](CO)[C@@H](O)[C@H]3O)C2=NC=N1	HMDB0000050	86		C00212	60961	58-61-7	腺苷	核苷酸及其衍生物		Nucleotides and derivatives	Purine nucleosides	HY-B0228	HPLC≥98%	level1
1.16_329.0526n	M+H, 2M+H, M+Na	C10H12N5O6P	50.7	52.6	0.11	Adenosine 2',3'-cyclic phosphate	70.0659, 136.0619, 330.0599	330.06	330.06	1.16	POS	416068	491327	484717	464037	0.391151	KMYWVDDIPVNLME-UHFFFAOYSA-N	NC1=NC=NC2=C1N=CN2C1OC(CO)C2OP(O)(=O)OC12	HMDB0011616	3459		C08355	441483	634-01-5	腺苷 2',3'-环磷酸	核苷酸及其衍生物		Nucleotides and derivatives	Purine nucleosides	A280500-25mg	HPLC≥98%	level1
3.51_145.0510m/z	M-H	C6H10O4	59.6	68.1	2.29	Adipic acid	81.0348, 83.0504, 99.0818, 101.061, 115.9209, 127.0404, 144.0457, 144.0667, 145.0508	145.051	145.051	3.51	NEG	32129.5	30644.8	30651.9	31142	0.0262506	WNLRTRBMVRJNCN-UHFFFAOYSA-N	C(CCCCC(=O)O)(=O)O	HMDB0000448	115	LMFA01170048	C06104	196	124-04-9	己二酸	脂肪酰类	脂肪酸及其衍生物	Fatty Acyls	Fatty acid and derivatives	HY-W017522	HPLC≥98%	level1
0.91_157.0370m/z	M-H	C4H6N4O3	51.5	62.7	1.69	Allantoin	89.0246, 97.0045, 114.0311, 128.9009	157.037	157.037	0.91	NEG	2640.43	2803.33	2481.92	2641.89	0.00222693	POJWUDADGALRAB-UHFFFAOYSA-N	NC(=O)NC1NC(=O)NC1=O	HMDB0000462	89		C01551	204	97-59-6	尿囊素	其他		Others		HY-N0543	HPLC≥98%	level1
12.59_303.2330m/z	M-H	C20H32O2	61.5	72.9	0.06	Arachidonic acid	259.2439, 303.2332	303.233	303.233	12.59	NEG	5080.11	1854.93	1687.92	2874.32	0.00242285	YZXBAPSDXZZRGB-DOFZRALJSA-N	C(O)(=O)CCC/C=C\C/C=C\C/C=C\C/C=C\CCCCC	HMDB0001043	193	LMFA01030001	C00219	444899	506-32-1	花生四烯酸	脂肪酰类	脂肪酸及其衍生物	Fatty Acyls	Fatty acid and derivatives	HY-109590	HPLC≥98%	level1
5.36_187.0979m/z	M-H	C9H16O4	64.9	97	1.58	Azelaic acid	97.066, 125.0974, 187.0978	187.098	187.098	5.36	NEG	485340	487752	504489	492527	0.415166	BDJRBEYXGGNYIS-UHFFFAOYSA-N	C(CCCCCCCC(=O)O)(=O)O	HMDB0000784	5750	LMFA01170054	C08261	2266	123-99-9	壬二酸	脂肪酰类	脂肪酸及其衍生物	Fatty Acyls	Fatty acid and derivatives	HY-B0704	HPLC≥98%	level1
0.76_227.1139m/z	M+H	C9H14N4O3	54.4	75.7	0.04	Carnosine	156.0767, 158.9639, 164.0817, 180.0766, 181.1083, 209.1031, 210.0872, 212.0155, 227.0965, 227.1164	227.114	227.114	0.76	POS	4246.79	5552.36	3714.77	4504.64	0.0037971	CQOVPNPJLQNMDC-ZETCQYMHSA-N	NCCC(=O)N[C@@H](CC1=CN=CN1)C(O)=O	HMDB0000033	38		C00386	439224	305-84-0	肌肽	氨基酸及多肽类	多肽类	Amino Acids, Peptides and derivatives	Peptides	HY-W013494	HPLC≥98%	level1
8.88_408.2873n	M+NH4, 2M+H, 2M+Na, M+H-H2O	C24H40O5	68.1	86.8	-0.61	Cholic acid	355.263, 373.2736, 391.2825, 426.3208	391.284	391.284	8.88	POS	37788	37450.8	36639.3	37292.7	0.0314351	BHQCQFFYRZLCQQ-OELDTZBJSA-N	[C@]12([C@H](O)C[C@]3([H])C[C@H](O)CC[C@]3(C)[C@@]1([H])C[C@H](O)[C@]1(C)[C@@]([H])([C@@](C)([H])CCC(O)=O)CC[C@@]21[H])[H]	HMDB0000619	206	LMST04010001	C00695	221493	81-25-4	胆酸	甾体类	胆汁酸及其衍生物	Steroids	Bile acids and bile acid derivatives	HY-N0324	HPLC≥98%	level1
0.94_192.0274n	M-H2O-H, M-H	C6H8O7	57.5	88.8	2.08	Citric acid	88.0406, 111.0090, 111.0817, 112.0406, 128.0354, 129.0196, 130.0512, 131.0828, 154.9989, 173.0094	191.02	191.02	0.94	NEG	1.40953e+06	1.43121e+06	1.42203e+06	1.42092e+06	1.19774	KRKNYBCHXYNGOX-UHFFFAOYSA-N	OC(=O)CC(O)(CC(O)=O)C(O)=O	HMDB0000094	124		C00158	311	77-92-9	柠檬酸	有机酸及其衍生物		Organic acids and derivatives		HY-N1428	HPLC≥98%	level1
0.92_131.0697n	M+H-H2O, M+H	C4H9N3O2	49.3	50.9	1.6	Creatine	71.0298, 80.035, 86.0718, 113.0541, 114.0664	132.077	132.077	0.92	POS	39943.5	43400.6	41984.4	41776.2	0.0352144	CVSVTCORWBXHQV-UHFFFAOYSA-N	CN(CC(O)=O)C(N)=N	HMDB0000064	7		C00300	586	57-00-1	肌酸	有机酸及其衍生物		Organic acids and derivatives		HY-W010388	HPLC≥98%	level1
0.86_135.0303m/z	M+FA-H	C3H6O3	52.3	68	4.66	D-Lactic acid	71.0139, 72.9933, 75.0089, 89.0247, 96.9698, 117.0195, 134.0473, 134.8661, 134.8949, 135.0302	135.03	135.03	0.86	NEG	17074.2	16990.5	17745.1	17269.9	0.0145573	JVTAAEKCZFNVCJ-UWTATZPHSA-N	C[C@@H](O)C(O)=O	HMDB0001311	63094		C00256	61503	10326-41-7	D-乳酸	有机酸及其衍生物		Organic acids and derivatives		HY-111095	HPLC≥98%	level1
0.75_129.0791n	M+H, M+NH4	C6H11NO2	51.3	58.8	0.74	D-Pipecolic acid	56.9656, 84.045, 84.0814, 88.9531, 102.0223, 107.0012, 120.0326, 130.0169, 130.0863	147.113	147.113	0.75	POS	100547	106759	96411.6	101239	0.0853375	HXEACLLIILLPRG-RXMQYKEDSA-N	OC(=O)[C@H]1CCCCN1	HMDB0005960	58337			736316	1723-00-8	D-哌啶酸	氨基酸及多肽类	氨基酸类	Amino Acids, Peptides and derivatives	Amino Acids	HY-Y0181	HPLC≥98%	level1
1.51_267.0967n	M+Na, M+K	C10H13N5O4	55.5	78.3	-0.28	Deoxyguanosine	86.097, 159.0278, 174.0388, 290.0864	290.086	290.086	1.51	POS	158839	179649	165990	168159	0.141746	YKBGVTZYEHREMT-KVQBGUIXSA-N	NC1=NC2=C(N=CN2[C@H]2C[C@H](O)[C@@H](CO)O2)C(=O)N1	HMDB0000085	3395		C00330	187790	961-07-9	脱氧鸟苷	核苷酸及其衍生物		Nucleotides and derivatives	Purine nucleosides	HY-17563	HPLC≥98%	level1
1.56_252.0857n	M+Na, 2M+Na, M+K	C10H12N4O4	54.3	71.7	-0.46	Deoxyinosine	159.0278, 275.0748	275.075	275.075	1.56	POS	142689	156265	156507	151820	0.127974	VGONTNSXDCQUGY-RRKCRQDMSA-N	OC[C@H]1O[C@H](C[C@@H]1O)N1C=NC2=C1N=CNC2=O	HMDB0000071	3383		C05512	65058	890-38-0	脱氧肌苷	核苷酸及其衍生物		Nucleotides and derivatives	Purine nucleosides	HY-W008638	HPLC≥98%	level1
7.61_229.1447m/z	M-H	C12H22O4	69.5	80.2	0.56	Dodecanedioic acid	167.1442, 184.1345, 211.1343, 229.1446	229.145	229.145	7.61	NEG	104723	101206	103253	103061	0.0868729	TVIDDXQYHWJXFK-UHFFFAOYSA-N	C(CCCCCCCCCCC(=O)O)(=O)O	HMDB0000623	5596	LMFA01170009	C02678	12736	693-23-2	十二烷二酸	脂肪酰类	脂肪酸及其衍生物	Fatty Acyls	Fatty acid and derivatives	HY-W012241	HPLC≥98%	level1
10.70_453.2853n	M+H, M+Na	C21H44NO7P	67	88.9	-0.56	LysoPE(16:0/0:0)	57.0708, 62.0608, 71.0863, 282.2785, 313.2736, 393.2402, 436.285, 454.2924	454.293	454.293	10.7	POS	1977.33	2675.94	2990.99	2548.09	0.00214786	YVYMBNSKXOXSKW-HXUWFJFHSA-N	[C@](COP(=O)(O)OCCN)([H])(O)COC(CCCCCCCCCCCCCCC)=O	HMDB0011503	40776	LMGP02050002		9547069	53862-35-4		甘油磷脂	溶血磷脂酰乙醇胺	Glycerophospholipids	Lysophosphatidylethanolamine	856705P		level1
1.21_130.0513m/z	M-H	C5H9NO3	50.4	61.3	2.34	N-Acetyl-L-alanine	85.0297, 86.0613, 87.0090, 87.0453, 88.0406, 101.0247, 113.0247, 129.0197, 129.0391, 130.0511	130.051	130.051	1.21	NEG	47342.3	45853.3	45835.7	46343.8	0.0390645	KTHDTJVBEPMMGL-VKHMYHEASA-N	C[C@H](NC(C)=O)C(O)=O	HMDB0000766	5733			88064	97-69-8	N-乙酰-L-丙氨酸	氨基酸及多肽类	多肽类	Amino Acids, Peptides and derivatives	Peptides	HY-W004066	HPLC≥98%	level1
3.97_223.0851n	M+H, M+Na	C11H13NO4	51.5	50.5	2.72	N-Acetyl-L-tyrosine	136.0758, 137.0598, 139.0391, 150.0551, 153.0546, 164.0704, 165.0547, 181.0971, 182.0813, 224.0908	246.074	246.074	3.97	POS	291641	439077	465507	398742	0.336111	CAHKINHBCWCHCF-JTQLQIEISA-N	CC(=O)N[C@@H](CC1=CC=C(O)C=C1)C(O)=O	HMDB0000866	5827		C01657	68310	537-55-3	N-乙酰-L-酪氨酸	氨基酸及多肽类	氨基酸类	Amino Acids, Peptides and derivatives	Amino Acids	HY-W012382	HPLC≥98%	level1
2.85_280.1423n	M+H, M+Na	C14H20N2O4	55.7	58.7	-0.15	Valyltyrosine	55.0551, 72.0815, 136.0757, 182.0813, 281.1493	281.15	281.149	2.85	POS	337093	387622	375380	366698	0.309101	VEYJKJORLPYVLO-RYUDHWBXSA-N	CC(C)[C@H](N)C(=O)N[C@@H](CC1=CC=C(O)C=C1)C(O)=O	HMDB0029139	23812			7009554	3061-91-4	缬氨酰酪氨酸	氨基酸及多肽类	多肽类	Amino Acids, Peptides and derivatives	Peptides	HY-W009338	HPLC≥98%	level1
4.73_172.0983m/z	M-H	C8H15NO3	65.6	82.8	2.23	N-Acetylleucine	93.0346, 111.0817, 127.0767, 128.1083, 130.0874, 172.098	172.098	172.098	4.73	NEG	13894.8	13237.4	12803.6	13311.9	0.011221	WXNXCEHXYPACJF-ZETCQYMHSA-N	CC(C)C[C@H](NC(C)=O)C(O)=O	HMDB0011756	43866		C02710	70912	1188-21-2	N-乙酰亮氨酸	氨基酸及多肽类	多肽类	Amino Acids, Peptides and derivatives	Peptides	HY-59291	HPLC≥98%	level1
0.78_189.1599m/z	M+H	C9H20N2O2	53.6	70.2	0.71	N6,N6,N6-Trimethyl-L-lysine	60.0816, 72.0815, 84.0814, 130.0863, 144.1131, 189.1347, 189.1596	189.16	189.16	0.78	POS	8198.64	9483.19	8827.26	8836.36	0.00744843	MXNRLFUSFKVQSK-QMMMGPOBSA-N	C[N+](C)(C)CCCC[C@H](N)C([O-])=O	HMDB0001325	6161		C03793	440120	19253-88-4	N6,N6,N6-三甲基-L-赖氨酸	氨基酸及多肽类	氨基酸类	Amino Acids, Peptides and derivatives	Amino Acids	msmls-lot-230-01	HPLC≥98%	level1
2.79_218.1036m/z	M-H	C9H17NO5	62.1	78.8	0.8	Pantothenic acid	71.0139, 88.0406, 92.9278, 116.9074, 146.0825, 218.1033	218.103	218.104	2.79	NEG	47968.2	47449.8	49241.8	48219.9	0.040646	GHOKWGTUZJEAQD-ZETCQYMHSA-N	CC(C)(CO)[C@@H](O)C(=O)NCCC(O)=O	HMDB0000210	241		C00864	6613	79-83-4	泛酸	氨基酸及多肽类	多肽类	Amino Acids, Peptides and derivatives	Peptides	HY-N0681	HPLC≥98%	level1
10.40_315.2541m/z	2M-H	C9H18O2	64.2	67.1	0.16	Pelargonic acid	297.2445, 313.2388, 315.2542	315.254	315.254	10.4	NEG	630256	633069	641125	634817	0.535106	FBUKVWPVBMHYJY-UHFFFAOYSA-N	C(CCCCCCC(=O)O)C	HMDB0000847	5810	LMFA01010009	C01601	8158	112-05-0	壬酸	脂肪酰类	脂肪酸及其衍生物	Fatty Acyls	Fatty acid and derivatives	HY-N7057	HPLC≥98%	level1
4.24_165.0196m/z	M-H	C8H6O4	60.5	68.8	1.54	Phthalic acid	93.0345, 121.0297, 122.0614, 123.0462, 137.0244, 139.0398, 147.0453, 164.0725, 165.0194	165.019	165.02	4.24	NEG	172604	174861	173008	173491	0.146241	XNGIFLGASWRNHJ-UHFFFAOYSA-N	OC(=O)C1=CC=CC=C1C(O)=O	HMDB0002107	268522		C01606	1017	88-99-3	邻苯二甲酸	有机酸及其衍生物		Organic acids and derivatives		HY-I0508	HPLC≥98%	level1
4.27_159.0666m/z	M-H	C7H12O4	59	66.7	1.85	Pimelic acid	71.0140, 73.0297, 95.0504, 97.0660, 115.0767, 116.0717, 129.0198, 158.0825, 159.0305, 159.0667	159.066	159.067	4.27	NEG	21486.7	21531.3	21529.4	21515.8	0.0181363	WLJVNTCWHIRURA-UHFFFAOYSA-N	C(CCCCCC(=O)O)(=O)O	HMDB0000857	3280	LMFA01170051	C02656	385	111-16-0	庚二酸	脂肪酰类	脂肪酸及其衍生物	Fatty Acyls	Fatty acid and derivatives	HY-Y1139	HPLC≥98%	level1
3.18_154.0269n	M-H, 2M-H	C7H6O4	71.1	97.4	2.01	Protocatechuic acid	109.0296, 153.0195	153.019	153.02	3.18	NEG	2.33241e+07	2.37206e+07	2.43406e+07	2.37951e+07	20.0576	YQUVCSBJEUQKSH-UHFFFAOYSA-N	OC(=O)C1=CC(O)=C(O)C=C1	HMDB0001856	3277		C00230	72	99-50-3	原儿茶酸	有机酸及其衍生物		Organic acids and derivatives		HY-N0294	HPLC≥98%	level1
10.78_279.2316m/z	M+H	C18H30O2	57.6	54.7	-1.08	Punicic acid	57.0707, 67.055, 81.0705, 95.086, 109.1013, 123.1168, 137.1327, 149.0233, 279.2318	279.232	279.232	10.78	POS	43304.6	46314.6	48492.9	46037.4	0.0388063	CUXYLFPMQMFGPL-MRZTUZPCSA-N	C(O)(=O)CCCCCCC/C=C/C=C\C=C\CCCC	HMDB0030963		LMFA01030923	C08364	12309425	544-72-9	石榴酸	脂肪酰类	脂肪酸及其衍生物	Fatty Acyls	Fatty acid and derivatives	famls-lot-205-47	HPLC≥98%	level1
1.06_130.0500m/z	M+H	C5H7NO3	52.4	58.9	1.4	Pyroglutamic acid	70.0658, 71.0499, 84.045, 84.0813, 87.0045, 102.0554, 112.0877, 129.0548, 130.0499	130.05	130.05	1.06	POS	260202	292977	288795	280658	0.236575	ODHCTXKNWHHXJC-VKHMYHEASA-N	OC(=O)[C@@H]1CCC(=O)N1	HMDB0000267	3251		C01879	7405	98-79-3	焦谷氨酸	氨基酸及多肽类	氨基酸类	Amino Acids, Peptides and derivatives	Amino Acids	HY-76082	HPLC≥98%	level1
11.02_297.2436m/z	M-H	C18H34O3	58	56.6	0.11	Ricinoleic acid	183.0121, 279.2318, 297.1529, 297.2433	297.244	297.244	11.02	NEG	218976	226018	226761	223918	0.188747	WBHHMMIMDMUBKC-XFXZXTDPSA-N	CCCCCCC(O)C\C=C/CCCCCCCC(O)=O	HMDB0034297			C08365	5282942	141-22-0	蓖麻油酸	脂肪酰类	脂肪酸及其衍生物	Fatty Acyls	Fatty acid and derivatives	famls-lot-205-47	HPLC≥98%	level1
6.01_201.1135m/z	M-H	C10H18O4	67.8	88.3	1.45	Sebacic acid	89.0246, 139.113, 183.1026, 201.1132	201.113	201.113	6.01	NEG	99831.8	99157.7	99064.6	99351.4	0.0837462	CXMXRPHRNRROMY-UHFFFAOYSA-N	C(CCCCCCCCC(=O)O)(=O)O	HMDB0000792	4240	LMFA01170006	C08277	5192	111-20-6	癸二酸	脂肪酰类	脂肪酸及其衍生物	Fatty Acyls	Fatty acid and derivatives	HY-W014787	HPLC≥98%	level1
3.62_253.1186m/z	M+H	C12H16N2O4	56.1	65.7	1.15	Serylphenylalanine	166.0862, 188.0709, 194.0443, 206.0808, 207.1127, 212.0548, 225.1230, 235.1073, 253.0638, 253.1188	253.118	253.119	3.62	POS	41370	48092.2	45587.1	45016.4	0.0379457	PPQRSMGDOHLTBE-UWVGGRQHSA-N	N[C@@H](CO)C(=O)N[C@@H](CC1=CC=CC=C1)C(O)=O	HMDB0029046	23895			7009597	16875-28-8	丝氨酰苯丙氨酸	氨基酸及多肽类	多肽类	Amino Acids, Peptides and derivatives	Peptides			level1
1.69_269.1130m/z	M+H	C12H16N2O5	63	86.7	-0.85	Seryltyrosine	136.0756, 152.0568, 165.0546, 175.0387, 180.0655, 182.0812, 223.1076, 234.0764, 251.1030, 269.1125	269.113	269.113	1.69	POS	134080	149829	154820	146243	0.123273	MALNXHYEPCSPPU-UWVGGRQHSA-N	N[C@@H](CO)C(=O)N[C@@H](CC1=CC=C(O)C=C1)C(O)=O	HMDB0029051	23778			7021865	21435-27-8	丝氨酰酪氨酸	氨基酸及多肽类	多肽类	Amino Acids, Peptides and derivatives	Peptides			level1
9.84_379.2486n	M+H, M+Na, 2M+H, M+H-H2O	C18H38NO5P	62.8	87	-0.48	Sphingosine 1-phosphate	82.0658, 264.2687	380.256	380.256	9.84	POS	3000.01	4295.89	4084.64	3793.52	0.00319767	DUYSYHSSBDVJSM-KRWOKUGFSA-N	OP(OC[C@]([H])(N)[C@]([H])(O)/C=C/CCCCCCCCCCCCC)(=O)O	HMDB0000277	3891	LMSP01050001	C06124	5283560	26993-30-6	1-磷酸鞘氨醇	鞘脂类		Sphingolipids		S681500-1mg	HPLC≥98%	level1
9.64_302.3052m/z	M+NH4	C18H36O2	60.4	61.8	-0.71	Stearic acid	88.0762, 302.3052	302.305	302.305	9.64	POS	62209.1	69711.1	70625.2	67515.1	0.0569105	QIQXTHQIDYTFRH-UHFFFAOYSA-N	C(CCCCCCCC)CCCCCCCCC(=O)O	HMDB0000827	189	LMFA01010018	C01530	5281	57-11-4	硬脂酸	脂肪酰类	脂肪酸及其衍生物	Fatty Acyls	Fatty acid and derivatives	HY-B2219	HPLC≥98%	level1
4.85_173.0822m/z	M-H	C8H14O4	61.4	79.8	1.47	Suberic acid	61.9885, 83.0503, 93.0346, 111.0816, 129.0924, 130.0875, 173.0819	173.082	173.082	4.85	NEG	75441.3	73854.3	76099.6	75131.7	0.0633308	TYFQFVWCELRYAO-UHFFFAOYSA-N	OC(CCCCCCC(=O)O)=O	HMDB0000893	4243	LMFA01170001	C08278	10457	505-48-6	辛二酸	脂肪酰类	脂肪酸及其衍生物	Fatty Acyls	Fatty acid and derivatives	HY-W015300	HPLC≥98%	level1
1.34_117.0196m/z	M-H	C4H6O4	58.4	85.2	2.45	Succinic acid	73.0297, 99.009, 99.926, 116.9287, 117.0196	117.019	117.02	1.34	NEG	501642	519730	527449	516274	0.435182	KDYFGRWQOYBRFD-UHFFFAOYSA-N	C(CCC(=O)O)(=O)O	HMDB0000254	114	LMFA01170043	C00042	1110	110-15-6	琥珀酸	有机酸及其衍生物		Organic acids and derivatives		HY-N0420	HPLC≥98%	level1
0.92_203.1504m/z	M+H	C8H18N4O2	53.2	71.2	0.88	Symmetric dimethylarginine	60.0816, 85.029, 145.0495, 203.0525, 203.1504	203.15	203.15	0.92	POS	24842.2	27149	29366.3	27119.1	0.0228595	HVPFXCBJHIIJGS-LURJTMIESA-N	CN\C(NCCC[C@H](N)C(O)=O)=N/C	HMDB0003334	44873			169148	30344-00-4	对称二甲基精氨酸	氨基酸及多肽类	氨基酸类	Amino Acids, Peptides and derivatives	Amino Acids	HY-101410	HPLC≥98%	level1
9.27_257.1761m/z	M-H	C14H26O4	66.1	94.8	1.15	Tetradecanedioic acid	195.1757, 239.1652, 257.1759	257.176	257.176	9.27	NEG	58670.1	58839.3	61657.8	59722.4	0.0503418	HQHCYKULIHKCEB-UHFFFAOYSA-N	C(CCCCCCCCCCCCC(=O)O)(=O)O	HMDB0000872	5833	LMFA01170018	C11002	13185	821-38-5	十四烷二酸	脂肪酰类	脂肪酸及其衍生物	Fatty Acyls	Fatty acid and derivatives	HY-W011819	HPLC≥98%	level1
7.15_227.1292m/z	M-H	C12H20O4	53	53.7	1.19	Traumatic acid	71.0139, 89.0245, 101.0246, 165.1283, 181.072, 183.1391, 227.1291	227.129	227.129	7.15	NEG	70184.8	69121.9	69983.5	69763.4	0.0588057	MAZWDMBCPDUFDJ-VQHVLOKHSA-N	C(CC(=O)O)CCCCCC/C=C/C(=O)O	HMDB0000933	5882	LMFA01170002	C16308	5283028	6402-36-4	愈伤酸	脂肪酰类	脂肪酸及其衍生物	Fatty Acyls	Fatty acid and derivatives	HY-119358	HPLC≥98%	level1
8.43_243.1603m/z	M-H	C13H24O4	58.5	75.1	0.35	Tridecanedioic acid	181.1601, 198.1501, 225.1497, 243.1603	243.16	243.16	8.43	NEG	56166.6	56922.5	58162.2	57083.8	0.0481176	DXNCZXXFRKPEPY-UHFFFAOYSA-N	C(CCCCCCCCCCCC(=O)O)(=O)O	HMDB0002327	6622	LMFA01170014		10458	505-52-2	十三烷二酸	其他		Others		HY-128421	HPLC≥98%	level1
4.66_186.1139m/z	M+FA-H	C8H15NO	54.9	59.7	2.31	Tropine	79.9575, 80.9652, 107.0504, 125.0973, 186.1137	186.113	186.114	4.66	NEG	13053.3	11884.6	12451	12463	0.0105054	CYHOMWAPJJPNMW-DHBOJHSNSA-N	CN1[C@H]2CC[C@@H]1CC(O)C2						120-29-6	托品醇	生物碱		Alkaloids		HY-N7061	HPLC≥98%	level1
0.88_387.1152m/z	M+FA-H	C12H22O11	61.8	86.1	2.35	Turanose	61.9885, 71.0140, 89.0246, 96.9604, 101.0246, 113.0244, 119.0352, 179.0563, 341.1090, 387.1143	387.114	387.115	0.88	NEG	193540	188668	196651	192953	0.162646	RULSWEULPANCDV-PIXUTMIVSA-N	OC[C@@H](O)[C@@H](O)[C@H](O[C@H]1O[C@H](CO)[C@@H](O)[C@H](O)[C@H]1O)C(=O)CO	HMDB0011740	62463		C19636	5460935	547-25-1	松二糖	糖及糖苷类	糖类	Carbohydrates and Glycosides	Carbohydrates	HY-113334	HPLC≥98%	level1
3.23_278.1267n	M+H, M+Na	C14H18N2O4	54.3	59.3	0	Tyrosyl-Proline	116.0709, 120.0810, 132.0656, 136.0757, 149.0234, 199.0342, 262.0689, 262.1067, 278.9910, 279.1337	279.134	279.134	3.23	POS	542021	628355	613775	594717	0.501305	VNYDHJARLHNEGA-UHFFFAOYSA-N	NC(CC1=CC=C(O)C=C1)C(=O)N1CCCC1C(O)=O	HMDB0029113	86005			13055260		酪氨酰脯氨酸	氨基酸及多肽类	多肽类	Amino Acids, Peptides and derivatives	Peptides			level1
6.77_215.1290m/z	M-H	C11H20O4	71.6	94.8	0.72	Undecanedioic acid	153.1287, 197.1185, 215.0101, 215.129	215.129	215.129	6.77	NEG	172335	170567	176599	173167	0.145968	LWBHHRRTOZQPDM-UHFFFAOYSA-N	C(CCCCCCCCCC(=O)O)(=O)O	HMDB0000888	5846	LMFA01170007		15816	1852-04-6	十一烷二酸	脂肪酰类	脂肪酸及其衍生物	Fatty Acyls	Fatty acid and derivatives	HY-W014125	HPLC≥98%	level1
0.92_167.0214m/z	M-H	C5H4N4O3	55.6	84.3	1.82	Uric acid	96.0206, 123.0453, 124.0154, 167.0212	167.021	167.021	0.92	NEG	573552	563067	573052	569890	0.480378	LEHOTFFKMJEONL-UHFFFAOYSA-N	O=C1NC2=C(N1)C(=O)NC(=O)N2	HMDB0000289	88		C00366	1175	69-93-2	尿酸	咪唑嘧啶类		Imidazopyrimidines		HY-B2130	HPLC≥98%	level1
5.41_997.4978m/z	M+Na	C48H78O20	49.6	0	-0.11	Madecassoside		997.498	997.498	5.41	POS	73682.5	96431.9	144601	104905	0.0884276	BNMGUJRJUUDLHW-HCZMHFOYSA-N	C[C@@H]1[C@H]2C3=CC[C@@H]4[C@@]5(C)C[C@@H](O)[C@H](O)[C@@](C)(CO)[C@@H]5[C@H](O)C[C@@]4(C)[C@]3(C)CC[C@@]2(C(=O)O[C@@H]2O[C@H](CO[C@@H]3O[C@H](CO)[C@@H](O[C@@H]4O[C@@H](C)[C@H](O)[C@@H](O)[C@H]4O)[C@H](O)[C@H]3O)[C@@H](O)[C@H](O)[C@H]2O)CC[C@H]1C						34540-22-2	羟基积雪草苷	萜类	三萜类	Terpenes	Triterpenes	HY-N0568	HPLC≥98%	level2
4.55_288.0516m/z	M-H2O-H	C14H13NO7	56	0	0.79	Narciclasine		288.051	288.052	4.55	NEG	8240.74	7422.08	7076.11	7579.64	0.00638911	LZAZURSABQIKGB-AEKGRLRDSA-N	C1OC2=C(O1)C(=C3C(=C2)C4=CC(C(C(C4NC3=O)O)O)O)O		67049		C08533	72376	29477-83-6	水仙环素	生物碱		Alkaloids		HY-16563	HPLC≥98%	level2
7.83_199.1343m/z	M-H2O-H	C11H22O4	51.3	0	1.43	Monocaprylin		199.134	199.134	7.83	NEG	16990.2	17100	17346.5	17145.6	0.0144525	GHBFNMLVSPCDGN-UHFFFAOYSA-N	CCCCCCCC(=O)OCC(O)CO	HMDB0254850	320825			3033877		单辛酸甘油酯	其他		Others		S25951-500g	HPLC≥98%	level2
0.95_189.1235m/z	M+H	C8H16N2O3	53	42.6	0.63	N6-Acetyllysine	130.0500, 130.0864, 138.0432, 143.1178, 148.0271, 166.0380, 166.9877, 172.0967, 189.0881, 189.1234	189.123	189.124	0.95	POS	311564	343043	335910	330172	0.278312	DTERQYGMUDWYAZ-ZETCQYMHSA-N	CC(=O)NCCCC[C@H](N)C(O)=O	HMDB0000206	5216		C02727	92832	692-04-6	Nε-乙酰基-L-赖氨酸	氨基酸及多肽类	氨基酸类	Amino Acids, Peptides and derivatives	Amino Acids	HY-113426	HPLC≥98%	level2
4.74_621.2185m/z	2M+Na	C17H17NO4	40.2	0	-3.73	N-p-coumaroyl-Octopamine		621.221	621.218	4.74	POS	99628.8	88104.2	86251	91328	0.0769831	VATOSFCFMOPAHX-XCVCLJGOSA-N	OC(CNC(=O)\C=C\C1=CC=C(O)C=C1)C1=CC=C(O)C=C1	HMDB0032804	88726			23874492	66648-45-1	N-对香豆酰真蛸胺	生物碱		Alkaloids		DF0018-0010	HPLC≥98%	level2
1.04_217.1296m/z	M+H	C8H16N4O3	46.4	43.2	0.24	N-Acetylarginine	158.0812, 173.0776, 175.1193, 194.9826, 198.1124, 200.1033, 200.1280, 216.1230, 217.0501, 217.1301	217.13	217.13	1.04	POS	76494.5	91069	88383.2	85315.5	0.071915	SNEIUMQYRCDYCH-LURJTMIESA-N	CC(=O)N[C@@H](CCCNC(N)=N)C(O)=O	HMDB0004620				67427	155-84-0	N-α-乙酰-L-精氨酸	氨基酸及多肽类	多肽类	Amino Acids, Peptides and derivatives	Peptides	HY-W014130	HPLC≥98%	level2
3.74_387.1310m/z	M-H2O-H	C17H26O11	40	0	3.31	Morroniside		387.13	387.131	3.74	NEG	25737.7	23797.6	27185.6	25573.6	0.0215568	YTZSBJLNMIQROD-MIUNAIJKSA-N	COC(=O)C1=CO[C@@H](O[C@H]2O[C@H](CO)[C@@H](O)[C@@H](O)[C@H]2O)[C@@H]2[C@@H](C)O[C@@H](O)C[C@@H]12						25406-64-8	莫诺苷	萜类	单萜类	Terpenes	Monoterpenes	HY-N0532	HPLC≥98%	level2
9.07_172.1695m/z	M+NH4	C10H18O	46.8	2.91	-0.87	L-Borneol	130.9667, 132.1020, 148.9768, 149.9403, 154.0859, 154.1226, 171.1491, 172.0965, 172.1330, 172.1694	172.17	172.169	9.07	POS	24645.9	27866.4	28122.9	26878.4	0.0226566	DTGKSKDOIYIVQL-NQMVMOMDSA-N	CC1(C)[C@@H]2CC[C@]1(C)[C@H](O)C2						464-45-9	左旋龙脑	萜类	单萜类	Terpenes	Monoterpenes	JOT-10228	HPLC≥98%	level2
4.18_261.1240m/z	M+H	C14H16N2O3	47	0	2.51	Maculosin		261.123	261.124	4.18	POS	9608.55	7891.12	10697.8	9399.17	0.00792284	LSGOTAXPWMCUCK-RYUDHWBXSA-N	C1CC2C(=O)NC(C(=O)N2C1)CC3=CC=C(C=C3)O		68423		C10605	119404	4549-02-4	环(脯氨酸一酪氨酸)	氨基酸及多肽类	多肽类	Amino Acids, Peptides and derivatives	Peptides	HY-P1940	HPLC≥98%	level2
0.83_143.0353m/z	M-H2O-H	C6H10O5	42.6	12.2	2.18	Levoglucosan	100.0772, 101.0247, 102.0561, 113.0246, 114.9205, 115.0404, 125.0248, 126.0197, 142.0511, 143.0352	143.035	143.035	0.83	NEG	28730.2	25702.7	23249.7	25894.2	0.021827	TWNIBLMWSKIRAT-VFUOTHLCSA-N	[H][C@@]12OC[C@@H](O1)[C@@H](O)[C@H](O)[C@H]2O	HMDB0000640	4132			2724705	498-07-7	1,6-脱水-β-D-葡萄糖	糖及糖苷类	糖类	Carbohydrates and Glycosides	Carbohydrates	HY-W050145	HPLC≥98%	level2
1.59_203.1392m/z	M+H	C9H18N2O3	48.1	41.1	0.75	Leu-ala	60.0452, 86.097, 126.0552, 144.0656	203.139	203.139	1.59	POS	278956	313241	319775	303991	0.256243	HSQGMTRYSIHDAC-BQBZGAKWSA-N	CC(C)C[C@H](N)C(=O)N[C@@H](C)C(O)=O	HMDB0028922				81721	7298-84-2	亮氨酸-丙氨酸	氨基酸及多肽类	多肽类	Amino Acids, Peptides and derivatives	Peptides	HY-128434	HPLC≥98%	level2
0.88_357.1048m/z	M-H	C12H22O12	40.3	0	2.65	Lactobionic acid		357.104	357.105	0.88	NEG	31710.6	31856.3	33616.6	32394.5	0.0273063	JYTUSYBCFIZPBE-AMTLMPIISA-N	C(C1C(C(C(C(O1)OC(C(CO)O)C(C(C(=O)O)O)O)O)O)O)O		44767			7314	96-82-2	乳糖酸	糖及糖苷类	糖类	Carbohydrates and Glycosides	Carbohydrates	HY-N7059	HPLC≥98%	level2
5.36_277.0667m/z	M+FA-H	C8H12N2O6	41.9	0	-4.36	Kifunensine		277.068	277.067	5.36	NEG	12161.8	11473.9	11918.3	11851.3	0.00998984	OIURYJWYVIAOCW-UHFFFAOYSA-N	OCC1C(O)C(O)C(O)C2NC(=O)C(=O)N12	HMDB0253800				3829		几夫碱	生物碱		Alkaloids		HY-19332	HPLC≥98%	level2
1.55_197.0571m/z	M+FA-H	C7H8N2O2	42.5	0	2.41	Nudifloramide		197.057	197.057	1.55	NEG	22937.6	23841.9	23758.5	23512.7	0.0198195	JLQSXXWTCJPCBC-UHFFFAOYSA-N	CN1C=C(C=CC1=O)C(N)=O	HMDB0004193	7025		C05842	69698	701-44-0	1-甲基-6-氧代吡啶-3-甲酰胺	生物碱		Alkaloids		HY-113432	HPLC≥98%	level2
9.07_211.0979m/z	M+FA-H	C10H14O2	55.5	0	1.71	Nepetalactone		211.098	211.098	9.07	NEG	2923.72	2838.32	3136.82	2966.29	0.00250037	ZDKZHVNKFOXMND-NBEYISGCSA-N	[C@@]12([H])C(C)=COC(=O)[C@]1([H])[C@@H](C)CC2		41158	LMPR0102070013	C09791	161367		荆芥内酯	萜类	单萜类	Terpenes	Monoterpenes	HY-129434A	HPLC≥98%	level2
4.92_301.0354m/z	M-H	C15H10O7	46.8	0	0.21	Robinetin		301.035	301.035	4.92	NEG	29296.2	30158.6	28442.2	29299	0.024697	SOEDEYVDCDYMMH-UHFFFAOYSA-N	C1(O)=CC2OC(C3C=C(O)C(O)=C(O)C=3)=C(O)C(=O)C=2C=C1		49995	LMPK12111577	C10177	5281692		洋槐黄素	黄酮类	黄酮醇类	Flavonoids	Flavonols	HY-N1347	HPLC≥98%	level2
4.67_169.0510m/z	M+FA-H	C7H8O2	40.9	0	2.9	Orcinol		169.051	169.051	4.67	NEG	25226.7	26221.2	25120.7	25522.9	0.021514	OIPPWFOQEKKFEE-UHFFFAOYSA-N	CC1=CC(=CC(=C1)O)O		44798		C00727	10436	504-15-4	3,5-二羟基甲苯	其他		Others		HY-D0168	HPLC≥98%	level2
4.44_830.2839m/z	2M+NH4	C20H22O9	46.5	0	-3.27	Oxyresveratrol 2-O-beta-D-glucopyranoside		830.287	830.284	4.44	POS	5904.62	13153.3	5046.31	8034.73	0.00677271	UPUMEBJDZQEUFC-CUYWLFDKSA-N	OC[C@H]1O[C@@H](Oc2cc(O)ccc2/C=C/c2cc(O)cc(O)c2)[C@H](O)[C@@H](O)[C@@H]1O						392274-22-5	氧化白藜芦醇-2-O-Β-D-吡喃葡萄糖苷	苯丙素类	二苯乙烯苷类	Phenylpropanoids	Stilbenoids	HY-N3516	HPLC≥98%	level2
4.45_459.1415m/z	M-H	C22H24N2O9	47.8	0	1.24	Oxytetracycline		459.141	459.142	4.45	NEG	156436	159502	161853	159264	0.134248	JLGOGFIHBRJQHY-PXOLEDIWSA-N	[H][C@@]12[C@@H](O)[C@@]3([H])C(=C(O)C4=C(O)C=CC=C4[C@@]3(C)O)C(=O)[C@]1(O)C(=O)C(C(N)=O)=C(O)[C@H]2N(C)C	HMDB0014733			C06624	54715139	79-57-2	盐酸土霉素	酚类	单酚类	Phenols	Monophenols	HY-B0275A	HPLC≥98%	level2
3.23_154.0266n	M+H-H2O, M+H	C7H6O4	47.4	34.7	-0.02	Patulin	114.0551, 123.0443, 127.0868, 128.0708, 131.9743, 136.0761, 137.0234, 137.0597, 154.0862, 155.0339	155.034	155.034	3.23	POS	65166.6	81060.6	73113.3	73113.5	0.0616295	ZRWPUFFVAOMMNM-UHFFFAOYSA-N	OC1OCC=C2OC(=O)C=C12	HMDB0034299	71308		C16748	4696	149-29-1	展青霉素	其他		Others		HY-N6779	HPLC≥98%	level2
7.24_225.0654m/z	M+H	C13H8N2O2	41.1	0	-1.93	Phenazine-1-carboxylic acid		225.066	225.065	7.24	POS	3744.43	4691.78	4617.03	4351.08	0.00366766	JGCSKOVQDXEQHI-UHFFFAOYSA-N	C1=CC=C2C(=C1)N=C3C=CC=C(C3=N2)C(=O)O		460991			95069		吩嗪-1-羧酸	生物碱		Alkaloids		HY-33037	HPLC≥98%	level2
5.09_286.1066m/z	2M+NH4	C8H6O2	40	1.48	-3.01	Phthalide	165.0181, 176.0342, 245.0802, 250.0495, 268.0602, 269.0426, 269.0786, 285.0756, 286.0694, 286.1053	286.107	286.107	5.09	POS	62290.3	68184.9	69060.4	66511.9	0.0560648	WNZQDUSMALZDQF-UHFFFAOYSA-N	O=C1OCC2=CC=CC=C12	HMDB0032469	328569			6885	87-41-2	麦冬皂苷 B	甾体类	甾体皂苷类	Steroids	Steroidal saponins	HY-W015820	HPLC≥98%	level2
0.95_130.0865m/z	M+H	C6H11NO2	56.4	43.2	1.58	Pipecolinic acid	70.0658, 71.0499, 83.0609, 84.0449, 84.0813, 87.0045, 102.0554, 112.0869, 130.0499, 130.0863	130.086	130.087	0.95	POS	124901	126884	120110	123965	0.104494	HXEACLLIILLPRG-UHFFFAOYSA-N	OC(=O)C1CCCCN1	HMDB0000070	50		C00408	849	535-75-1	派可林酸	氨基酸及多肽类	氨基酸类	Amino Acids, Peptides and derivatives	Amino Acids	HY-Y0181	HPLC≥98%	level2
4.16_164.0721m/z	M-H	C9H11NO2	40.8	6.68	2.35	Polygonatine A	95.0505, 119.0505, 121.0298, 122.0615, 136.0405, 137.0246, 137.0611, 163.0617, 164.0355, 164.0721	164.072	164.072	4.16	NEG	15650.2	15460.2	15436	15515.5	0.0130784	KIANCDMZGQMIAL-UHFFFAOYSA-N	O=C1CCCn2c(CO)ccc21						400715-63-1	黄精碱A	生物碱		Alkaloids		STC2180110	HPLC≥98%	level2
11.42_449.1553m/z	M+Na	C24H26O7	42.9	1.09	-4.26	Praeruptorin B	384.1196, 385.1189, 403.1261, 408.1354, 409.1249, 421.1290, 426.1394, 426.1447, 444.1496, 449.1591	449.157	449.155	11.42	POS	231965	62117.4	44969	113017	0.0952654	PNTWXEIQXBRCPS-UWOGZXHISA-N	C/C=C(/C)C(=O)O[C@H]1c2c(ccc3ccc(=O)oc23)OC(C)(C)[C@H]1OC(=O)/C(C)=C\C						73069-28-0	白花前胡乙素	苯丙素类	香豆素类	Phenylpropanoids	Coumarins	HY-N0082	HPLC≥98%	level2
1.03_345.1768m/z	2M+H	C7H12N2O3	40	0.408	-0.04	Prolylglycine	118.0865	345.177	345.177	1.03	POS	27901.2	26284.7	27583.2	27256.4	0.0229752	RNKSNIBMTUYWSH-YFKPBYRVSA-N	OC(=O)CNC(=O)[C@@H]1CCCN1	HMDB0011178				6426709	2578-57-6	L-脯氨酰甘氨酸	氨基酸及多肽类	多肽类	Amino Acids, Peptides and derivatives	Peptides	HY-WAA0142	HPLC≥98%	level2
0.87_194.0791n	M+H, M+Na	C7H14O6	43.2	0	0.31	Quebrachitol		217.068	217.068	0.87	POS	20070	20753	19554.5	20125.8	0.0169647	DSCFFEYYQKSRSV-MBXCVVGISA-N	COC1C(C(C(C(C1O)O)O)O)O		44659			151108	642-38-6	L-白雀木醇	糖及糖苷类	糖类	Carbohydrates and Glycosides	Carbohydrates	HY-N2375	HPLC≥98%	level2
4.95_135.0437m/z	M+H-H2O	C8H8O3	48.5	10.8	-2.33	Isovanillin	53.0394, 79.0549, 91.0548, 95.0496, 106.0655, 107.0495, 134.0601, 135.0443	135.044	135.044	4.95	POS	57626.7	64473.7	61242.7	61114.4	0.0515151	JVTZFYYHCGSXJV-UHFFFAOYSA-N	COC1=C(C=C(C=C1)C=O)O		324054			12127		异香兰素	酚类	单酚类	Phenols	Monophenols	HY-I0637	HPLC≥98%	level2
4.52_773.3924m/z	2M+H	C19H30O8	42.1	0	-3.85	Roseoside		773.395	773.392	4.52	POS	1473.93	0	8042.52	3172.15	0.0026739	SWYRVCGNMNAFEK-MHXFFUGFSA-N	CC1=CC(=O)CC(C)(C)[C@@]1(O)/C=C/[C@@H](C)O[C@@H]1O[C@H](CO)[C@@H](O)[C@H](O)[C@H]1O						54835-70-0	长寿花糖甙	萜类	胡萝卜素	Terpenes	Carotenoids	STC6030205	HPLC≥95%	level2
4.08_175.0615m/z	M+FA-H	C6H10O3	48.5	14.7	2	Ketoisoleucine	85.066, 113.0611, 115.0402, 131.0718, 146.9616, 157.0507, 175.0616	175.061	175.061	4.08	NEG	31989	30859.1	30834.6	31227.5	0.0263226	JVQYSWDUAOAHFM-UHFFFAOYSA-N	CCC(C)C(=O)C(=O)O	HMDB0000491	122		C03465	47	1460-34-0	3-甲基-2-氧基戊酸	羧酸及衍生物		Carboxylic acid and derivatives		HY-113063	HPLC≥98%	level2
5.56_203.0352m/z	M-H2O-H	C11H10O5	40.6	0	1.19	Fraxinol		203.035	203.035	5.56	NEG	14199.3	13984	14438	14207.1	0.0119756	PBPNOAHYDPHKFH-UHFFFAOYSA-N	COc1cc2oc(=O)ccc2c(OC)c1O						486-28-2	白蜡树精	苯丙素类	香豆素类	Phenylpropanoids	Coumarins	B20042-20mg	HPLC≥98%	level2
4.80_287.0562m/z	M-H	C15H12O6	40.3	0	0.41	Isookanin		287.056	287.056	4.8	NEG	2982.39	2745.93	4318.39	3348.9	0.00282289	ZPVNWCMRCGXRJD-ZDUSSCGKSA-N	C1C(OC2=C(C1=O)C=CC(=C2O)O)C3=CC(=C(C=C3)O)O		52585			91196552		异奥卡宁	黄酮类	二氢黄酮类	Flavonoids	Flavanones	DY0453-0020	HPLC≥98%	level2
5.38_835.2454m/z	2M-H	C21H22O9	41.3	0	-0.13	Isoliquiritin		835.245	835.245	5.38	NEG	126626	122605	122175	123802	0.104356	YNWXJFQOCHMPCK-LXGDFETPSA-N	C1(O)C=CC(C(=O)/C=C/C2C=CC(O[C@@H]3O[C@H](CO)[C@@H](O)[C@H](O)[C@H]3O)=CC=2)=C(O)C=1		51827	LMPK12120021	C16978	5318591		异甘草苷	黄酮类	查尔酮类	Flavonoids	Chalcones	HY-N0765	HPLC≥98%	level2
5.23_165.1021m/z	M+NH4	C9H9NO	44.7	6.06	-1.08	Cinnamamide	69.0342, 72.0451, 83.0498, 85.029, 120.081, 124.0395, 138.055, 148.1121, 164.0702, 165.1022	165.102	165.102	5.23	POS	34586.7	39478.3	38369	37478	0.0315913	APEJMQOBVMLION-VOTSOKGWSA-N	C1=CC=C(C=C1)C=CC(=O)N		339915			5273472		肉桂酰胺	苯丙素类	简单苯丙素类	Phenylpropanoids	Simple phenylpropanoids	HY-W067479	HPLC≥98%	level2
4.76_717.1941m/z	2M-H	C18H17NO7	46.9	39.8	0.53	Clovamide	123.0454, 167.0352	717.194	717.194	4.76	NEG	410469	380699	410629	400599	0.337677	GPZFXSWMDFBRGS-UXONFWTHSA-N	O=C(O)C(N=C(O)C=CC1=CC=C(O)C(O)=C1)CC2=CC=C(O)C(O)=C2						53755-02-5		苯丙素类	简单苯丙素类	Phenylpropanoids	Simple phenylpropanoids	HY-122267	HPLC≥98%	level2
0.91_221.0902n	M+Na, M+K	C8H15NO6	59.5	21.5	1.36	Cyclic N-Acetyl-D-mannosamine	70.0659, 80.9484, 90.9772, 107.9671, 112.0508, 162.0073, 203.0525, 226.0686, 244.0791	244.079	244.079	0.91	POS	161247	180034	167268	169516	0.14289	OVRNDRQMDRJTHS-OZRXBMAMSA-N	CC(=O)N[C@@H]1[C@H](O)O[C@H](CO)[C@@H](O)[C@@H]1O	HMDB0001129	6024		C00645	11096158	7772-94-3	N-乙酰-D-甘露糖胺	糖及糖苷类	糖类	Carbohydrates and Glycosides	Carbohydrates	HY-W040154	HPLC≥98%	level2
0.95_242.0786m/z	M-H	C9H13N3O5	40	0	1.63	Cytarabine		242.078	242.079	0.95	NEG	27183.2	27154.8	27267	27201.7	0.0229291	UHDGCWIWMRVCDJ-CCXZUQQUSA-N	NC1=NC(=O)N(C=C1)[C@@H]1O[C@H](CO)[C@@H](O)[C@@H]1O	HMDB0015122	567		C02961	6253	147-94-4	阿糖胞嘧啶	糖及糖苷类	糖类	Carbohydrates and Glycosides	Carbohydrates	HY-13605	HPLC≥98%	level2
5.43_299.1037m/z	M+FA-H	C15H14N2O2	43.6	0	-0.08	Dehydrocrenatidine		299.104	299.104	5.43	NEG	26548.2	23537.3	25454.1	25179.9	0.0212249	LDWBTKDUAXOZRB-UHFFFAOYSA-N	C=Cc1ncc(OC)c2c1[nH]c1c(OC)cccc12						65236-62-6	去氢苦木碱	生物碱		Alkaloids		DQ0384	HPLC≥98%	level2
0.94_160.1333m/z	M+H	C8H17NO2	48.9	38.3	0.67	delta-Valerobetaine	55.0551, 60.0816, 72.0815, 83.0498, 101.0601, 116.0473, 160.0356, 160.1331	160.133	160.133	0.94	POS	84084.4	93066.6	86571.7	87907.6	0.0740999	CDLVFVFTRQPQFU-UHFFFAOYSA-N	C[N+](C)(C)CCCCC([O-])=O	HMDB0240732				14274897			其他		Others		HY-114202	HPLC≥98%	level2
4.92_166.0632n	M-H2O-H, M-H	C9H10O3	45.8	21.1	1.29	Desaminotyrosine	87.0089, 89.0246, 99.0089, 101.0244, 101.0610, 111.0085, 129.0194, 129.0558, 147.0299, 147.0450	165.056	165.056	4.92	NEG	11028.1	11048.7	11923	11333.3	0.00955315	NMHMNPHRMNGLLB-UHFFFAOYSA-N	OC(=O)CCC1=CC=C(O)C=C1	HMDB0002199	4148		C01744	10394	501-97-3	对羟基苯丙酸	苯丙素类	简单苯丙素类	Phenylpropanoids	Simple phenylpropanoids	HY-W015346	HPLC≥98%	level2
7.96_200.0702m/z	M+H	C12H9NO2	47.2	0	-2.01	Dictamine		200.071	200.07	7.96	POS	4613.62	4060.31	4649.81	4441.24	0.00374366	WIONIXOBNMDJFJ-UHFFFAOYSA-N	COC1=C2C=COC2=NC2=CC=CC=C12	HMDB0251209	43765		C10660	68085	484-29-7	白鲜碱	生物碱		Alkaloids		HY-N0849	HPLC≥98%	level2
8.01_181.1220m/z	M+H	C11H16O2	42.1	0	-1.89	Dihydroactinidiolide		181.122	181.122	8.01	POS	4873.7	5435.12	5758.05	5355.63	0.00451442	IMKHDCBNRDRUEB-UHFFFAOYSA-N	CC12CCCC(C)(C)C1=CC(=O)O2	HMDB0035240	90552			27209	15356-74-8	二氢猕猴桃内酯	萜类	胡萝卜素	Terpenes	Carotenoids	HY-W041301	HPLC≥98%	level2
5.09_287.0542m/z	M+H-H2O	C15H12O7	58.9	34.5	-2.71	Dihydromorin	213.0544, 215.0702, 227.0706, 241.0495, 245.0812, 259.0602, 269.0443, 286.0719, 286.1071, 287.0543	287.055	287.054	5.09	POS	127683	145994	139626	137768	0.116129	QIWOFDHUQPJCJF-LSDHHAIUSA-N	O=C1c2c(O)cc(O)cc2O[C@H](c2ccc(O)cc2O)[C@H]1O						18422-83-8	二氢桑色素	黄酮类	二氢黄酮醇类	Flavonoids	Flavanonols	DE0048	HPLC≥98%	level2
4.57_301.0357m/z	M-H2O-H	C15H12O8	49	0	1.13	Dihydromyricetin		301.035	301.036	4.57	NEG	14684.1	17055.2	12614.5	14784.6	0.0124624	KJXSIXMJHKAJOD-LSDHHAIUSA-N	C1(O)C=C2O[C@H](C3=CC(O)=C(O)C(O)=C3)[C@@H](O)C(=O)C2=C(O)C=1		3450	LMPK12113405	C02906	161557	27200-12-0	二氢杨梅素	黄酮类	二氢黄酮醇类	Flavonoids	Flavanonols	HY-N0112	HPLC≥98%	level2
4.78_421.0894m/z	2M-H	C9H9NO5	48.3	0.0202	1.28	DIMBOA	61.9885, 147.0327, 148.0406, 167.0352, 190.0513, 194.0827	421.089	421.089	4.78	NEG	1.55639e+06	1.52617e+06	1.52582e+06	1.53613e+06	1.29485	GDNZNIJPBQATCZ-UHFFFAOYSA-N	COC1=CC2=C(C=C1)N(O)C(=O)C(O)O2	HMDB0034864	66248		C04720	2358	15893-52-4	丁布	生物碱		Alkaloids		HY-N7432	HPLC≥98%	level2
7.83_221.0821m/z	M-H	C12H14O4	61	42.1	0.91	Ethyl ferulic acid	69.0348, 71.0504, 121.0298, 124.0405, 134.0375, 147.0091, 149.0972, 177.0926, 221.0818	221.082	221.082	7.83	NEG	168111	169436	176891	171479	0.144545	ATJVZXXHKSYELS-FNORWQNLSA-N	CCOC(=O)/C=C/c1ccc(O)c(OC)c1						4046-02-0	阿魏酸乙酯	苯丙素类	简单苯丙素类	Phenylpropanoids	Simple phenylpropanoids	HY-N0061	HPLC≥98%	level2
7.98_171.1030m/z	M-H	C9H16O3	49.7	0	1.81	Ethyl pivaloylacetate		171.103	171.103	7.98	NEG	9714.05	9839.21	9698.7	9750.66	0.00821912	VUYNTIDSHCJIKF-UHFFFAOYSA-N	CCOC(=O)CC(=O)C(C)(C)C		359560			86950		特戊酰基乙酸乙酯	其他		Others		HY-W076971	HPLC≥98%	level2
1.16_430.1928m/z	2M+NH4	C8H14O6	40.5	0	2.24	Ethylidene-glucose		430.192	430.193	1.16	POS	62736.5	67099.8	68973	66269.8	0.0558608	VZPBLPQAMPVTFO-UHFFFAOYSA-N	CC1OCC2OC(O)C(O)C(O)C2O1	HMDB0246614				259627		4,6-O-亚乙基-α-D-葡萄糖	糖及糖苷类	糖类	Carbohydrates and Glycosides	Carbohydrates	HY-N7433	HPLC≥98%	level2
9.88_351.1250m/z	M-H2O-H	C21H22O6	44	0	3.18	Fargesin		351.124	351.125	9.88	NEG	27381	28790	29460.3	28543.8	0.0240604	AWOGQCSIVCQXBT-LATRNWQMSA-N	COC1=C(C=C(C=C1)C2C3COC(C3CO2)C4=CC5=C(C=C4)OCO5)OC		71460		C16957	10926754		辛夷脂素	苯丙素类	木脂素类	Phenylpropanoids	Lignans	HY-N0719	HPLC≥98%	level2
3.69_331.1037m/z	M+FA-H	C13H18O7	51	48.8	0.93	Salicin	121.0294, 123.0454, 242.0459, 285.0967, 331.0992	331.103	331.104	3.69	NEG	96517.8	93179.8	97974.9	95890.8	0.0808292	NGFMICBWJRZIBI-UJPOAAIJSA-N	OC[C@H]1O[C@@H](OC2=C(CO)C=CC=C2)[C@H](O)[C@@H](O)[C@@H]1O	HMDB0003546	6948		C01451	439503	138-52-3	水杨甙	糖及糖苷类	糖苷类	Carbohydrates and Glycosides	Glycosides	HY-N0149	HPLC≥98%	level2
7.02_268.0981m/z	M-H	C16H15NO3	55.2	36.4	0.73	Ftaxilide	89.0243, 120.0458, 224.1081, 225.0555, 241.0505, 268.0979	268.098	268.098	7.02	NEG	15874.6	15807.6	16776.5	16152.9	0.0136158	LLECMGGNFBKPRH-UHFFFAOYSA-N	CC1=C(C(=CC=C1)C)NC(=O)C2=CC=CC=C2C(=O)O		314687			71895		2-(2,6-二甲基苯基氨基甲酰基)安息香酸	羧酸及衍生物		Carboxylic acid and derivatives		HY-B1040	HPLC≥98%	level2
3.75_607.3011m/z	2M+H	C17H21NO4	43.4	0	-0.51	Galanthamine N-Oxide		607.301	607.301	3.75	POS	22111.7	6826.54	12882.7	13940.3	0.0117507	LROQBKNDGTWXET-CSBKYJRVSA-N	O[C@H]1C=C[C@@]23CC[N@@+](C)([O-])CC4=CC=C(OC)C(O[C@@]3([H])C1)=C24						134332-50-6	加兰他明 N-氧化物	生物碱		Alkaloids		HY-N7263	HPLC≥98%	level2
4.83_209.0809m/z	M+H-H2O	C11H14O5	41.3	0	0.26	Genipin		209.081	209.081	4.83	POS	4042.5	4518.17	3735.55	4098.74	0.00345495	AZKVWQKMDGGDSV-BCMRRPTOSA-N	COC(=O)C1=COC(C2C1CC=C2CO)O		45285		C09780	442424	6902-77-8	京尼平	萜类	单萜类	Terpenes	Monoterpenes	HY-17389	HPLC≥98%	level2
9.26_199.1343m/z	M+FA-H	C10H18O	48.2	0	2.07	Geraniol		199.134	199.134	9.26	NEG	6917.74	6536.04	7148.35	6867.38	0.00578872	GLZPCOQZEFWAFX-JXMROGBWSA-N	OC/C=C(\C)/CC/C=C(\C)/C	HMDB0035155	41060	LMPR0102010016	C01500	637566	106-24-1	香叶醇	萜类	单萜类	Terpenes	Monoterpenes	HY-N6952	HPLC≥98%	level2
4.76_580.2242m/z	M+NH4	C24H34O15	48.7	0	1.1	Glomeratose A		580.224	580.224	4.76	POS	76611	85806	82189.3	81535.5	0.0687287	PQHNJDATPYXLIX-JKCNAQEDSA-N	COc1cc(/C=C/C(=O)O[C@H]2[C@H](O)[C@@H](CO)O[C@@]2(CO)O[C@H]2O[C@H](CO)[C@@H](O)[C@H](O)[C@H]2O)cc(OC)c1OC						202471-84-9	球腺糖A	苯丙素类		Phenylpropanoids		HY-N2498	HPLC≥98%	level2
1.16_256.1292m/z	M+NH4	C11H14N2O4	45.3	0	0.14	Glycyl-L-tyrosine		256.129	256.129	1.16	POS	5673.93	5691.62	4858	5407.85	0.00455844	XBGGUPMXALFZOT-VIFPVBQESA-N	NCC(=O)N[C@@H](CC1=CC=C(O)C=C1)C(O)=O	HMDB0028853	85762			92829	658-79-7	甘氨酰-L-酪氨酸	氨基酸及多肽类	多肽类	Amino Acids, Peptides and derivatives	Peptides	HY-W009592	HPLC≥98%	level2
3.77_551.2798m/z	2M+K	C16H20N2O	41.3	0	3.01	Huperzine B		551.278	551.28	3.77	POS	20650.6	23064.3	17678.7	20464.5	0.0172502	YYWGABLTRMRUIT-HWWQOWPSSA-N	CC1=CC2CC3=C(C=CC(=O)N3)C4(C1)C2CCCN4		67975		C09866	5462442	103548-82-9	石杉碱乙	生物碱		Alkaloids		B21167-20mg	HPLC≥97%	level2
3.36_153.0559m/z	M-H	C8H10O3	41.8	5.93	1.22	Hydroxytyrosol	109.0297, 153.0195	153.056	153.056	3.36	NEG	36509.9	37331.1	39433.1	37758	0.0318274	JUUBCHWRXWPFFH-UHFFFAOYSA-N	OCCC1=CC=C(O)C(O)=C1	HMDB0005784				82755	10597-60-1	羟基酪醇	酚类	多酚类	Phenols	Polyphenols	HY-N0570	HPLC≥98%	level2
0.72_134.0451m/z	M+H	C4H7NO4	40	13.7	2.24	Iminodiacetic acid	56.9656, 70.0659, 72.0815, 74.0243, 88.0399, 97.9918, 116.0022, 116.0708, 119.0182	134.045	134.045	0.72	POS	152382	176105	170189	166225	0.140116	NBZBKCUXIYYUSX-UHFFFAOYSA-N	OC(=O)CNCC(O)=O	HMDB0011753	34481		C19911	8897	142-73-4	亚氨基二乙酸	氨基酸及多肽类	氨基酸类	Amino Acids, Peptides and derivatives	Amino Acids	HY-W012683	HPLC≥98%	level2
5.30_323.1021m/z	2M+H	C9H7NO2	54.5	0	-1.74	Indole-3-carboxylic acid		323.103	323.102	5.3	POS	17989.6	18730.1	19653.8	18791.2	0.0158396	KMAKOBLIOCQGJP-UHFFFAOYSA-N	OC(=O)C1=CNC2=CC=CC=C12	HMDB0003320	3795		C19837	69867	771-50-6	3-吲哚甲酸	生物碱		Alkaloids		HY-40161	HPLC≥98%	level2
7.24_249.1483m/z	M+H	C15H20O3	51.8	0	-1.04	Rupestonic acid		249.149	249.148	7.24	POS	2752.93	3209.52	3495.58	3152.68	0.00265748	ZFHSKBJBODQVBX-UWJYBYFXSA-N	CC1CCC(CC2=C(C(=O)CC12)C)C(=C)C(=O)O		406807			3081082		一枝蒿酮酸	萜类	倍半萜类	Terpenes	Sesquiterpenes	HY-N3016	HPLC≥98%	level2
5.60_247.0249m/z	M+FA-H	C11H6O4	40	0	0.54	Xanthotoxol		247.025	247.025	5.6	NEG	12857	12611.4	13006.3	12824.9	0.0108105	JWVYQQGERKEAHW-UHFFFAOYSA-N	[H]OC1=C2OC(=O)C([H])=C([H])C2=C([H])C2=C1OC([H])=C2[H]	HMDB0029457	449370		C00841	65090	2009-24-7	花椒毒酚	苯丙素类	香豆素类	Phenylpropanoids	Coumarins	HY-30152	HPLC≥98%	level2
5.70_285.0408m/z	M-H	C15H10O6	43.6	0	1.17	Scutellarein		285.04	285.041	5.7	NEG	7151.94	7322.84	6979.77	7151.51	0.00602823	JVXZRQGOGOXCEC-UHFFFAOYSA-N	C1(O)=CC2OC(C3C=CC(O)=CC=3)=CC(=O)C=2C(O)=C1O	HMDB0128587	49585	LMPK12111160	C10184	5281697		野黄芩素	黄酮类	黄酮	Flavonoids	Flavones	HY-N0752	HPLC≥98%	level2
9.12_343.1176m/z	M+H	C19H18O6	45.2	0	0.08	Scutellarein tetramethyl ether		343.118	343.118	9.12	POS	7922.26	8970.54	7940.01	8277.61	0.00697744	URSUMOWUGDXZHU-UHFFFAOYSA-N	C1(OC)=CC2OC(C3C=CC(OC)=CC=3)=CC(=O)C=2C(OC)=C1OC	HMDB0030575	49592	LMPK12111167	C14472	96118	1168-42-9	4',5,6,7-四甲氧基黄酮	黄酮类	黄酮	Flavonoids	Flavones	HY-N4314	HPLC≥98%	level2
8.67_407.1512m/z	2M-H	C12H12O3	54.7	0	2.92	Senkyunolide C		407.15	407.151	8.67	NEG	7187.34	6236.18	6847.06	6756.86	0.00569556	NRENRLOUWSVYIA-WCIBSUBMSA-N	CCC/C=C1\OC(=O)c2ccc(O)cc21						91652-78-7	洋川芎内酯 C	其他		Others		DC0142-0005	HPLC≥98%	level2
0.89_166.0840m/z	M+Na	C7H13NO2	45	7.71	0.88	Stachydrine	84.9602, 102.9707, 166.0838	166.084	166.084	0.89	POS	21675.1	23816.1	22964.1	22818.4	0.0192343	CMUNUTVVOOHQPW-LURJTMIESA-N	C[N+]1(C)CCC[C@H]1C([O-])=O	HMDB0004827	7089		C10172	115244	471-87-4	盐酸水苏碱	生物碱		Alkaloids		HY-N0298	HPLC≥98%	level2
6.26_997.4114m/z	2M+H	C26H30N2O8	42.9	0	3.69	Strictosamide		997.408	997.411	6.26	POS	9371.07	24001.1	8402.42	13924.9	0.0117377	LBRPLJCNRZUXLS-IUNANRIWSA-N	C=CC1C2CC3C4=C(CCN3C(=O)C2=COC1OC5C(C(C(C(O5)CO)O)O)O)C6=CC=CC=C6N4		71298		C16724	10345799	23141-25-5	异长春花苷內酰胺	生物碱		Alkaloids		HY-N1198	HPLC≥98%	level2
4.59_686.3691m/z	2M+NH4	C21H22N2O2	41.1	0	-1.4	Strychnine		686.37	686.369	4.59	POS	38373.8	40792.3	28179.5	35781.9	0.0301616	QMGVPVSNSZLJIA-FVWCLLPLSA-N	C1CN2CC3=CCOC4CC(=O)N5C6C4C3CC2C61C7=CC=CC=C75		3463		C06522	441071	57-24-9	士的宁	生物碱		Alkaloids		DS0026-0020	HPLC≥98%	level2
4.62_443.1460m/z	M-H	C22H24N2O8	51.3	0	0.1	Tetracycline		443.146	443.146	4.62	NEG	13342.7	13828.3	13151.4	13440.8	0.0113296	NWXMGUDVXFXRIG-WESIUVDSSA-N	CC1(C2CC3C(C(=O)C(=C(C3(C(=O)C2=C(C4=C1C=CC=C4O)O)O)O)C(=O)N)N(C)C)O		2811		C06570	54675776	60-54-8	盐酸四环素	酚类	单酚类	Phenols	Monophenols	HY-B0474	HPLC≥98%	level2
5.36_301.0355m/z	M-H	C15H10O7	40.9	0	0.56	Tricetin		301.035	301.036	5.36	NEG	10056.9	10647.3	9319.57	10007.9	0.00843599	ARSRJFRKVXALTF-UHFFFAOYSA-N	C12C(=O)C=C(C3C=C(O)C(O)=C(O)C=3)OC=1C=C(O)C=C2O	HMDB0029620	44037	LMPK12110847	C10192	5281701	520-31-0	三粒小麦黄酮	黄酮类	黄酮	Flavonoids	Flavones	HY-131592	HPLC≥98%	level2
5.26_243.0300m/z	M-H	C13H8O5	44.1	0	0.37	Urolithin C		243.03	243.03	5.26	NEG	6853.02	6187.15	6627.94	6556.04	0.00552628	HHXMEXZVPJFAIJ-UHFFFAOYSA-N	OC1=CC2=C(C=C1)C1=C(C=C(O)C(O)=C1)C(=O)O2	HMDB0029218	86097			60198001		尿石素C	苯丙素类	香豆素类	Phenylpropanoids	Coumarins	HY-135897	HPLC≥98%	level2
4.29_403.1416m/z	2M-H	C11H10N2O2	41	0	1.13	Vasicinone		403.141	403.142	4.29	NEG	461287	440632	446898	449606	0.378986	SDIVYZXRQHWCKF-VIFPVBQESA-N	C1CN2C(=NC3=CC=CC=C3C2=O)C1O		68544		C10744	442935	486-64-6	鸭嘴花碱酮	生物碱		Alkaloids		HY-N1100	HPLC≥98%	level2
5.41_477.1286m/z	M+Na	C28H22O6	40.8	0.0228	-4.93	Viniferin	192.0655, 193.0730, 254.0821, 282.1005, 286.0721, 323.1021, 324.1102, 418.0916, 476.2190, 477.1292	477.131	477.129	5.41	POS	193919	201689	213730	203113	0.17121	FQWLMRXWKZGLFI-UHFFFAOYSA-N	OC1=CC=C(C=CC2=CC(O)=CC3=C2C(C(O3)C2=CC=C(O)C=C2)C2=CC(O)=CC(O)=C2)C=C1	HMDB0259817				366354		葡萄素	苯丙素类	二苯乙烯苷类	Phenylpropanoids	Stilbenoids	HY-N2854	HPLC≥98%	level2
6.50_151.1116m/z	M+H	C10H14O	40.6	0	-1.12	Carvacrol		151.112	151.112	6.5	POS	7244.73	7318.19	7785.28	7449.4	0.00627932	RECUKUPTGUEGMW-UHFFFAOYSA-N	C1(C(C)C)=CC=C(C)C(O)=C1	HMDB0035770	41096	LMPR0102090017	C09840	10364	499-75-2	香芹酚	萜类	单萜类	Terpenes	Monoterpenes	HY-N0711	HPLC≥98%	level2
1.14_182.0100m/z	M-H	C7H5NO5	40.6	11.4	2.56	Chelidamic acid	109.0296, 137.0246	182.009	182.01	1.14	NEG	46641.5	45005.7	49375	47007.4	0.0396239	XTLJJHGQACAZMS-UHFFFAOYSA-N	C1=C(NC(=CC1=O)C(=O)O)C(=O)O		424137			8743		白屈氨酸	氨基酸及多肽类	氨基酸类	Amino Acids, Peptides and derivatives	Amino acids	HY-W016349	HPLC≥98%	level2
9.57_315.2541m/z	2M-H	C9H18O2	47.4	0	0.1	4-Methyloctanoic acid		315.254	315.254	9.57	NEG	4861.41	4902.58	5015.85	4926.61	0.00415279	LEGGANXCVQPIAI-UHFFFAOYSA-N	C(CCC(C)CCCC)(=O)O	HMDB0031557	34664	LMFA01020244		62089	54947-74-9	4-甲基辛酸	羧酸及衍生物		Carboxylic acid and derivatives		HY-W010178	HPLC≥98%	level2
0.94_171.0416m/z	M-H2O-H	C6H10N2O5	50.1	0	2.53	Carglumic acid		171.041	171.042	0.94	NEG	8572.21	8344.68	7959.97	8292.29	0.00698982	LCQLHJZYVOQKHU-VKHMYHEASA-N	NC(=O)N[C@@H](CCC(O)=O)C(O)=O	HMDB0015673	44787		C05829	121396	1188-38-1	N-氨基甲酰-L-谷氨酸	氨基酸及多肽类	氨基酸类	Amino Acids, Peptides and derivatives	Amino acids	S82248-500mg	HPLC≥98%	level2
4.30_825.3573m/z	2M+H	C20H28O9	47.7	0	4.03	Bruceine E		825.354	825.357	4.3	POS	14740.9	6328.86	11070.8	10713.5	0.00903073	ZBXITHPYBBXZRG-UHFFFAOYSA-N	CC1=CC(O)C(O)C2(C)C1CC1OC(=O)C(O)C3(O)C4(C)OCC13C2C(O)C4O	HMDB0249403				14379939		鸦胆子素 E	萜类	三萜类	Terpenes	Triterpenes	B27056-20mg	HPLC≥95%	level2
1.17_244.0697n	M-H, M+FA-H	C9H12N2O6	48.3	40.3	0.55	1-beta-D-Arabinofuranosyluracil	140.0354, 143.0464, 152.0353, 153.0305, 163.0614, 185.0126, 200.0566, 225.0515, 243.0183, 243.0620	243.062	243.062	1.17	NEG	408040	405830	416516	410129	0.34571	DRTQHJPVMGBUCF-CCXZUQQUSA-N	C1=CN(C(=O)NC1=O)C2C(C(C(O2)CO)O)O				C16745	18323		阿糖尿苷	糖及糖苷类	糖类	Carbohydrates and Glycosides	Carbohydrates	HY-N6652	HPLC≥98%	level2
0.88_549.1685m/z	M+FA-H	C18H32O16	53.1	0	2.5	1-Kestose		549.167	549.168	0.88	NEG	15594.6	13684.2	14852	14710.3	0.0123997	VAWYEUIPHLMNNF-OESPXIITSA-N	OC[C@H]1O[C@@](CO)(OC[C@@]2(O[C@H]3O[C@H](CO)[C@@H](O)[C@H](O)[C@H]3O)O[C@H](CO)[C@@H](O)[C@@H]2O)[C@@H](O)[C@@H]1O	HMDB0011729			C03661	440080	470-69-9	蔗果三糖	糖及糖苷类	糖类	Carbohydrates and Glycosides	Carbohydrates	HY-N2579	HPLC≥98%	level2
7.37_231.0665m/z	M+FA-H	C12H10O2	41.8	0	1.13	1-Naphthaleneacetic acid		231.066	231.066	7.37	NEG	2479.73	2402.28	2866.44	2582.82	0.00217713	PRPINYUDVPFIRX-UHFFFAOYSA-N	OC(=O)CC1=C2C=CC=CC2=CC=C1	HMDB0032708	69522		C13014	6862	86-87-3	1-萘乙酸	醌类	萘醌类	Quinones	Naphthoquinones	HY-18570	HPLC≥98%	level2
9.46_299.2004m/z	M+H-H2O	C20H28O3	46.5	0	-0.53	15-Hydroxydehydroabietic acid		299.201	299.2	9.46	POS	4440.89	5750.02	5155.81	5115.58	0.00431207	ILQLITDRYFHAGM-NSISKUIASA-N	CC12CCCC(C1CCC3=C2C=CC(=C3)C(C)(C)O)(C)C(=O)O		985438			14487943		15-羟基去氢松香酸	萜类	二萜类	Terpenes	Diterpenes	DQ0045	HPLC≥98%	level2
4.48_195.0302m/z	M+FA-H	C8H6O3	43.8	8.2	1.97	2-Carboxybenzaldehyde	58.0299, 108.0456, 123.0454, 136.0167, 137.0247, 148.0407, 151.0403, 194.0458, 194.0824, 195.0299	195.03	195.03	4.48	NEG	45610.8	49817.2	49524.9	48317.6	0.0407284	DYNFCHNNOHNJFG-UHFFFAOYSA-N	C1=CC=C(C(=C1)C=O)C(=O)O		65893		C03057	8406	119-67-5	2-羧基苯甲醛	其他		Others		HY-Y1771	HPLC≥98%	level2
10.87_447.1588m/z	2M-H	C15H12O2	47.7	0	-3.02	2-Hydroxychalcone		447.16	447.159	10.87	NEG	5389.01	7876.87	6502.17	6589.35	0.00555436	AETKQQBRKSELEL-ZHACJKMWSA-N	C1=CC=C(C=C1)C=CC(=O)C2=CC=CC=C2O		67599		C09321	638276		2'-羟基查尔酮	黄酮类	查尔酮类	Flavonoids	Chalcones	HY-119931	HPLC≥98%	level2
6.54_159.1030m/z	M-H	C8H16O3	50.8	40.1	1.85	2-Hydroxyoctanoic acid	111.0089, 113.0974, 114.0928, 115.0764, 116.9287, 129.0196, 158.0825, 159.0301, 159.0673, 159.1029	159.103	159.103	6.54	NEG	10318.2	10519.3	10716.8	10518.1	0.00886602	JKRDADVRIYVCCY-UHFFFAOYSA-N	C(CCCCC)C(O)C(=O)O	HMDB0000711	35402	LMFA01050020		94180	617-73-2	2-羟基辛酸	羧酸及衍生物		Carboxylic acid and derivatives		HY-W015444	HPLC≥98%	level2
2.73_113.0600m/z	M+H	C6H8O2	41.8	0	2.59	2-Methylcyclopentane-1,3-dione		113.06	113.06	2.73	POS	85465.4	92758.3	89287.2	89170.3	0.0751643	HXZILEQYFQYQCE-UHFFFAOYSA-N	O=C1CCC(=O)C1C						765-69-5	2-甲基-1,3-环戊二酮	其他		Others		HY-W012944	HPLC≥98%	level2
8.07_251.0927m/z	M+FA-H	C12H14O3	41.5	0	0.81	2-Pentanoylbenzoic Acid		251.092	251.093	8.07	NEG	11838.9	12523.7	12801.7	12388.1	0.0104423	SWAMOIJQDQZLRX-UHFFFAOYSA-N	CCCCC(=O)c1ccccc1C(=O)O						550-37-8	2-戊酰基苯甲酸	羧酸及衍生物		Carboxylic acid and derivatives		STC3220120	HPLC≥98%	level2
2.28_100.0761m/z	M+H	C5H9NO	46.6	32.8	4.37	2-Piperidone	56.0503, 60.0452, 100.0761	100.076	100.076	2.28	POS	111003	121960	118846	117270	0.09885	XUWHAWMETYGRKB-UHFFFAOYSA-N	O=C1CCCCN1	HMDB0011749	62467			12665	675-20-7	2-氮己环酮	生物碱		Alkaloids		HY-W042193	HPLC≥98%	level2
4.34_151.0404m/z	M-H	C8H8O3	52.6	24.7	1.87	3',4'-Dihydroxyacetophenone	107.0504, 109.0295, 123.0089, 123.0454, 151.0404	151.04	151.04	4.34	NEG	213071	217998	219309	216793	0.182741	UCQUAMAQHHEXGD-UHFFFAOYSA-N	CC(=O)C1=CC(O)=C(O)C=C1	HMDB0029661	68484		C10675	14530	1197-09-7	3,4-二羟基苯乙酮	酚类	多酚类	Phenols	Polyphenols	HY-N1775	HPLC≥98%	level2
2.75_137.0233m/z	M+H-H2O	C7H6O4	41.5	0	0.04	3,4,5-Trihydroxybenzaldehyde		137.023	137.023	2.75	POS	17023	13665.8	15649.6	15446.1	0.01302	RGZHEOWNTDJLAQ-UHFFFAOYSA-N	OC1=CC(C=O)=CC(O)=C1O	HMDB0246043	423155			83651		五倍子醛	酚类	多酚类	Phenols	Polyphenols	B28029-25mg	HPLC≥98%	level2
5.16_346.1274m/z	2M+NH4	C9H8O3	49.1	0	-3.34	3-Coumaric acid		346.129	346.127	5.16	POS	39235.9	44406.8	46624.9	43422.5	0.0366021	KKSDGJDHHZEWEP-SNAWJCMRSA-N	OC(=O)\C=C\C1=CC(O)=CC=C1	HMDB0001713	305		C12621	637541	14755-02-3	3-羟基肉桂酸	苯丙素类	简单苯丙素类	Phenylpropanoids	Simple phenylpropanoids	S61783	HPLC≥98%	level2
8.05_187.1343m/z	M-H	C10H20O3	52.6	46.2	1.51	3-Hydroxycapric acid	59.014, 125.0974, 141.1288, 187.0978, 187.1341	187.134	187.134	8.05	NEG	461020	478673	487384	475692	0.400975	FYSSBMZUBSBFJL-VIFPVBQESA-N	C(C[C@@H](O)CCCCCCC)(=O)O	HMDB0002203	35601	LMFA01050246		5312799	19526-23-9	3-羟基癸酸	羧酸及衍生物		Carboxylic acid and derivatives		HY-113057	HPLC≥98%	level2
9.84_215.1654m/z	M-H	C12H24O3	49.6	24.8	0.72	3-Hydroxydodecanoic acid	59.014, 215.0101, 215.1652	215.165	215.165	9.84	NEG	275032	285191	291368	283864	0.239277	MUCMKTPAZLSKTL-NSHDSACASA-N	C(C[C@@H](O)CCCCCCCCC)(=O)O	HMDB0000387	35607	LMFA01050252		5312805	45162-48-9	β-羟基月桂酸	羧酸及衍生物		Carboxylic acid and derivatives		HY-113107	HPLC≥98%	level2
1.16_183.0889n	M+NH4, 2M+Na	C9H13NO3	40.3	0	-3.37	4'-O-Methylpyridoxine		389.168	389.167	1.16	POS	32931.9	38561.7	36169.2	35887.6	0.0302507	SVINQHQHARVZFF-UHFFFAOYSA-N	COCC1=C(CO)C=NC(C)=C1O	HMDB0029455	86281			76581	1464-33-1	银杏毒素	生物碱		Alkaloids		HY-N8157	HPLC≥98%	level2
4.26_147.0551m/z	M+H	C8H6N2O	46	0	-1.37	4(3H)-Quinazolinone		147.055	147.055	4.26	POS	17356.1	21376.8	19981.2	19571.4	0.0164973	QMNUDYFKZYBWQX-UHFFFAOYSA-N	OC1=NC=NC2=CC=CC=C12	HMDB0246465	44722			63112	491-36-1	4-喹唑啉醇	生物碱		Alkaloids		HY-W018800	HPLC≥98%	level2
5.80_323.1018m/z	2M+H	C9H7NO2	40.5	0	-2.6	4-Hydroxy-1H-indole-3-carbaldehyde		323.103	323.102	5.8	POS	4546.36	2150.35	3365.71	3354.14	0.0028273	QLBZIZLLMNWTHG-UHFFFAOYSA-N	O=Cc1c[nH]c2cccc(O)c12						81779-27-3	4-羟基-1H-吲哚-3-甲醛	生物碱		Alkaloids		HY-W091541	HPLC≥98%	level2
5.02_154.0149m/z	M-H	C6H5NO4	43.4	0	1.94	4-Nitrocatechol		154.015	154.015	5.02	NEG	15565.7	14091.8	16729.9	15462.5	0.0130338	XJNPNXSISMKQEX-UHFFFAOYSA-N	OC1=C(O)C=C(C=C1)[N+]([O-])=O	HMDB0002916	58136		C02235	3505109	3316-09-4	4-硝基儿茶酚	酚类	多酚类	Phenols	Polyphenols	HY-W066890	HPLC≥98%	level2
5.86_251.1640m/z	M+H	C15H22O3	53.2	0	-0.67	5-Hydroxyprocurcumenol		251.164	251.164	5.86	POS	2536.27	3770.59	2897.35	3068.07	0.00258617	MBUWIGIPGMJVMN-UHFFFAOYSA-N	CC(C)=C1CC2(O)C(CCC2(C)O)C(C)=CC1=O	HMDB0034721	90162			14633011	129673-90-1	原莪术二醇	萜类	倍半萜类	Terpenes	Sesquiterpenes	B23252-5mg	HPLC≥98%	level2
4.85_645.2178m/z	2M+H	C16H18O7	41.1	0	0.03	5-O-Cinnamoylquinic acid		645.218	645.218	4.85	POS	121677	153882	135042	136867	0.115369	WTMHIVNZOSRKJU-VIUXVBALSA-N	O=C(/C=C/c1ccccc1)O[C@@H]1C[C@@](O)(C(=O)O)C[C@@H](O)[C@@H]1O						6470-68-4	5-O-肉桂酰奎宁酸	苯丙素类	简单苯丙素类	Phenylpropanoids	Simple phenylpropanoids	DR0137	HPLC≥98%	level2
0.94_211.0690m/z	M+Na	C7H12N2O4	42.1	0	0.4	Aceglutamide		211.069	211.069	0.94	POS	6077.6	7563.86	7300.92	6980.8	0.00588432	KSMRODHGGIIXDV-YFKPBYRVSA-N	CC(=O)N[C@@H](CCC(N)=O)C(O)=O	HMDB0006029	58344			182230	2490-97-3	N-乙酰-L-谷氨酰胺	氨基酸及多肽类	氨基酸类	Amino Acids, Peptides and derivatives	Amino acids	HY-B1065	HPLC≥98%	level2
5.25_197.0805m/z	M+H	C10H12O4	51.3	0	-1.8	Acetosyringone		197.081	197.081	5.25	POS	3704.17	4607.17	4047.01	4119.45	0.00347241	OJOBTAOGJIWAGB-UHFFFAOYSA-N	CC(=O)C1=CC(=C(C(=C1)OC)O)OC		43832		C10664	17198	2478-38-8	乙酰丁香酮	其他		Others		HY-W009884	HPLC≥98%	level2
10.34_299.2229m/z	M+FA-H	C16H30O2	42.7	0	0.37	Ambroxdiol		299.223	299.223	10.34	NEG	2476.52	2717.31	2556.07	2583.3	0.00217754	AIALTZSQORJYNJ-LQKXBSAESA-N	CC1(C)CCC[C@@]2(C)[C@H]1CC[C@@](C)(O)[C@@H]2CCO						38419-75-9	香紫苏二醇	酚类	单酚类	Phenols	Monophenols	ST06570220	HPLC≥98%	level2
0.86_175.0578m/z	M+Na	C5H12O5	43.6	0	0.57	Arabinitol		175.058	175.058	0.86	POS	8670.97	7266.71	8829.2	8255.62	0.00695891	HEBKCHPVOIAQTA-IMJSIDKUSA-N	OC[C@H](O)C(O)[C@@H](O)CO	HMDB0001851	141		C00532	439255	7643-75-6	L-(-)-阿拉伯糖醇	糖及糖苷类	糖类	Carbohydrates and Glycosides	Carbohydrates	HY-W040141	HPLC≥98%	level2
9.77_444.2044n	M+Na, M+K, M+H	C27H28N2O4	52.6	38.8	-1.2	Aurantiamide acetic acid	86.097, 105.0338, 125.0, 184.0734, 467.1943	467.194	467.194	9.77	POS	309551	334888	332304	325581	0.274442	VZPAURMDJZOGHU-SKCDSABHSA-N	O=C(OCC(N=C(O)C(N=C(O)C=1C=CC=CC1)CC=2C=CC=CC2)CC=3C=CC=CC3)C					124319	56121-42-7	金色酰胺醇酯	氨基酸及多肽类	多肽类	Amino Acids, Peptides and derivatives	Peptides	HY-N2905	HPLC≥98%	level2
4.67_447.1530m/z	M-H	C19H28O12	43	0	4.84	Barlerin		447.151	447.153	4.67	NEG	30423.5	29867.4	23065.3	27785.4	0.0234212	ARFRZOLTIRQFCI-NGQYDJQZSA-N	COC(=O)C1=CO[C@@H](O[C@@H]2O[C@H](CO)[C@@H](O)[C@H](O)[C@H]2O)[C@H]2[C@@H]1[C@H](O)C[C@]2(C)OC(C)=O						57420-46-9	8-O-乙酰山栀苷甲酯	萜类	单萜类	Terpenes	Monoterpenes	HY-N0758	HPLC≥98%	level2
12.45_256.2632m/z	M+NH4	C16H30O	46.2	6.07	-1.05	Bombykol	88.0762, 256.2632	256.264	256.263	12.45	POS	13142.4	15358.2	18069.3	15523.3	0.013085	CIVIWCVVOFNUST-SCFJQAPRSA-N	C(=C/C=C\CCC)\CCCCCCCCCO		36465	LMFA05000007	C16873	445128		蚕蛾醇	其他		Others		HY-N7145	HPLC≥98%	level2
0.87_127.0505m/z	M+H	C5H6N2O2	51.1	8.22	2.02	1-Imidazoleacetic Acid	86.9932, 93.0207, 99.0445, 100.0247, 102.9707, 105.0036, 109.0287, 118.0351, 127.0391, 127.0501	127.05	127.05	0.87	POS	29305.2	32257.6	30970.5	30844.4	0.0259997	QAFBDRSXXHEXGB-UHFFFAOYSA-N	OC(=O)CN1C=CN=C1	HMDB0029736	456042			656129	22884-10-2	1-咪唑乙酸	其他		Others		HY-W010448	HPLC≥98%	level2
3.77_523.2487m/z	2M+H	C11H19NO6	40.7	0	-2	(2RS)-Lotaustralin		523.25	523.249	3.77	POS	19515.2	27562.4	19415.5	22164.4	0.018683	WEWBWVMTOYUPHH-GXUZYPEDSA-N	N#CC(OC1OC(CO)C(O)C(O)C1O)(C)CC							百脉根苷	生物碱		Alkaloids		B28062-10mg	HPLC≥98%	level2
2.08_385.1393m/z	M+NH4	C20H17NO6	50.4	65.9	-0.29	Pareirubrine	175.0628, 267.065, 284.0916, 326.1023	385.139	385.139	2.08	POS	272852	290523	321879	295085	0.248736	VEZOPPGUPLMWKT-UHFFFAOYSA-N	COC1=C(C(=C2C3=C(C(=C(C(=O)C=C3)O)OC)C4=NC=CC1=C24)OC)OC					197551									level3
13.00_432.2016m/z	M+NH4	C23H26O7	55.1	82	-0.11	cniforin B	70.3631, 72.1201, 74.2350, 83.0497, 145.0275, 202.7923, 245.0829, 251.5678, 327.1229, 432.1998	432.202	432.202	13	POS	89874.2	116608	131035	112506	0.0948345	CBADSRIBFMZVLJ-XTLGIRLXSA-N	C/C=C(/C)\C(=O)OC(C)(C)[C@@H]1[C@@H](C2=C(O1)C=CC3=C2OC(=O)C=C3)OC(=O)C(C)C						103654-58-6								level3
5.96_302.1018m/z	M+NH4	C16H12O5	50.5	59.7	-1.78	Geraldone	123.0443, 150.0548, 151.0627, 152.0706, 192.0653, 193.0733, 194.0812, 215.0706, 243.0649, 260.0920	302.102	302.102	5.96	POS	25643.5	28821.6	27929.8	27465	0.023151	OUMMPAFEQHTYIZ-UHFFFAOYSA-N	C1(O)=CC2OC(C3C=C(OC)C(O)=CC=3)=CC(=O)C=2C=C1	HMDB0133330	48479	LMPK12110043	C10047	5281618									level3
5.14_148.0407m/z	M-H2O-H	C8H9NO3	52.9	69.7	2.05	griffonin qt	71.014, 92.051, 120.0457, 130.0303, 147.0323, 148.0407	148.04	148.041	5.14	NEG	642062	657111	696625	665266	0.560773	SIKDHUUZRZDYPO-ZXHNMSBYSA-N	C1=C/C(=C\C#N)/[C@@H]([C@@H]([C@@H]1O)O)O						63492-69-3								level3
10.47_313.2386m/z	M+FA-H	C17H32O2	51.3	59.3	0.63	heptadec-10-enoic acid	155.1438, 157.0873, 171.1028, 185.1185, 295.2279, 313.2383	313.238	313.239	10.47	NEG	239623	243513	249607	244248	0.205884	GDTXICBNEOEPAZ-UHFFFAOYSA-N	CCCCCCC=CCCCCCCCCC(O)=O	HMDB0244268				4385123									level3
9.99_295.1916m/z	M+FA-H	C16H26O2	51.2	61.7	0.34	hexadeca-7,10,13-trienoic acid	233.1905, 251.2011, 295.1913	295.191	295.192	9.99	NEG	4767.35	4696.25	5041.21	4834.94	0.00407551	KBGYPXOSNDMZRV-UHFFFAOYSA-N	CCC=CCC=CCC=CCCCCCC(O)=O	HMDB0302990				2826712									level3
1.24_175.0252m/z	M-H2O-H	C6H10O7	50.3	55.9	1.87	hexuronate	69.0348, 87.0453, 113.0247, 117.0197, 131.0352, 146.9614, 157.0145, 175.0249	175.025	175.025	1.24	NEG	65514.8	62488.3	63804.8	63936	0.0538935	AEMOLEFTQBMNLQ-UHFFFAOYSA-N	OC1OC(C(O)C(O)C1O)C(O)=O	HMDB0247881				610									level3
5.13_269.0800m/z	M+H	C16H12O4	51.7	66.5	-3.3	Isodalbergin	137.0233, 195.0803, 223.0752, 241.0856, 269.0808	269.081	269.08	5.13	POS	247085	277260	280066	268137	0.226021	JHRWCFFXJIFILI-UHFFFAOYSA-N	OC1C(OC)=CC2C(C3C=CC=CC=3)=CC(=O)OC=2C=1		48369	LMPK12100007		5318543									level3
5.96_241.1083m/z	M+FA-H	C11H16O3	54.3	73.4	0.6	isololiolide	197.1184, 241.1082	241.108	241.108	5.96	NEG	53658	54883.4	55435.5	54659	0.0460737	XEVQXKKKAVVSMW-CPCISQLKSA-N	C[C@]12C[C@H](CC(C1=CC(=O)O2)(C)C)O														level3
5.20_267.0644m/z	M+H-H2O	C16H12O5	50.5	66	-2.59	Izalpinin	221.0597, 239.0703, 249.0545, 267.065	267.065	267.064	5.2	POS	81101.6	85941.3	84303.1	83782	0.0706223	PVJNLMXWZXXHSZ-UHFFFAOYSA-N	C1(OC)=CC2OC(C3C=CC=CC=3)=C(O)C(=O)C=2C(O)=C1		50072	LMPK12111656		5318691									level3
5.18_192.0652m/z	M+NH4	C10H6O3	50.2	54	-1.62	juglone	122.0601, 150.0549, 192.0643	192.066	192.065	5.18	POS	8.74108e+06	9.97636e+06	9.79588e+06	9.50444e+06	8.01158	KQPYUDDGWXQXHS-UHFFFAOYSA-N	OC1=CC=CC2=C1C(=O)C=CC2=O	HMDB0030773	44061		C03840	3806	481-39-0								level3
6.98_290.2686m/z	M+NH4	C16H32O3	51.7	63.2	-1.3	Juniperic acid	88.0763, 228.2322, 290.2689	290.269	290.269	6.98	POS	66664.1	72375.6	69987.1	69675.6	0.0587316	UGAGPNKCDRTDHP-UHFFFAOYSA-N	C(CCCCCCCCCCCCCO)CC(=O)O	HMDB0006294	58386	LMFA01050051	C18218	10466	506-13-8								level3
2.39_253.0834m/z	M+FA-H	C10H12N2O3	52.8	70	1.74	Kynurenin	176.0355, 192.0671, 208.0612, 235.0725, 253.0829	253.083	253.083	2.39	NEG	18272.7	18999.3	18673.6	18648.5	0.0157194	YGPSJZOEDVAXAB-UHFFFAOYSA-N	NC(CC(=O)C1=CC=CC=C1N)C(O)=O	HMDB0250769	72		C01718	846	343-65-7								level3
3.77_227.1040m/z	M-H	C10H16N2O4	50.8	63.2	1.03	Longitubanine A	71.014, 82.0299, 89.0246, 101.0245, 114.0563, 127.0878, 163.0613, 181.0719, 183.114, 227.104	227.104	227.104	3.77	NEG	57425.9	62443.2	62802.1	60890.4	0.0513263	NWUDALIQMUEQSX-UHFFFAOYSA-N	CC1=CCOC1NC(=O)CCC(C(=O)O)N					102377982									level3
1.77_421.1618m/z	2M-H	C10H13NO4	53	74.7	0.34	methyl 3-hydroxytyrosinate	150.0562, 192.0668, 210.0773	421.162	421.162	1.77	NEG	1.60614e+07	1.65461e+07	1.64418e+07	1.63498e+07	13.7817	XBBDACCLCFWBSI-UHFFFAOYSA-N	COC(=O)C(N)CC1=CC(O)=C(O)C=C1	HMDB0254424				424631									level3
4.71_287.0200m/z	M-H2O-H	C14H10O8	50.4	58.7	0.99	Methyl brevifolincarboxylate	243.0299, 287.0198	287.02	287.02	4.71	NEG	61513.6	59222.7	60348.5	60361.6	0.0508806	JNWDNAASYHRXMG-UHFFFAOYSA-N	COC(=O)C1CC(=O)C2=C1C3=C(C(=C(C=C3C(=O)O2)O)O)O					5319518									level3
7.41_169.0873m/z	M+FA-H	C8H12O	51.2	59.8	2.32	methylene cycloheptanone	71.0504, 123.0815, 125.0974, 169.0874	169.087	169.087	7.41	NEG	64720.6	63522.5	65244.3	64495.8	0.0543654	QUXBXCLXGZYNFP-UHFFFAOYSA-N	C=C1CCCCCC1=O		352711			543153									level3
1.55_236.0568m/z	M+FA-H	C10H9NO3	51.4	60.9	1.64	N-Demethyldoryphornine	167.035, 176.0354, 177.02, 218.0458, 235.0723, 236.0563	236.056	236.057	1.55	NEG	116940	120496	129657	122364	0.103145	YYEIJLABMZNYGQ-UHFFFAOYSA-N	COC1=C(C=C2C(=C1)C=CNC2=O)O					12148518									level3
4.29_303.0514m/z	M+FA-H	C14H10O5	51.6	61.8	1.5	Norrubrofusarin	109.0299, 203.0717, 229.051, 231.0669, 245.0455, 257.0454, 261.0514, 275.0563, 303.0514	303.051	303.051	4.29	NEG	145249	140602	140006	141952	0.119656	ZJCMSTGEFBOMJO-UHFFFAOYSA-N	CC1=CC(=C2C(=CC3=CC(=O)C=C(C3=C2O)O)O1)O		71851		C17671	135453893									level3
3.76_238.0723m/z	M+FA-H	C10H11NO3	50.4	56.9	0.95	northalifoline(tautomericstructure 1)	58.0299, 80.0507, 123.0454, 151.0879, 194.0824, 195.077, 238.0734	238.072	238.072	3.76	NEG	80052.3	77653.3	90291.1	82665.5	0.0696812	HSLDNQNDHKZKNZ-UHFFFAOYSA-N	COC1=C(C=C2C(=C1)CCNC2=O)O														level3
1.32_243.0976m/z	M+H-H2O	C10H16N2O6	50.6	58.9	0.11	Oxypinnatanine	70.0659, 84.045, 86.0606, 112.0509, 116.0708, 197.0271, 197.092, 225.0869, 243.0972	243.098	243.098	1.32	POS	89349.1	103833	98002.3	97061.5	0.081816	FKPGGSOHTXQOGP-UHFFFAOYSA-N	NC(CC(O)C(\O)=N\C1OCC=C1CO)C(O)=O	HMDB0029403	86246			14779021	52329-55-2								level3
4.37_325.1182m/z	M+NH4	C18H13NO4	52.4	68	-0.41	Pareirubrine B	248.0707, 249.0543, 265.0970, 266.0795, 267.0649, 267.1112, 283.1076, 284.0878, 307.1067, 325.1180	325.118	325.118	4.37	POS	194255	215628	210377	206754	0.174279	PIHFTDWSUXZRDI-UHFFFAOYSA-N	COC1=C(C2=C3C(=C1)C=CN=C3C4=CC(=O)C(=CC=C42)O)OC					160367									level3
2.61_227.1025m/z	M+H-H2O	C10H16N2O5	51.9	61.6	-0.54	pinnatanine	70.0659, 84.045, 90.9772, 116.0709, 167.0708, 181.0973, 209.0925, 227.0705, 227.1037	227.103	227.102	2.61	POS	194788	226018	225058	215288	0.181472	VYDAYIZJJUOQMT-RGGFDPLPSA-N	C=C/C(=C/NC(=O)[C@H](C[C@@H](C(=O)O)N)O)/CO														level3
2.85_326.1022m/z	M+NH4	C18H12O5	51	61.8	-0.23	Pongapinnol C	55.0551, 83.0498, 175.0628, 227.0702, 267.0651, 284.0916, 326.1023	326.102	326.102	2.85	POS	237022	269899	268497	258473	0.217874	UZSPMXJCKBIRIH-UHFFFAOYSA-N	COC1=C(OC2=C(C1=O)C=CC3=C2C=CO3)C4=CC(=CC=C4)O														level3
9.77_298.2507n	M+H-H2O, M+Na	C18H34O3	50	55.7	-0.28	RICINELAIDIC ACID FREE ACID	149.0232, 149.1328, 150.0266, 161.1321, 163.1480, 175.1479, 177.1639, 245.2269, 263.2372, 281.2473	321.24	321.24	9.77	POS	190113	209473	213940	204509	0.172386	WBHHMMIMDMUBKC-UHFFFAOYSA-N	CCCCCCC(O)CC=CCCCCCCCC(O)=O	HMDB0242322				8839									level3
0.60_271.0600m/z	M+H	C15H10O5	50.1	53.8	-0.31	Rubilactone	229.0494, 271.0599	271.06	271.06	0.6	POS	205573	180202	202171	195982	0.165199	DYHKKGMKQBRCCG-UHFFFAOYSA-N	COC(=O)C1=C(C2=CC=CC=C2C3=C1C=CC(=O)O3)O		427006			132415									level3
11.04_358.2026m/z	M+FA-H	C20H27NO2	54.7	79.7	0.76	spiradine b	328.1913, 358.202	358.202	358.203	11.04	NEG	27937.5	29165.3	27781.7	28294.8	0.0238505	YKBXNPOUSBTDDB-BUIFCTNNSA-N	C[C@]12CCC[C@]34[C@@H]1[C@@]5(C[C@]67[C@H]3C([C@H](C[C@@H]6[C@H]4N5C2)C(=C)C7)O)O														level3
1.77_225.1232m/z	M+NH4	C11H13NO3	51.2	58.9	-0.66	Thalifolin	72.0451, 137.0597, 154.0862, 178.0862, 196.0968, 208.0967, 209.0918, 225.1233	225.123	225.123	1.77	POS	492844	551442	549050	531112	0.44769	WPKMGEQXTYQXGI-UHFFFAOYSA-N	CN1CCC2=CC(=C(C=C2C1=O)O)OC		453799			89048									level3
9.16_277.1797m/z	M+H	C17H24O3	51.3	60.1	-0.53	valeriana-sesquiterpene cpb2006542	57.0708, 179.1064, 235.1691, 277.1799	277.18	277.18	9.16	POS	35778	41560.5	44374.6	40571	0.0341985	BESWSXOVDJDSKQ-UHFFFAOYSA-N	CC1=CCCC(=O)C=CC2C(C2(C)C)C(C1)OC(=O)C														level3
3.34_220.0617m/z	M+FA-H	C10H9NO2	52.6	65.4	0.98	Gentianine	109.0296, 153.0194, 220.0614	220.061	220.062	3.34	NEG	37287.7	39990.7	43401.7	40226.7	0.0339083	DFNZYFAJQPLJFI-UHFFFAOYSA-N	C=CC1=C2CCOC(=O)C2=CN=C1	HMDB0303030	3576		C06525	354616	439-89-4								level3
3.90_346.0934m/z	M+FA-H	C16H15NO5	52.8	67.9	0.54	Citrusinine I	241.051, 258.0771, 282.0779, 300.0878, 302.1046, 318.0984, 346.0934	346.093	346.093	3.9	NEG	498474	488945	533785	507068	0.427423	UTEAJHNFBCLZHN-UHFFFAOYSA-N	COC1=C(OC)C2=C(C(O)=C1)C(=O)C1=C(N2C)C(O)=CC=C1	HMDB0030374	86926			5487772	86680-32-2								level3
10.27_309.2073m/z	M-H	C18H30O4	54.5	78.5	0.51	Auxin b	104.9541, 247.2059, 265.2169, 291.1963, 309.207	309.207	309.207	10.27	NEG	71431.2	71632.2	71586	71549.8	0.0603115	MQETZQLZTJUQHR-UHFFFAOYSA-N	CCC(C)C1CC(C(C)CC)C(=C1)C(O)CC(=O)CC(O)=O	HMDB0038484	93163			103739									level3
10.95_325.2386m/z	M+FA-H	C18H32O2	51.4	60.6	0.44	(10E,13E)-octadeca-10,13-dienoic acid	263.2372, 281.2486, 307.2284, 325.1848, 325.2387	325.238	325.239	10.95	NEG	2698.51	2860.44	2950.52	2836.49	0.00239096	ZODRLJLUCBBQSJ-HHWLVVFRSA-N	CCCC/C=C/C/C=C/CCCCCCCCC(=O)O														level3
11.05_262.1435m/z	M+NH4	C15H16O3	50.5	69.2	-1.02	(5α,8α)-2-oxo-1(10),3,7(11)-guaiatrien-12,8-olide	262.1435	262.144	262.144	11.05	POS	12857.4	14753.8	16014.4	14541.9	0.0122578	CTXCWPVELDJQRF-UHFFFAOYSA-N	CC1=C2C(CC3=C(C(=O)OC3C1)C)C(=CC2=O)C														level3
1.85_261.0882m/z	M+FA-H	C12H12N2O2	51.2	60	0.38	1,2,3,9-tetrahydropyrrolo(2,1-b)quinazolin-1-carboxylicacid	189.0671, 192.0665, 261.088	261.088	261.088	1.85	NEG	59635.7	61531.8	62821.1	61329.6	0.0516965	GZQYCHREXLDRDI-UHFFFAOYSA-N	C1CC2=NC3=CC=CC=C3CN2C1C(=O)O					10965928									level3
4.38_289.0357m/z	M+FA-H	C13H8O5	51.4	61.6	1.37	1,3,5-Trihydroxyxanthone	109.0297, 161.0609, 189.056, 199.0399, 217.0507, 245.0453, 261.0405, 289.0355	289.035	289.036	4.38	NEG	340682	342776	345696	343051	0.289168	XESIWQIMUSNPRO-UHFFFAOYSA-N	C1=CC2=C(C(=C1)O)OC3=CC(=CC(=C3C2=O)O)O		68128		C10094	5281663	6732-85-0								level3
6.11_308.2216m/z	M+NH4	C18H26O3	51.5	62.4	-1.58	15,16-bisnor-13-oxo-8(17),11e-labdadien-19-oicacid	290.2112, 308.2218	308.222	308.222	6.11	POS	76525	84769.9	80393	80562.6	0.0679086	BQLIBSZGTNAGNT-UHFFFAOYSA-N	CC(=O)C=CC1C(=C)CCC2C1(CCCC2(C)C(=O)O)C					10085628									level3
9.95_311.2230m/z	M+FA-H	C17H30O2	50	53.1	0.89	16-Heptadecynoic acid	171.103, 211.1346, 293.2127, 310.1554, 311.2227	311.223	311.223	9.95	NEG	630404	631409	650322	637379	0.537265	RNSFDLGSPZXGGP-UHFFFAOYSA-N	C(CCCCCCCCCCCCCCC#C)(=O)O		74144	LMFA01030487		5312626									level3
0.83_113.0247m/z	M-H2O-H	C5H8O4	50.2	57.9	2.39	3,4-dihydroxy-3-methyloxolan-2-one	55.019, 57.0347, 68.9959, 69.0347, 84.0218, 85.0296, 95.014, 113.0246	113.024	113.025	0.83	NEG	17529.9	17236.2	17999	17588.4	0.0148258	OHTGZAWPVDWARE-UHFFFAOYSA-N	CC1(O)C(O)COC1=O	HMDB0029884	86563			11469098	18465-71-9								level3
12.68_369.3011m/z	M+FA-H	C21H40O2	50.1	54.3	0.17	4,8,12,16-Tetramethylheptadecan-4-olide	56.0916, 56.8390, 59.9248, 61.2244, 110.6869, 189.7438, 286.2938, 307.3004, 351.2895, 369.3004	369.301	369.301	12.68	NEG	17762.2	19208.7	20435.8	19135.6	0.0161299	LGWNRNDWDZHUNP-UHFFFAOYSA-N	CC(C)CCCC(C)CCCC(C)CCCC1(CCC(=O)O1)C					567149	96168-15-9????								level3
1.15_362.0511m/z	M-H	C10H14N5O8P	50.4	58.5	1.02	5'-GMP;5'-guanosine monophosphate	78.9592, 96.9698, 133.0158, 150.0423, 211.0016, 362.051	362.051	362.051	1.15	NEG	404795	409589	416349	410244	0.345807	RQFCJASXJCIDSX-UHFFFAOYSA-N	OC1C(COP(O)(O)=O)OC(C1O)N1C=NC2=C1NC(=N)N=C2O	HMDB0257693				135400774									level3
1.17_109.0297m/z	M-H	C6H6O2	50.2	55.2	2.09	5-METHYLFURFURAL	109.0297	109.03	109.03	1.17	NEG	175956	177261	182998	178739	0.150664	OUDFNZMQXZILJD-UHFFFAOYSA-N	CC1=CC=C(O1)C=O	HMDB0033002	68856		C11115	12097	620-02-0								level3
6.02_276.1702m/z	M+NH4	C15H18N2O2	55.2	81.6	-1.73	6β-hydroxyhuperzine a	217.1334, 234.1602, 259.1442, 276.1707	276.171	276.17	6.02	POS	2643.26	4343.38	4025.12	3670.59	0.00309405	WFICABZBCMBKJQ-UHFFFAOYSA-N	CC=C1C2C=C(CC1(C3=C(C2O)NC(=O)C=C3)N)C														level3
4.73_273.0408m/z	M+FA-H	C13H8O4	51.4	60.3	1.3	8-Acetyl-2H-furo[2,3-H]chromen-2-one	189.0558, 217.0507, 227.0352, 245.0455, 272.0603, 273.0406	273.04	273.041	4.73	NEG	134530	132528	134746	133935	0.112897	FHBLDHGQJXHHPA-UHFFFAOYSA-N	CC(=O)C1=CC2=C(O1)C=CC3=C2OC(=O)C=C3					5315489	25152-84-5								level3
7.99_329.2335m/z	M-H	C18H34O5	50.9	60.3	0.55	9,12,13-Todea	171.103, 199.1348, 201.1153, 329.2334	329.233	329.233	7.99	NEG	515116	523915	539144	526058	0.44343	MDIUMSLCYIJBQC-UHFFFAOYSA-N	O=C(O)CCCCCCCC(O)C=CC(O)C(O)CCCCC														level3
12.68_264.2451n	M+H, M+NH4	C18H32O	50	53.8	-0.76	9,12,15-Octadecatrienol	81.0703, 83.0863, 95.0861, 97.1017, 109.1013, 111.1179, 121.1016, 135.1168, 247.2416, 265.2525	282.279	282.279	12.68	POS	29289.6	43800	56649.9	43246.5	0.0364538	IKYKEVDKGZYRMQ-UHFFFAOYSA-N	CCC=CCC=CCC=CCCCCCCCCO					6436081	506-44-5								level3
7.30_329.2335m/z	M-H	C18H34O5	54.4	76.4	0.5	9S,12R,13R-10E-TriHOME	139.1128, 171.1028, 211.134, 229.1442, 329.2333	329.233	329.233	7.3	NEG	993796	988139	1.00041e+06	994115	0.837969	MDIUMSLCYIJBQC-WFZKJPOOSA-N	C(C)CCC[C@@H](O)[C@H](O)/C=C/[C@@H](O)CCCCCCCC(=O)O			LMFA02000341		11099581									level3
11.29_190.0498m/z	M+H	C10H7NO3	52.8	69.2	-0.52	[1,3]Dioxolo[4,5-g]isoquinolin-5(6H)-one	121.0288, 149.0233	190.05	190.05	11.29	POS	9345.18	10617.4	11578.4	10513.7	0.00886229	FZERPBZADBNRMF-UHFFFAOYSA-N	C1OC2=C(O1)C=C3C(=C2)C=CNC3=O					12997610									level3
3.18_109.0296m/z	M-H	C6H6O2	50.8	57.8	1.3	Acnomel	109.0297	109.03	109.03	3.18	NEG	169347	170078	178110	172511	0.145415	GHMLBKRAJCXXBS-UHFFFAOYSA-N	OC1=CC(O)=CC=C1	HMDB0032037	43324		C01751	5054	108-46-3								level3
1.24_199.0728m/z	M-H2O-H	C8H14N2O5	51.8	67.4	1.72	γ-glutamyl-alanine	85.0296, 97.0296, 99.0091, 112.0770, 114.0561, 138.0561, 155.0829, 156.0668, 182.0457, 199.0724	199.072	199.073	1.24	NEG	17533.7	17844.7	20045.2	18474.5	0.0155727	WQXXXVRAFAKQJM-UHFFFAOYSA-N	CC(NC(=O)CCC(N)C(O)=O)C(O)=O	HMDB0036301	91446			5154674									level3
