# Supplementary material for: Investigation of c-Fos/c-Jun Signaling Pathways in Periostracum Cicadae’s Inhibition of EMT in Gastric Tissue
Source: Pharmaceuticals (Basel). 2025 Apr 7;18(4):537. doi: 10.3390/ph18040537 (PMC12030197; doi:10.3390/ph18040537)
Supplement: Supplementary file 1 [file pharmaceuticals-18-00537-s001.zip › Supplementary Table S7 Gastric cancer vs normal_Deg_Genes.xlsx]

## Sheet: e33d9c99d3d3dbf1117aaaae4ac1165
Genes	Type
lipf	Up
atp1a3	Up
glod4	Up
akr7a2	Up
me3	Up
msrb2	Up
nelfb	Up
col2a1	Up
sh3gl2	Up
aldh1a1	Up
fahd2a	Up
esrrg	Up
aifm1	Up
clip2	Up
glul	Up
acat1	Up
sypl1	Up
ggt2	Up
pxmp2	Up
cyfip2	Up
raf1	Up
ckm	Up
tmbim6	Up
pi4ka	Up
gsta4	Up
rab4a	Up
got1	Up
fga	Up
smagp	Up
gabarapl1	Up
kcnq1	Up
hmgcl	Up
eci2	Up
dgkd	Up
ppfibp2	Up
bckdha	Up
fbp2	Up
slc4a2	Up
rab11fip2	Up
slc2a12	Up
lifr	Up
unc93a	Up
tpd52l1	Up
tmprss2	Up
ckmt2	Up
mt1x	Up
emc2	Up
tm7sf2	Up
suclg2	Up
klk11	Up
mt1h	Up
tcf25	Up
ndufa5	Up
mob1a	Up
mt1e	Up
mt1f	Up
got2	Up
cpa2	Up
mt1g	Up
bcat2	Up
aldh4a1	Up
wasf3	Up
atf4	Up
mbip	Up
dnajc4	Up
aplp1	Up
insig1	Up
acsm3	Up
srpra	Up
pcdhga8	Up
fam131b	Up
gper1	Up
vsig2	Up
hpn	Up
paf1	Up
cltb	Up
mturn	Up
cdh2	Up
cnpy2	Up
prdx5	Up
atp8a1	Up
rwdd3	Up
ddt	Up
mdh1	Up
slc4a1	Up
chst3	Up
ubl3	Up
serp1	Up
pdha1	Up
ca9	Up
wbp1	Up
pde9a	Up
gmpr	Up
mt2a	Up
ppt1	Up
n4bp1	Up
sec62	Up
rgn	Up
herpud1	Up
selenbp1	Up
ldhb	Up
lrrc17	Up
pga5	Up
nlgn1	Up
dld	Up
oxct1	Up
alad	Up
rorc	Up
aldh6a1	Up
ada	Up
bbx	Up
uqcrq	Up
slf2	Up
klrd1	Up
tmem181	Up
tfr2	Up
fabp3	Up
pmm1	Up
aak1	Up
ptger3	Up
gstz1	Up
acsl3	Up
fos	Up
fmo5	Up
ulk3	Up
aqp4	Up
ndufa1	Up
cox5b	Up
dlg4	Up
adi1	Up
igsf3	Up
pde12	Up
pdia2	Up
ndufc1	Up
fam189a2	Up
tbca	Up
cox7a2	Up
ptprn2	Up
sec61b	Up
cdc42ep1	Up
mt1b	Up
ndufb11	Up
ncam1	Up
ift20	Up
nfe2l2	Up
nedd8	Up
jun	Up
rhoh	Up
kif23	Up
pdcd4	Up
slc25a5	Up
mxi1	Up
slc16a7	Up
gpr19	Up
hyal1	Up
traf3ip2	Up
ugt2b15	Up
cdc20	Up
ugt2b17	Up
rftn1	Up
serpini1	Up
sgk1	Up
mpc2	Up
dusp14	Up
rab26	Up
slc13a3	Up
unc13b	Up
tspyl4	Up
ephb3	Up
uqcrfs1	Up
pik3c2g	Up
cox8a	Up
rad23a	Up
wwc1	Up
mvk	Up
sox15	Up
atp5mc1	Up
cox17	Up
mycl	Up
pc	Up
cdca3	Up
atp5me	Up
tsc22d3	Up
psca	Up
cdkn1c	Up
cbs	Up
pgc	Up
errfi1	Up
bcl2l2	Up
plxnb2	Up
sim2	Up
ghrl	Up
rbm42	Up
smarcd2	Up
hsd17b2	Up
prkacb	Up
kcnj15	Up
gstm3	Up
prss8	Up
nucb2	Up
nova1	Up
ndufa3	Up
ssr4	Up
rwdd2a	Up
guca2b	Up
ezr	Up
gc	Up
pnpla4	Up
nr2f2	Up
atad2b	Up
cirbp	Up
pgf	Up
azgp1	Up
hmgn3	Up
lepr	Up
gata6	Up
npr3	Up
rtl8a	Up
vav3	Up
angel1	Up
myoz2	Up
slc43a1	Up
fkbp4	Up
cox6a1	Up
ckb	Up
abcc5	Up
rgs11	Up
gstm2	Up
kit	Up
ttr	Up
dnase1	Up
gcdh	Up
cyb5a	Up
tob1	Up
gstt2	Up
dmd	Up
folr1	Up
gpx3	Up
pou2af1	Up
foxa3	Up
myoc	Up
zbtb16	Up
zmiz1	Up
gsta3	Up
serpina4	Up
sorbs2	Up
scnn1b	Up
anxa10	Up
pum3	Up
amacr	Up
tcn1	Up
gsta2	Up
rbm19	Up
asns	Up
deaf1	Up
slc7a5	Up
aldh3a1	Up
pten	Up
orm2	Up
fmod	Up
nup214	Up
rps4y1	Up
dazl	Up
dusp1	Up
gkn1	Up
cela3a	Up
dpt	Up
btg2	Up
fosb	Up
thy1	Down
col6a3	Down
col4a2	Down
vcan	Down
fn1	Down
col3a1	Down
col18a1	Down
bmp1	Down
col1a2	Down
tshz1	Down
sulf1	Down
mapk1	Down
spon2	Down
pdgfrb	Down
cd68	Down
rab31	Down
slco2b1	Down
ldha	Down
arpc5	Down
lum	Down
ctsl	Down
rhoc	Down
thbs2	Down
tyrobp	Down
tuba1a	Down
mtmr11	Down
sparc	Down
igfbp7	Down
s100a10	Down
fbn1	Down
mmp2	Down
khdc4	Down
mast1	Down
myof	Down
fhl2	Down
tp53i11	Down
tsku	Down
mfap2	Down
ptpn12	Down
c1r	Down
ifitm3	Down
ifngr2	Down
pxdn	Down
lgals4	Down
ush1c	Down
slc6a2	Down
dpysl2	Down
col4a1	Down
f2r	Down
marcksl1	Down
ywhaz	Down
itgb1	Down
plau	Down
fcgr3b	Down
cdh11	Down
lamc1	Down
lama4	Down
lhfpl2	Down
serpinh1	Down
lima1	Down
cpvl	Down
aldh3b2	Down
runx1	Down
agt	Down
ahr	Down
thbs1	Down
lyn	Down
col5a1	Down
cldn7	Down
maml3	Down
c1qb	Down
eif2d	Down
coro1c	Down
prrx1	Down
lgals3	Down
lgals1	Down
ltbr	Down
fap	Down
inhba	Down
nbl1	Down
ctsk	Down
tspan3	Down
gpr160	Down
fcer1g	Down
aoc1	Down
fcgr2a	Down
abca1	Down
a2m	Down
s100a11	Down
itgav	Down
nid2	Down
sfrp4	Down
steap1	Down
tnfrsf12a	Down
pdpn	Down
idh2	Down
chm	Down
zdhhc17	Down
gstp1	Down
lilrb4	Down
timp1	Down
gpnmb	Down
cd9	Down
tor1aip1	Down
arpc1b	Down
c1s	Down
plxdc2	Down
camsap2	Down
mgll	Down
col15a1	Down
gjb2	Down
lpin1	Down
loxl1	Down
col8a1	Down
anxa4	Down
islr	Down
dact1	Down
erbb2	Down
laptm5	Down
kcne3	Down
itga2	Down
enc1	Down
cd4	Down
crip1	Down
lamc2	Down
cybb	Down
mgst3	Down
rarres1	Down
gask1b	Down
hif1a	Down
eln	Down
aif1	Down
nt5dc2	Down
lrrc32	Down
lyz	Down
dpysl3	Down
cdc25b	Down
aldh1a3	Down
timp2	Down
ifi16	Down
cd163	Down
thbs4	Down
serping1	Down
slc16a3	Down
prkdc	Down
slc39a14	Down
oas1	Down
lst1	Down
anxa1	Down
cyba	Down
plat	Down
usp37	Down
krt14	Down
plek2	Down
grem1	Down
cdh3	Down
fgf7	Down
rnase6	Down
cldn4	Down
ets2	Down
c4b	Down
spp1	Down
atp1b3	Down
tff3	Down
plpp2	Down
col7a1	Down
crabp2	Down
atp1a1	Down
ctss	Down
cd55	Down
aqp1	Down
krt19	Down
hspg2	Down
hmga1	Down
golm1	Down
hla-dra	Down
cpz	Down
vcam1	Down
lama3	Down
man2a1	Down
top2a	Down
cenpf	Down
chi3l1	Down
impa1	Down
acaa2	Down
thap3	Down
pon2	Down
ceacam5	Down
hla-f	Down
gigyf1	Down
ccl18	Down
igfbp3	Down
prss3	Down
hla-drb1	Down
gpx2	Down
nmbr	Down
actg2	Down
lcp1	Down
olfm4	Down
ddc	Down
il32	Down
cul9	Down
kcnn4	Down
mall	Down
ceacam7	Down
hla-drb4	Down
bst2	Down
hla-dqa1	Down
nr1i2	Down
rab23	Down
tnc	Down
ifitm1	Down
pla2g2a	Down
dmbt1	Down
acsl5	Down
ceacam6	Down
dcn	Down
serpinb5	Down
hla-dpa1	Down
trim29	Down
mmp3	Down
cpb2	Down
pcna	Down
cdx1	Down
hla-dmb	Down
spon1	Down
matn2	Down
fam8a1	Down
vil1	Down
ceacam1	Down
emp1	Down
ube2c	Down
mmp7	Down
mmp1	Down
slc5a1	Down
mybl2	Down
psg2	Down
tm4sf5	Down
prc1	Down
postn	Down
ogn	Down
bap1	Down
lcn2	Down
gpd1	Down
ubd	Down
hla-dqb1	Down
cps1	Down
sparcl1	Down
psg6	Down
cd53	Down
gabrp	Down
prss2	Down
serpina3	Down
myl9	Down
prr4	Down
tpm2	Down
