# Supplementary material for: Investigation of c-Fos/c-Jun Signaling Pathways in Periostracum Cicadae’s Inhibition of EMT in Gastric Tissue
Source: Pharmaceuticals (Basel). 2025 Apr 7;18(4):537. doi: 10.3390/ph18040537 (PMC12030197; doi:10.3390/ph18040537)
Supplement: Supplementary file 1 [file pharmaceuticals-18-00537-s001.zip › Supplementary Table S8 Chronic gastritis vs normal_Deg_Genes.xlsx]

## Sheet: 0214406c5f6fb2f8fd36ef40d430c77
Genes	Type
jun	Up
egr1	Up
dct	Up
dusp1	Up
fos	Up
kif23	Up
junb	Up
gstm3	Up
pcdhga8	Up
smtn	Up
gper1	Up
mt2a	Up
mt1g	Up
ada	Up
mt1h	Up
sypl1	Up
mt1e	Up
mt1x	Up
ptk2b	Down
postn	Down
hpgd	Down
akr1c3	Down
akr1c1	Down
bap1	Down
cyp2c9	Down
tff1	Down
itpr3	Down
vcan	Down
ca2	Down
krt20	Down
pgap1	Down
akr1c2	Down
s100p	Down
dsc2	Down
cxcl14	Down
krt19	Down
jchain	Down
col3a1	Down
krt14	Down
tspan1	Down
lamc2	Down
akr1b10	Down
ctse	Down
gpx2	Down
golm1	Down
cyp2s1	Down
lamc1	Down
rbm19	Down
muc5ac	Down
psme3	Down
oas1	Down
lgals4	Down
aldh3a1	Down
prss3	Down
slpi	Down
irf1	Down
psca	Down
gkn1	Down
agr2	Down
